# Supplementary material for: The critical current of disordered superconductors near 0 K
Source: Nat Commun. 2020 May 29;11:2667. doi: 10.1038/s41467-020-16462-8 (PMC7260374; doi:10.1038/s41467-020-16462-8)
Supplement: Supplementary file 3 — Source Data [file 41467_2020_16462_MOESM3_ESM.xlsx]

## Sheet: Figure 1b
Sample AD12a 280nm
B=12T T=0.06K
dV/di (Ohm)	I (A)
312.49	-6.769e-05
312.286	-6.75546e-05
312.568	-6.74192e-05
313.366	-6.72839e-05
311.464	-6.71485e-05
312.854	-6.70131e-05
312.352	-6.68777e-05
313.529	-6.67423e-05
312.169	-6.6607e-05
311.999	-6.64716e-05
311.861	-6.63362e-05
313.112	-6.62008e-05
313.074	-6.60654e-05
313.807	-6.59301e-05
313.366	-6.57947e-05
313.024	-6.56593e-05
313.791	-6.55239e-05
313.507	-6.53885e-05
315.024	-6.52532e-05
313.566	-6.51178e-05
312.148	-6.49824e-05
313.078	-6.4847e-05
314.765	-6.47116e-05
320.34	-6.45763e-05
310.293	-6.44409e-05
314.443	-6.43055e-05
315.773	-6.41701e-05
311.477	-6.40347e-05
313.48	-6.38994e-05
315.016	-6.3764e-05
313.847	-6.36286e-05
315.286	-6.34932e-05
315.189	-6.33578e-05
319.451	-6.32225e-05
314.16	-6.30871e-05
315.091	-6.29517e-05
310.348	-6.28163e-05
313.99	-6.26809e-05
314.794	-6.25456e-05
315.646	-6.24102e-05
314.188	-6.22748e-05
317.032	-6.21394e-05
314.187	-6.2004e-05
313.575	-6.18687e-05
314.163	-6.17333e-05
312.318	-6.15979e-05
319.347	-6.14625e-05
311.675	-6.13271e-05
315.084	-6.11918e-05
314.999	-6.10564e-05
315.664	-6.0921e-05
313.673	-6.07856e-05
314.607	-6.06502e-05
314.356	-6.05149e-05
316.237	-6.03795e-05
315.292	-6.02441e-05
314.642	-6.01087e-05
315.735	-5.99733e-05
312.031	-5.9838e-05
316.184	-5.97026e-05
317.723	-5.95672e-05
313.649	-5.94318e-05
316.096	-5.92964e-05
314.246	-5.91611e-05
315.653	-5.90257e-05
313.888	-5.88903e-05
317.71	-5.87549e-05
314.732	-5.86195e-05
314.737	-5.84842e-05
314.946	-5.83488e-05
316.303	-5.82134e-05
316.183	-5.8078e-05
314.602	-5.79426e-05
316.457	-5.78073e-05
314.881	-5.76719e-05
314.702	-5.75365e-05
315.22	-5.74011e-05
313.658	-5.72657e-05
318.525	-5.71304e-05
313.87	-5.6995e-05
310.308	-5.68596e-05
318.696	-5.67242e-05
311.145	-5.65888e-05
322.73	-5.64535e-05
311.239	-5.63181e-05
316.873	-5.61827e-05
313.701	-5.60473e-05
318.379	-5.59119e-05
312.363	-5.57766e-05
318.234	-5.56412e-05
315.534	-5.55058e-05
317.276	-5.53704e-05
313.215	-5.5235e-05
319.003	-5.50997e-05
316.704	-5.49643e-05
315.165	-5.48289e-05
315.611	-5.46935e-05
317.212	-5.45581e-05
319.354	-5.44228e-05
313.557	-5.42874e-05
321.281	-5.4152e-05
315.74	-5.40166e-05
315.444	-5.38812e-05
309.905	-5.37459e-05
318.966	-5.36105e-05
316.522	-5.34751e-05
318.54	-5.33397e-05
316.545	-5.32043e-05
316.959	-5.3069e-05
317.959	-5.29336e-05
317.279	-5.27982e-05
316.772	-5.26628e-05
318.102	-5.25274e-05
317.844	-5.23921e-05
318.444	-5.22567e-05
318.697	-5.21213e-05
318.938	-5.19859e-05
318.011	-5.18505e-05
319.628	-5.17152e-05
317.834	-5.15798e-05
316.999	-5.14444e-05
317.915	-5.1309e-05
317.662	-5.11736e-05
317.949	-5.10383e-05
317.921	-5.09029e-05
317.762	-5.07675e-05
318.995	-5.06321e-05
319.034	-5.04967e-05
317.11	-5.03614e-05
318.028	-5.0226e-05
317.369	-5.00906e-05
319.412	-4.99552e-05
318.764	-4.98198e-05
319.568	-4.96845e-05
318.739	-4.95491e-05
319.075	-4.94137e-05
317.768	-4.92783e-05
320.1	-4.91429e-05
317.601	-4.90076e-05
319.337	-4.88722e-05
318.203	-4.87368e-05
317.985	-4.86014e-05
320.033	-4.8466e-05
320.355	-4.83307e-05
319.142	-4.81953e-05
318.332	-4.80599e-05
318.827	-4.79245e-05
318	-4.77891e-05
318.551	-4.76538e-05
319.034	-4.75184e-05
320.191	-4.7383e-05
319.082	-4.72476e-05
320.359	-4.71122e-05
319.116	-4.69769e-05
319.71	-4.68415e-05
320.368	-4.67061e-05
318.545	-4.65707e-05
320.025	-4.64353e-05
320.962	-4.63e-05
318.878	-4.61646e-05
318.061	-4.60292e-05
318.93	-4.58938e-05
317.695	-4.57584e-05
319.768	-4.56231e-05
320.025	-4.54877e-05
320.826	-4.53523e-05
320.943	-4.52169e-05
320.689	-4.50815e-05
320.809	-4.49462e-05
319.95	-4.48108e-05
320.288	-4.46754e-05
322.461	-4.454e-05
322.091	-4.44046e-05
321.213	-4.42693e-05
321.067	-4.41339e-05
321.07	-4.39985e-05
320.125	-4.38631e-05
321.104	-4.37277e-05
320.642	-4.35924e-05
320.14	-4.3457e-05
321.133	-4.33216e-05
320.482	-4.31862e-05
320	-4.30508e-05
321.379	-4.29155e-05
321.935	-4.27801e-05
319.909	-4.26447e-05
320.672	-4.25093e-05
321.112	-4.23739e-05
321.217	-4.22386e-05
319.6	-4.21032e-05
320.365	-4.19678e-05
322.554	-4.18324e-05
322.735	-4.1697e-05
321.607	-4.15617e-05
323.113	-4.14263e-05
321.72	-4.12909e-05
321.271	-4.11555e-05
322.451	-4.10201e-05
323.539	-4.08848e-05
323.91	-4.07494e-05
322.83	-4.0614e-05
321.863	-4.04786e-05
323.441	-4.03432e-05
323.291	-4.02079e-05
322.504	-4.00725e-05
321.33	-3.99371e-05
322.458	-3.98017e-05
323.96	-3.96663e-05
322.932	-3.9531e-05
322.614	-3.93956e-05
322.611	-3.92602e-05
321.777	-3.91248e-05
321.308	-3.89894e-05
322.514	-3.88541e-05
322.957	-3.87187e-05
322.236	-3.85833e-05
323.097	-3.84479e-05
324.882	-3.83125e-05
322.238	-3.81772e-05
322.86	-3.80418e-05
324.397	-3.79064e-05
322.772	-3.7771e-05
323.079	-3.76356e-05
322.567	-3.75003e-05
323.176	-3.73649e-05
323.811	-3.72295e-05
325.054	-3.70941e-05
325.639	-3.69587e-05
324.752	-3.68234e-05
323.945	-3.6688e-05
324.291	-3.65526e-05
324.503	-3.64172e-05
325.891	-3.62818e-05
325.495	-3.61465e-05
325.47	-3.60111e-05
323.464	-3.58757e-05
324.453	-3.57403e-05
325.141	-3.56049e-05
324.718	-3.54696e-05
324.251	-3.53342e-05
325.603	-3.51988e-05
325.644	-3.50634e-05
324.431	-3.4928e-05
324.735	-3.47927e-05
325.024	-3.46573e-05
327.288	-3.45219e-05
323.65	-3.43865e-05
324.805	-3.42511e-05
325.523	-3.41158e-05
324.521	-3.39804e-05
325.712	-3.3845e-05
324.903	-3.37096e-05
324.625	-3.35742e-05
326.369	-3.34389e-05
326.32	-3.33035e-05
327.668	-3.31681e-05
326.438	-3.30327e-05
325.97	-3.28973e-05
326.902	-3.2762e-05
327.021	-3.26266e-05
326.216	-3.24912e-05
326.025	-3.23558e-05
327.699	-3.22204e-05
328.045	-3.20851e-05
327.583	-3.19497e-05
327.158	-3.18143e-05
328.474	-3.16789e-05
327.964	-3.15435e-05
327.498	-3.14082e-05
327.079	-3.12728e-05
327.175	-3.11374e-05
328.19	-3.1002e-05
326.189	-3.08666e-05
325.744	-3.07313e-05
327.523	-3.05959e-05
327.661	-3.04605e-05
326.865	-3.03251e-05
328.932	-3.01897e-05
328.949	-3.00544e-05
328.586	-2.9919e-05
329.203	-2.97836e-05
329.886	-2.96482e-05
329.427	-2.95128e-05
327.462	-2.93775e-05
329.192	-2.92421e-05
327.552	-2.91067e-05
328.592	-2.89713e-05
329.244	-2.88359e-05
329.245	-2.87006e-05
329.629	-2.85652e-05
330.342	-2.84298e-05
327.138	-2.82944e-05
328.67	-2.8159e-05
329.538	-2.80237e-05
329.78	-2.78883e-05
331.748	-2.77529e-05
330.402	-2.76175e-05
331.782	-2.74821e-05
331.442	-2.73468e-05
331.471	-2.72114e-05
328.693	-2.7076e-05
330.103	-2.69406e-05
329.69	-2.68052e-05
330.213	-2.66699e-05
332.33	-2.65345e-05
330.315	-2.63991e-05
330.572	-2.62637e-05
330.802	-2.61283e-05
332.66	-2.5993e-05
332.407	-2.58576e-05
332.189	-2.57222e-05
331.557	-2.55868e-05
331.985	-2.54514e-05
331.441	-2.53161e-05
330.885	-2.51807e-05
332.783	-2.50453e-05
333.764	-2.49099e-05
332.675	-2.47745e-05
331.111	-2.46392e-05
330.289	-2.45038e-05
331.28	-2.43684e-05
332.408	-2.4233e-05
333.746	-2.40976e-05
332.814	-2.39623e-05
332.413	-2.38269e-05
331.721	-2.36915e-05
332.489	-2.35561e-05
333.885	-2.34207e-05
333.577	-2.32854e-05
332.85	-2.315e-05
334.441	-2.30146e-05
333.956	-2.28792e-05
334.074	-2.27438e-05
334.393	-2.26085e-05
333.212	-2.24731e-05
332.901	-2.23377e-05
333.646	-2.22023e-05
332.516	-2.20669e-05
334.025	-2.19316e-05
334.671	-2.17962e-05
334.116	-2.16608e-05
333.49	-2.15254e-05
334.011	-2.139e-05
335.296	-2.12547e-05
336.304	-2.11193e-05
334.461	-2.09839e-05
335.276	-2.08485e-05
337.073	-2.07131e-05
337.269	-2.05778e-05
335.072	-2.04424e-05
335.047	-2.0307e-05
336.251	-2.01716e-05
336.761	-2.00362e-05
334.495	-1.99009e-05
336.327	-1.97655e-05
337.715	-1.96301e-05
336.807	-1.94947e-05
336.431	-1.93593e-05
338.187	-1.9224e-05
336.586	-1.90886e-05
337.26	-1.89532e-05
340.174	-1.88178e-05
337.412	-1.86824e-05
337.813	-1.85471e-05
338.38	-1.84117e-05
337.224	-1.82763e-05
337.819	-1.81409e-05
340.323	-1.80055e-05
339.326	-1.78702e-05
340.022	-1.77348e-05
338.997	-1.75994e-05
340.399	-1.7464e-05
339.754	-1.73286e-05
339.862	-1.71933e-05
339.4	-1.70579e-05
340.997	-1.69225e-05
341.318	-1.67871e-05
339.846	-1.66517e-05
342.242	-1.65164e-05
341.841	-1.6381e-05
340.244	-1.62456e-05
340.683	-1.61102e-05
340.513	-1.59748e-05
343.506	-1.58395e-05
342.869	-1.57041e-05
341.635	-1.55687e-05
343.26	-1.54333e-05
342.408	-1.52979e-05
343.513	-1.51626e-05
343.287	-1.50272e-05
343.68	-1.48918e-05
342.443	-1.47564e-05
344.309	-1.4621e-05
343.576	-1.44857e-05
345.983	-1.43503e-05
345.091	-1.42149e-05
345.689	-1.40795e-05
346.136	-1.39441e-05
343.885	-1.38088e-05
345.095	-1.36734e-05
346.07	-1.3538e-05
345.261	-1.34026e-05
345.54	-1.32672e-05
345.064	-1.31319e-05
346.21	-1.29965e-05
344.207	-1.28611e-05
346.194	-1.27257e-05
346.588	-1.25903e-05
346.218	-1.2455e-05
346.152	-1.23196e-05
346.797	-1.21842e-05
348.248	-1.20488e-05
348.08	-1.19134e-05
347.817	-1.17781e-05
349.498	-1.16427e-05
349.735	-1.15073e-05
348.044	-1.13719e-05
349.244	-1.12365e-05
351.4	-1.11012e-05
351.967	-1.09658e-05
352.284	-1.08304e-05
351.244	-1.0695e-05
350.207	-1.05596e-05
351.945	-1.04243e-05
351.828	-1.02889e-05
351.174	-1.01535e-05
354.491	-1.00181e-05
352.058	-9.88274e-06
353.229	-9.74736e-06
353.368	-9.61198e-06
355.368	-9.4766e-06
358.259	-9.34122e-06
356.243	-9.20584e-06
356.968	-9.07046e-06
355.644	-8.93508e-06
356.068	-8.7997e-06
358.769	-8.66432e-06
357.128	-8.52894e-06
359.799	-8.39356e-06
361.104	-8.25818e-06
361.345	-8.1228e-06
364.243	-7.98742e-06
364.745	-7.85204e-06
367.745	-7.71666e-06
368.443	-7.58128e-06
368.596	-7.4459e-06
370.184	-7.3732e-06
372.533	-7.27283e-06
375.557	-7.17446e-06
379.034	-7.0742e-06
383.279	-6.98203e-06
388.612	-6.87518e-06
394.976	-6.78029e-06
403.567	-6.68025e-06
414.873	-6.53377e-06
430.664	-6.44735e-06
454.957	-6.37743e-06
498.631	-6.27584e-06
61.2922	-6.17879e-06
3.59	-6.08348e-06
2.65511	-5.98414e-06
2.01912	-5.87704e-06
1.60088	-5.78138e-06
1.31131	-5.67914e-06
1.10091	-5.57952e-06
0.943407	-5.48214e-06
0.81496	-5.3813e-06
0.71356	-5.28386e-06
0.636115	-5.17895e-06
0.563569	-5.08599e-06
0.504922	-4.98294e-06
0.46015	-4.88273e-06
0.415643	-4.78451e-06
0.370203	-4.68146e-06
0.340382	-4.58402e-06
0.310612	-4.47929e-06
0.286273	-4.38249e-06
0.26311	-4.28862e-06
0.250349	-4.18379e-06
0.221501	-4.08461e-06
0.206742	-3.97796e-06
0.198428	-3.88042e-06
0.175456	-3.78385e-06
0.17117	-3.68753e-06
0.155128	-3.58965e-06
0.145064	-3.49134e-06
0.128853	-3.38659e-06
0.118415	-3.28588e-06
0.107788	-3.18636e-06
0.104313	-3.08436e-06
0.100843	-2.98476e-06
0.0888531	-2.89189e-06
0.0832174	-2.79172e-06
0.0761584	-2.68957e-06
0.0678129	-2.59052e-06
0.0680063	-2.49122e-06
0.0633966	-2.38766e-06
0.0518524	-2.28425e-06
0.0467325	-2.18957e-06
0.0490478	-2.0931e-06
0.0401473	-1.98441e-06
0.0386962	-1.89508e-06
0.0346915	-1.79442e-06
0.027932	-1.68804e-06
0.0298906	-1.59072e-06
0.0263794	-1.49584e-06
0.0256445	-1.39071e-06
0.017563	-1.29184e-06
0.0147957	-1.19196e-06
0.0186977	-1.09532e-06
0.0154389	-9.93118e-07
0.00885347	-8.90088e-07
0.00852145	-7.92292e-07
0.0156138	-6.92021e-07
0.00657936	-5.94264e-07
0.00523659	-4.95027e-07
0.0107125	-4.13182e-07
0.00518794	-3.34838e-07
0.00260317	-2.21999e-07
-0.00180091	-9.93037e-08
-0.00313115	4.71661e-09
0.00484457	1.02656e-07
-0.000961567	2.21792e-07
0.0140855	3.48717e-07
0.00847926	4.15914e-07
0.00659724	5.02938e-07
0.00970911	6.01801e-07
0.00964926	6.99033e-07
0.0168868	7.9912e-07
0.0116753	9.03193e-07
0.0145855	9.95746e-07
0.018275	1.10525e-06
0.0236125	1.20413e-06
0.0267823	1.30523e-06
0.0226582	1.4001e-06
0.0270217	1.50411e-06
0.0332634	1.59858e-06
0.0338677	1.70076e-06
0.0347352	1.79752e-06
0.0373529	1.89909e-06
0.0416393	2.00049e-06
0.0500569	2.0955e-06
0.0494386	2.19879e-06
0.0569938	2.29885e-06
0.0579462	2.39367e-06
0.0671439	2.49415e-06
0.0720747	2.59549e-06
0.0817624	2.69354e-06
0.0819704	2.79503e-06
0.0914776	2.89432e-06
0.0966704	2.99672e-06
0.100184	3.09557e-06
0.11253	3.19633e-06
0.124127	3.29452e-06
0.132213	3.3952e-06
0.146129	3.49334e-06
0.158467	3.59674e-06
0.166761	3.69805e-06
0.176493	3.78826e-06
0.197801	3.89258e-06
0.206504	3.99519e-06
0.219629	4.09199e-06
0.23732	4.19709e-06
0.287462	4.29294e-06
0.315547	4.38805e-06
0.327374	4.48998e-06
0.366385	4.59195e-06
0.36809	4.69128e-06
0.372107	4.7383e-06
0.416392	4.87368e-06
0.52551	5.00906e-06
0.648582	5.14444e-06
0.788935	5.27982e-06
0.948307	5.4152e-06
1.0942	5.55058e-06
1.42886	5.68596e-06
2.14933	5.82134e-06
69.3763	5.95672e-06
443.222	6.0921e-06
459.602	6.22748e-06
434.742	6.36286e-06
415.348	6.49824e-06
402.33	6.63362e-06
395.685	6.769e-06
387.05	6.90438e-06
381.765	7.03976e-06
377.831	7.17514e-06
375.736	7.31052e-06
373.422	7.4459e-06
370.179	7.58128e-06
368.878	7.71666e-06
368.391	7.85204e-06
364.651	7.98742e-06
364.388	8.1228e-06
363.467	8.25818e-06
361.492	8.39356e-06
359.198	8.52894e-06
359.121	8.66432e-06
356.99	8.7997e-06
356.546	8.93508e-06
357.7	9.07046e-06
356.995	9.20584e-06
355.379	9.34122e-06
353.943	9.4766e-06
354.834	9.61198e-06
354.882	9.74736e-06
352.641	9.88274e-06
352.463	1.00181e-05
351.341	1.01535e-05
351.678	1.02889e-05
353.591	1.04243e-05
353.957	1.05596e-05
352.458	1.0695e-05
350.506	1.08304e-05
350.939	1.09658e-05
349.401	1.11012e-05
352.187	1.12365e-05
351.35	1.13719e-05
347.781	1.15073e-05
347.619	1.16427e-05
349.167	1.17781e-05
347.808	1.19134e-05
348.278	1.20488e-05
348.493	1.21842e-05
347.961	1.23196e-05
348.069	1.2455e-05
347.781	1.25903e-05
345.756	1.27257e-05
345.999	1.28611e-05
348.024	1.29965e-05
346.966	1.31319e-05
344.871	1.32672e-05
345.483	1.34026e-05
346.808	1.3538e-05
346.427	1.36734e-05
343.927	1.38088e-05
343.481	1.39441e-05
344.332	1.40795e-05
343.453	1.42149e-05
344.16	1.43503e-05
342.945	1.44857e-05
345.541	1.4621e-05
342.548	1.47564e-05
342.505	1.48918e-05
341.082	1.50272e-05
341.731	1.51626e-05
342.774	1.52979e-05
343.974	1.54333e-05
342.354	1.55687e-05
341.982	1.57041e-05
340.557	1.58395e-05
342.518	1.59748e-05
341.119	1.61102e-05
340.641	1.62456e-05
342.237	1.6381e-05
339.701	1.65164e-05
339.829	1.66517e-05
340.955	1.67871e-05
341.595	1.69225e-05
341.479	1.70579e-05
336.933	1.71933e-05
342.91	1.73286e-05
340.571	1.7464e-05
339.835	1.75994e-05
338.54	1.77348e-05
339.508	1.78702e-05
341.622	1.80055e-05
340.226	1.81409e-05
339.396	1.82763e-05
339.237	1.84117e-05
337.522	1.85471e-05
338.473	1.86824e-05
338.658	1.88178e-05
337.202	1.89532e-05
338.401	1.90886e-05
337.74	1.9224e-05
337.817	1.93593e-05
336.919	1.94947e-05
336.218	1.96301e-05
337.394	1.97655e-05
336.58	1.99009e-05
338.305	2.00362e-05
338.019	2.01716e-05
337.187	2.0307e-05
336.582	2.04424e-05
336.532	2.05778e-05
335.6	2.07131e-05
333.265	2.08485e-05
336.287	2.09839e-05
337.414	2.11193e-05
336.299	2.12547e-05
334.856	2.139e-05
335.825	2.15254e-05
335.143	2.16608e-05
335.859	2.17962e-05
335.489	2.19316e-05
333.848	2.20669e-05
336.681	2.22023e-05
335.261	2.23377e-05
333.264	2.24731e-05
332.625	2.26085e-05
333.142	2.27438e-05
333.023	2.28792e-05
333.177	2.30146e-05
333.024	2.315e-05
334.587	2.32854e-05
331.716	2.34207e-05
333.212	2.35561e-05
332.229	2.36915e-05
333.039	2.38269e-05
332.251	2.39623e-05
334.266	2.40976e-05
332.611	2.4233e-05
332.795	2.43684e-05
331.632	2.45038e-05
333.61	2.46392e-05
332.509	2.47745e-05
333.351	2.49099e-05
332.119	2.50453e-05
331.489	2.51807e-05
331.286	2.53161e-05
332.184	2.54514e-05
332.526	2.55868e-05
332.537	2.57222e-05
330.852	2.58576e-05
333.489	2.5993e-05
331.372	2.61283e-05
330.634	2.62637e-05
329.337	2.63991e-05
332.697	2.65345e-05
331.684	2.66699e-05
331.615	2.68052e-05
330.796	2.69406e-05
331.736	2.7076e-05
329.741	2.72114e-05
329.618	2.73468e-05
329.707	2.74821e-05
328.921	2.76175e-05
329.404	2.77529e-05
329.534	2.78883e-05
329.256	2.80237e-05
330.653	2.8159e-05
330.626	2.82944e-05
330.977	2.84298e-05
327.964	2.85652e-05
328.231	2.87006e-05
329.914	2.88359e-05
329.519	2.89713e-05
330.835	2.91067e-05
329.948	2.92421e-05
328.897	2.93775e-05
329.723	2.95128e-05
328.281	2.96482e-05
329.063	2.97836e-05
328.603	2.9919e-05
329.453	3.00544e-05
328.595	3.01897e-05
329.448	3.03251e-05
328.151	3.04605e-05
327.954	3.05959e-05
326.42	3.07313e-05
326.343	3.08666e-05
326.341	3.1002e-05
328.155	3.11374e-05
327.297	3.12728e-05
328.95	3.14082e-05
327.814	3.15435e-05
327.015	3.16789e-05
327.913	3.18143e-05
327.774	3.19497e-05
327.725	3.20851e-05
326.345	3.22204e-05
327.438	3.23558e-05
325.658	3.24912e-05
325.643	3.26266e-05
327.737	3.2762e-05
326.18	3.28973e-05
326.284	3.30327e-05
324.752	3.31681e-05
325.225	3.33035e-05
325.289	3.34389e-05
327.096	3.35742e-05
324.948	3.37096e-05
326.914	3.3845e-05
324.52	3.39804e-05
325.38	3.41158e-05
326.978	3.42511e-05
325.931	3.43865e-05
327.243	3.45219e-05
325.197	3.46573e-05
326.782	3.47927e-05
323.604	3.4928e-05
324.279	3.50634e-05
324.565	3.51988e-05
324.51	3.53342e-05
324.127	3.54696e-05
323.519	3.56049e-05
323.687	3.57403e-05
323.93	3.58757e-05
323.927	3.60111e-05
324.577	3.61465e-05
323.773	3.62818e-05
326.04	3.64172e-05
322.078	3.65526e-05
323.586	3.6688e-05
323.065	3.68234e-05
324.737	3.69587e-05
325.436	3.70941e-05
325.715	3.72295e-05
323.051	3.73649e-05
324.885	3.75003e-05
324.358	3.76356e-05
324.279	3.7771e-05
323.331	3.79064e-05
322.093	3.80418e-05
322.975	3.81772e-05
322.265	3.83125e-05
322.351	3.84479e-05
324.955	3.85833e-05
324.015	3.87187e-05
321.987	3.88541e-05
322.391	3.89894e-05
324.947	3.91248e-05
323.737	3.92602e-05
322.096	3.93956e-05
321.406	3.9531e-05
321.386	3.96663e-05
321.497	3.98017e-05
321.875	3.99371e-05
321.678	4.00725e-05
322.517	4.02079e-05
321.268	4.03432e-05
321.782	4.04786e-05
323.003	4.0614e-05
323.277	4.07494e-05
320.825	4.08848e-05
322.2	4.10201e-05
322.453	4.11555e-05
322.637	4.12909e-05
322.762	4.14263e-05
321.349	4.15617e-05
323.186	4.1697e-05
322.148	4.18324e-05
322.779	4.19678e-05
320.568	4.21032e-05
323.71	4.22386e-05
322.092	4.23739e-05
321.896	4.25093e-05
320.156	4.26447e-05
322.208	4.27801e-05
320.842	4.29155e-05
321.877	4.30508e-05
320.709	4.31862e-05
320.224	4.33216e-05
320.592	4.3457e-05
319.876	4.35924e-05
321.889	4.37277e-05
321.373	4.38631e-05
319.609	4.39985e-05
319.825	4.41339e-05
319.06	4.42693e-05
319.71	4.44046e-05
320.593	4.454e-05
322.108	4.46754e-05
319.513	4.48108e-05
321.47	4.49462e-05
319.595	4.50815e-05
320.512	4.52169e-05
320.866	4.53523e-05
320.455	4.54877e-05
320.275	4.56231e-05
318.659	4.57584e-05
320.282	4.58938e-05
319.495	4.60292e-05
319.883	4.61646e-05
318.212	4.63e-05
319.663	4.64353e-05
321.495	4.65707e-05
320.453	4.67061e-05
321.438	4.68415e-05
319.693	4.69769e-05
319.022	4.71122e-05
319.343	4.72476e-05
318.219	4.7383e-05
319.149	4.75184e-05
318.326	4.76538e-05
318.758	4.77891e-05
319.653	4.79245e-05
319.359	4.80599e-05
317.097	4.81953e-05
317.964	4.83307e-05
320.85	4.8466e-05
319.933	4.86014e-05
318.332	4.87368e-05
319.572	4.88722e-05
321.116	4.90076e-05
318.004	4.91429e-05
320.34	4.92783e-05
318.738	4.94137e-05
318.391	4.95491e-05
318.532	4.96845e-05
317.395	4.98198e-05
319.925	4.99552e-05
317.728	5.00906e-05
317.916	5.0226e-05
318.551	5.03614e-05
317.146	5.04967e-05
319.283	5.06321e-05
318.866	5.07675e-05
317.69	5.09029e-05
318.252	5.10383e-05
319.892	5.11736e-05
318.478	5.1309e-05
318.726	5.14444e-05
316.577	5.15798e-05
317.193	5.17152e-05
317.546	5.18505e-05
316.885	5.19859e-05
317.146	5.21213e-05
318.281	5.22567e-05
316.443	5.23921e-05
316.75	5.25274e-05
316.178	5.26628e-05
315.833	5.27982e-05
317.874	5.29336e-05
316.577	5.3069e-05
315.718	5.32043e-05
315.998	5.33397e-05
316.141	5.34751e-05
316.156	5.36105e-05
316.294	5.37459e-05
317.817	5.38812e-05
316.114	5.40166e-05
316.997	5.4152e-05
317.966	5.42874e-05
317.03	5.44228e-05
316.247	5.45581e-05
316.438	5.46935e-05
318.471	5.48289e-05
314.72	5.49643e-05
317.344	5.50997e-05
315.021	5.5235e-05
316.289	5.53704e-05
317.052	5.55058e-05
317.28	5.56412e-05
317.937	5.57766e-05
315.893	5.59119e-05
315.762	5.60473e-05
317.15	5.61827e-05
315.773	5.63181e-05
315.09	5.64535e-05
317.629	5.65888e-05
315.887	5.67242e-05
315.702	5.68596e-05
315.043	5.6995e-05
314.637	5.71304e-05
314.821	5.72657e-05
314.088	5.74011e-05
315.139	5.75365e-05
316.819	5.76719e-05
317.567	5.78073e-05
314.574	5.79426e-05
316.838	5.8078e-05
317.424	5.82134e-05
316.334	5.83488e-05
316.461	5.84842e-05
316.33	5.86195e-05
314.731	5.87549e-05
314.386	5.88903e-05
315.735	5.90257e-05
315.588	5.91611e-05
315.674	5.92964e-05
314.096	5.94318e-05
314.142	5.95672e-05
315.417	5.97026e-05
314.258	5.9838e-05
315.477	5.99733e-05
313.495	6.01087e-05
314.889	6.02441e-05
314.412	6.03795e-05
313.267	6.05149e-05
315.577	6.06502e-05
315.329	6.07856e-05
312.814	6.0921e-05
314.558	6.10564e-05
314.339	6.11918e-05
314.277	6.13271e-05
315.526	6.14625e-05
313.612	6.15979e-05
314.842	6.17333e-05
315.876	6.18687e-05
315.448	6.2004e-05
316.068	6.21394e-05
314.38	6.22748e-05
315.665	6.24102e-05
315.177	6.25456e-05
315.043	6.26809e-05
313.279	6.28163e-05
314.651	6.29517e-05
315.68	6.30871e-05
313.268	6.32225e-05
313.002	6.33578e-05
313.407	6.34932e-05
314.527	6.36286e-05
313.497	6.3764e-05
312.009	6.38994e-05
315.06	6.40347e-05
313.419	6.41701e-05
315.086	6.43055e-05
312.101	6.44409e-05
314.364	6.45763e-05
314.871	6.47116e-05
313.869	6.4847e-05
313.491	6.49824e-05
314.045	6.51178e-05
313.806	6.52532e-05
313.168	6.53885e-05
311.963	6.55239e-05
314.426	6.56593e-05
313.448	6.57947e-05
311.782	6.59301e-05
313.609	6.60654e-05
314.939	6.62008e-05
311.763	6.63362e-05
314.26	6.64716e-05
312.542	6.6607e-05
313.156	6.67423e-05
312.068	6.68777e-05
314.032	6.70131e-05
311.104	6.71485e-05
312.687	6.72839e-05
313.226	6.74192e-05
312.728	6.75546e-05

## Sheet: Figure 1c
Sample AD12a 280nm
B=12T, T=20mK		B=9.5T T=20mK		B=10T T=20mK		B=10.5T T=20mK		B=11T T=20mK		B=11.5T T=20mK
dV/di (Ohm)	I (A)	dV/di (Ohm)	I (A)	dV/di (Ohm)	I (A)	dV/di (Ohm)	I (A)	dV/di (Ohm)	I (A)	dV/di (Ohm)	I (A)
313.107	-6.77e-05	354.753	-0.00019541	372.379	-0.00019443	345.638	-0.00014564	333.489	-9.7e-05	319.12	-7.76e-05
311.79	-6.75646e-05	354.665	-0.000195019	349.433	-0.000194041	332.587	-0.000145349	320.048	-9.68059e-05	311.145	-7.74449e-05
312.386	-6.74292e-05	352.693	-0.000194629	408.499	-0.000193652	373.854	-0.000145057	325.242	-9.66117e-05	329.362	-7.72898e-05
310.279	-6.72938e-05	352.4	-0.000194238	359.93	-0.000193263	338.288	-0.000144766	329.471	-9.64176e-05	308.606	-7.71347e-05
311.975	-6.71584e-05	346.955	-0.000193847	355.569	-0.000192874	332.636	-0.000144474	334.452	-9.62235e-05	329.434	-7.69796e-05
312.261	-6.70229e-05	347.095	-0.000193457	408.849	-0.000192485	340.548	-0.000144183	341.787	-9.60293e-05	322.898	-7.68245e-05
312.743	-6.68875e-05	347.204	-0.000193066	346.443	-0.000192096	367.474	-0.000143891	341.657	-9.58352e-05	314.453	-7.66694e-05
313.202	-6.67521e-05	343.585	-0.000192676	378.288	-0.000191707	329.451	-0.0001436	330.941	-9.56411e-05	314.966	-7.65143e-05
313.053	-6.66167e-05	341.443	-0.000192285	393.891	-0.000191318	336.053	-0.000143308	340.761	-9.5447e-05	314.752	-7.63592e-05
312.539	-6.64813e-05	342.046	-0.000191894	340.721	-0.000190928	344.274	-0.000143017	341.264	-9.52528e-05	315.18	-7.62041e-05
312.425	-6.63459e-05	339.635	-0.000191504	365.591	-0.000190539	366.519	-0.000142725	337.37	-9.50587e-05	323.803	-7.6049e-05
312.285	-6.62105e-05	338.894	-0.000191113	409.202	-0.00019015	335.945	-0.000142434	316.44	-9.48646e-05	315.376	-7.58939e-05
311.167	-6.60751e-05	336.565	-0.000190722	390.13	-0.000189761	373.836	-0.000142143	341.83	-9.46704e-05	315.431	-7.57388e-05
311.756	-6.59397e-05	336.824	-0.000190332	363.179	-0.000189372	346.545	-0.000141851	333.731	-9.44763e-05	316.791	-7.55837e-05
312.465	-6.58043e-05	334.677	-0.000189941	390.174	-0.000188983	351.961	-0.00014156	331.75	-9.42822e-05	318.7	-7.54286e-05
313.657	-6.56689e-05	338.265	-0.00018955	341.447	-0.000188594	354.403	-0.000141268	347.629	-9.4088e-05	330.538	-7.52735e-05
313.55	-6.55334e-05	332.907	-0.00018916	403.04	-0.000188205	358.536	-0.000140977	334.708	-9.38939e-05	307.353	-7.51184e-05
311.629	-6.5398e-05	334.62	-0.000188769	344.098	-0.000187816	326.555	-0.000140685	340.38	-9.36998e-05	331.824	-7.49633e-05
313.189	-6.52626e-05	335.814	-0.000188378	362.877	-0.000187427	358.234	-0.000140394	335.421	-9.35057e-05	309.631	-7.48082e-05
313.007	-6.51272e-05	329.057	-0.000187988	412.373	-0.000187038	357.43	-0.000140102	338.647	-9.33115e-05	315.635	-7.46531e-05
312.629	-6.49918e-05	323.726	-0.000187597	348.966	-0.000186649	351.496	-0.000139811	335.876	-9.31174e-05	322.146	-7.4498e-05
314.166	-6.48564e-05	323.364	-0.000187207	368.324	-0.00018626	359.798	-0.00013952	330.632	-9.29233e-05	313.446	-7.43429e-05
314.588	-6.4721e-05	326.702	-0.000186816	392.24	-0.000185871	353.802	-0.000139228	346.036	-9.27291e-05	323.497	-7.41878e-05
314.335	-6.45856e-05	321.36	-0.000186425	384.239	-0.000185482	336.398	-0.000138937	319.67	-9.2535e-05	314.001	-7.40327e-05
312.942	-6.44502e-05	317.91	-0.000186035	383.874	-0.000185093	354.35	-0.000138645	344.893	-9.23409e-05	317.017	-7.38776e-05
312.451	-6.43148e-05	317.344	-0.000185644	358.389	-0.000184703	330.51	-0.000138354	325.492	-9.21467e-05	331.942	-7.37225e-05
312.971	-6.41793e-05	318.41	-0.000185253	376.381	-0.000184314	370.366	-0.000138062	344.747	-9.19526e-05	326.682	-7.35674e-05
313.264	-6.40439e-05	315.909	-0.000184863	395.939	-0.000183925	337.185	-0.000137771	333.281	-9.17585e-05	315.256	-7.34123e-05
314.661	-6.39085e-05	312.32	-0.000184472	357.061	-0.000183536	350.906	-0.000137479	334.475	-9.15644e-05	311.042	-7.32572e-05
312.974	-6.37731e-05	307.757	-0.000184081	371.53	-0.000183147	363.305	-0.000137188	325.776	-9.13702e-05	325.188	-7.31021e-05
314.342	-6.36377e-05	307.442	-0.000183691	414.251	-0.000182758	347.999	-0.000136896	332.107	-9.11761e-05	328.213	-7.2947e-05
313.44	-6.35023e-05	309.253	-0.0001833	341.39	-0.000182369	335.766	-0.000136605	332.731	-9.0982e-05	308.559	-7.27919e-05
313.506	-6.33669e-05	304.933	-0.00018291	415.328	-0.00018198	341.451	-0.000136314	334.142	-9.07878e-05	334.389	-7.26368e-05
314.191	-6.32315e-05	302.126	-0.000182519	360.01	-0.000181591	355.673	-0.000136022	346.225	-9.05937e-05	313.472	-7.24817e-05
313.641	-6.30961e-05	299.542	-0.000182128	396.076	-0.000181202	341.612	-0.000135731	336.901	-9.03996e-05	329.206	-7.23266e-05
314.179	-6.29607e-05	297.685	-0.000181738	389.423	-0.000180813	345.168	-0.000135439	322.287	-9.02054e-05	326.265	-7.21715e-05
313.522	-6.28252e-05	295.192	-0.000181347	374.358	-0.000180424	375.384	-0.000135148	333.957	-9.00113e-05	320.101	-7.20164e-05
314.424	-6.26898e-05	296.327	-0.000180956	357.153	-0.000180035	360.117	-0.000134856	354.123	-8.98172e-05	319.992	-7.18613e-05
315.016	-6.25544e-05	292.073	-0.000180566	378.271	-0.000179646	325.036	-0.000134565	330.096	-8.96231e-05	323.264	-7.17062e-05
313.576	-6.2419e-05	291.928	-0.000180175	386.841	-0.000179257	354.837	-0.000134273	333.162	-8.94289e-05	314.292	-7.15511e-05
314.682	-6.22836e-05	288.831	-0.000179784	398.642	-0.000178868	372.927	-0.000133982	351.138	-8.92348e-05	320.974	-7.1396e-05
313.198	-6.21482e-05	283.51	-0.000179394	351.785	-0.000178479	330.693	-0.000133691	340.389	-8.90407e-05	320.896	-7.12409e-05
313.224	-6.20128e-05	282.854	-0.000179003	390.387	-0.000178089	380.784	-0.000133399	335.241	-8.88465e-05	319.118	-7.10858e-05
314.147	-6.18774e-05	277.339	-0.000178612	409.68	-0.0001777	357.453	-0.000133108	339.455	-8.86524e-05	327.461	-7.09307e-05
314.621	-6.1742e-05	274.259	-0.000178222	342.907	-0.000177311	355.033	-0.000132816	337.638	-8.84583e-05	321.02	-7.07756e-05
315.974	-6.16066e-05	271.51	-0.000177831	366.11	-0.000176922	332.164	-0.000132525	323.055	-8.82641e-05	320.612	-7.06205e-05
315.42	-6.14711e-05	270.201	-0.000177441	425.503	-0.000176533	363.827	-0.000132233	341.403	-8.807e-05	330.4	-7.04654e-05
314.8	-6.13357e-05	270.617	-0.00017705	358.717	-0.000176144	372.464	-0.000131942	330.177	-8.78759e-05	321.36	-7.03103e-05
314.923	-6.12003e-05	264.058	-0.000176659	383.922	-0.000175755	327.749	-0.00013165	354.213	-8.76818e-05	312.991	-7.01552e-05
313.58	-6.10649e-05	264.26	-0.000176269	364.39	-0.000175366	372.861	-0.000131359	326.987	-8.74876e-05	316.265	-7.00001e-05
316.382	-6.09295e-05	259.976	-0.000175878	364.638	-0.000174977	333.825	-0.000131067	331.367	-8.72935e-05	330.22	-6.9845e-05
314.459	-6.07941e-05	259.201	-0.000175487	424.771	-0.000174588	377.01	-0.000130776	352.087	-8.70994e-05	331.096	-6.96899e-05
313.811	-6.06587e-05	258.788	-0.000175097	374.485	-0.000174199	348.693	-0.000130485	341.058	-8.69052e-05	313.246	-6.95348e-05
314.842	-6.05233e-05	252.816	-0.000174706	354.967	-0.00017381	365.629	-0.000130193	345.494	-8.67111e-05	327.044	-6.93797e-05
316.181	-6.03879e-05	253.047	-0.000174315	415.169	-0.000173421	366.484	-0.000129902	343.078	-8.6517e-05	326.954	-6.92246e-05
315.707	-6.02524e-05	251.596	-0.000173925	353.41	-0.000173032	328.017	-0.00012961	343.165	-8.63228e-05	309.974	-6.90695e-05
314.567	-6.0117e-05	241.369	-0.000173534	364.635	-0.000172643	362.576	-0.000129319	321.068	-8.61287e-05	316.055	-6.89144e-05
316.018	-5.99816e-05	241.04	-0.000173144	399.667	-0.000172254	370.41	-0.000129027	340.114	-8.59346e-05	329.966	-6.87593e-05
314.726	-5.98462e-05	239.883	-0.000172753	377.145	-0.000171865	340.65	-0.000128736	330.545	-8.57405e-05	314.634	-6.86042e-05
315.097	-5.97108e-05	233.78	-0.000172362	388.139	-0.000171475	376.349	-0.000128444	347.844	-8.55463e-05	331.221	-6.84491e-05
316.678	-5.95754e-05	230.01	-0.000171972	359.746	-0.000171086	352.213	-0.000128153	328.762	-8.53522e-05	310.18	-6.8294e-05
314.875	-5.944e-05	231.118	-0.000171581	371.885	-0.000170697	352.629	-0.000127862	356.265	-8.51581e-05	317.239	-6.81389e-05
313.896	-5.93046e-05	228.426	-0.00017119	425.418	-0.000170308	340.307	-0.00012757	344.728	-8.49639e-05	333.827	-6.79838e-05
315.431	-5.91692e-05	224.361	-0.0001708	348.845	-0.000169919	370.806	-0.000127279	329.689	-8.47698e-05	313.318	-6.78287e-05
316.462	-5.90338e-05	218.446	-0.000170409	395.868	-0.00016953	375.542	-0.000126987	349.181	-8.45757e-05	324.051	-6.76736e-05
316.657	-5.88983e-05	216.222	-0.000170018	365.77	-0.000169141	361.761	-0.000126696	323.984	-8.43815e-05	314.553	-6.75185e-05
316.366	-5.87629e-05	211.906	-0.000169628	369.743	-0.000168752	331.898	-0.000126404	356.001	-8.41874e-05	320.073	-6.73634e-05
315.971	-5.86275e-05	211.067	-0.000169237	429.396	-0.000168363	360.901	-0.000126113	334.71	-8.39933e-05	317.531	-6.72083e-05
315.8	-5.84921e-05	203.663	-0.000168846	351.744	-0.000167974	347.316	-0.000125821	330.745	-8.37992e-05	328.704	-6.70532e-05
317.257	-5.83567e-05	207.293	-0.000168456	373.056	-0.000167585	362.474	-0.00012553	335.801	-8.3605e-05	317.967	-6.68981e-05
316.848	-5.82213e-05	201.426	-0.000168065	372.822	-0.000167196	373.044	-0.000125239	346.227	-8.34109e-05	333.298	-6.6743e-05
317.087	-5.80859e-05	197.907	-0.000167675	428.627	-0.000166807	347.09	-0.000124947	337.882	-8.32168e-05	328.557	-6.65879e-05
317.893	-5.79505e-05	194.152	-0.000167284	352.141	-0.000166418	353.127	-0.000124656	337.506	-8.30226e-05	314.817	-6.64328e-05
317.392	-5.78151e-05	188.188	-0.000166893	379.54	-0.000166029	357.416	-0.000124364	355.703	-8.28285e-05	313.568	-6.62777e-05
316.508	-5.76797e-05	187.397	-0.000166503	371.756	-0.00016564	377.297	-0.000124073	328.455	-8.26344e-05	322.397	-6.61226e-05
315.23	-5.75443e-05	183.217	-0.000166112	410.968	-0.000165251	370.545	-0.000123781	355.422	-8.24402e-05	336.134	-6.59675e-05
316.365	-5.74088e-05	180.979	-0.000165721	415.933	-0.000164861	333.053	-0.00012349	330.495	-8.22461e-05	327.023	-6.58124e-05
315.708	-5.72734e-05	177.796	-0.000165331	350.176	-0.000164472	345.013	-0.000123198	356.497	-8.2052e-05	311.068	-6.56573e-05
315.938	-5.7138e-05	171.515	-0.00016494	420.829	-0.000164083	362.1	-0.000122907	348.901	-8.18579e-05	327.339	-6.55022e-05
314.85	-5.70026e-05	165.201	-0.000164549	354.398	-0.000163694	378.735	-0.000122615	335.676	-8.16637e-05	316.669	-6.53471e-05
317.141	-5.68672e-05	162.554	-0.000164159	378.73	-0.000163305	339.264	-0.000122324	328.036	-8.14696e-05	320.877	-6.5192e-05
316.547	-5.67318e-05	161.172	-0.000163768	405.168	-0.000162916	359.679	-0.000122033	356.25	-8.12755e-05	338.838	-6.50369e-05
315.746	-5.65964e-05	158.137	-0.000163378	395.748	-0.000162527	385.368	-0.000121741	340.682	-8.10813e-05	316.065	-6.48818e-05
316.412	-5.6461e-05	153.274	-0.000162987	360.995	-0.000162138	365.591	-0.00012145	351.305	-8.08872e-05	329.903	-6.47267e-05
316.311	-5.63256e-05	149.736	-0.000162596	371.082	-0.000161749	345.319	-0.000121158	337.879	-8.06931e-05	317.597	-6.45716e-05
316.37	-5.61901e-05	143.498	-0.000162206	392.53	-0.00016136	369.509	-0.000120867	352.922	-8.04989e-05	321.693	-6.44165e-05
316.838	-5.60547e-05	143.97	-0.000161815	395.426	-0.000160971	364.271	-0.000120575	348.957	-8.03048e-05	323.158	-6.42614e-05
317.328	-5.59193e-05	138.639	-0.000161424	362.777	-0.000160582	340.805	-0.000120284	324.044	-8.01107e-05	334.611	-6.41063e-05
317.161	-5.57839e-05	134.527	-0.000161034	415.147	-0.000160193	374.352	-0.000119992	334.866	-7.99166e-05	325.79	-6.39512e-05
317.5	-5.56485e-05	132.677	-0.000160643	384.44	-0.000159804	378.195	-0.000119701	349.959	-7.97224e-05	318.927	-6.37961e-05
316.739	-5.55131e-05	130.932	-0.000160252	374.749	-0.000159415	371.695	-0.00011941	354.701	-7.95283e-05	316.704	-6.3641e-05
316.668	-5.53777e-05	128.855	-0.000159862	420.432	-0.000159026	364.108	-0.000119118	327.938	-7.93342e-05	323.126	-6.34859e-05
317.256	-5.52423e-05	128.246	-0.000159471	365.252	-0.000158636	368.447	-0.000118827	354.588	-7.914e-05	322.717	-6.33308e-05
316.981	-5.51069e-05	127.407	-0.00015908	370.15	-0.000158247	368.557	-0.000118535	333.199	-7.89459e-05	335.184	-6.31757e-05
316.43	-5.49715e-05	120.338	-0.00015869	379.835	-0.000157858	338.526	-0.000118244	339.401	-7.87518e-05	316.263	-6.30206e-05
316.682	-5.4836e-05	97.3268	-0.000158299	394.132	-0.000157469	355.596	-0.000117952	362.267	-7.85576e-05	324.694	-6.28655e-05
317.421	-5.47006e-05	65.6949	-0.000157909	386.353	-0.00015708	374.842	-0.000117661	330.687	-7.83635e-05	326.139	-6.27104e-05
316.133	-5.45652e-05	45.0878	-0.000157518	386.972	-0.000156691	371.36	-0.000117369	359.785	-7.81694e-05	322.312	-6.25553e-05
316.418	-5.44298e-05	36.0739	-0.000157127	376.104	-0.000156302	366.594	-0.000117078	329.913	-7.79753e-05	323.52	-6.24002e-05
316.651	-5.42944e-05	30.9563	-0.000156737	379.848	-0.000155913	361.999	-0.000116786	341.194	-7.77811e-05	335.066	-6.22451e-05
316.885	-5.4159e-05	28.5115	-0.000156346	431.577	-0.000155524	358.655	-0.000116495	347.14	-7.7587e-05	324.745	-6.209e-05
316.269	-5.40236e-05	26.9661	-0.000155955	356.324	-0.000155135	352.158	-0.000116204	360.206	-7.73929e-05	315.911	-6.19349e-05
316.976	-5.38882e-05	25.9042	-0.000155565	425.955	-0.000154746	365.686	-0.000115912	338.707	-7.71987e-05	325.065	-6.17798e-05
315.969	-5.37528e-05	25.1574	-0.000155174	410.372	-0.000154357	358.678	-0.000115621	351.895	-7.70046e-05	336.9	-6.16247e-05
317.172	-5.36174e-05	23.9534	-0.000154783	358.725	-0.000153968	384.409	-0.000115329	351.403	-7.68105e-05	328.674	-6.14696e-05
318.336	-5.34819e-05	2.24528	-0.000154393	379.271	-0.000153579	367.991	-0.000115038	348.066	-7.66163e-05	319.233	-6.13145e-05
318.022	-5.33465e-05	0.254555	-0.000154002	385.126	-0.00015319	369.786	-0.000114746	326.928	-7.64222e-05	317.281	-6.11594e-05
317.03	-5.32111e-05	0.18075	-0.000153612	424.743	-0.000152801	346.668	-0.000114455	340.477	-7.62281e-05	334.456	-6.10043e-05
316.459	-5.30757e-05	0.100533	-0.000153221	405.594	-0.000152412	359.769	-0.000114163	357.495	-7.6034e-05	320.041	-6.08492e-05
318.198	-5.29403e-05	0.0911439	-0.00015283	351.284	-0.000152022	358.475	-0.000113872	339.876	-7.58398e-05	324.014	-6.06941e-05
315.478	-5.28049e-05	0.0866905	-0.00015244	417.265	-0.000151633	384.257	-0.000113581	351.609	-7.56457e-05	329.431	-6.0539e-05
317.752	-5.26695e-05	0.0203118	-0.000152049	361.826	-0.000151244	356.859	-0.000113289	346.863	-7.54516e-05	324.046	-6.03839e-05
318.292	-5.25341e-05	0.029824	-0.000151658	420.961	-0.000150855	358.662	-0.000112998	335.321	-7.52574e-05	326.751	-6.02288e-05
318.385	-5.23987e-05	0.0409521	-0.000151268	360.77	-0.000150466	359.127	-0.000112706	357.737	-7.50633e-05	332.312	-6.00737e-05
319.152	-5.22633e-05	0.0102548	-0.000150877	422.439	-0.000150077	397.385	-0.000112415	344.792	-7.48692e-05	310.376	-5.99186e-05
319.245	-5.21278e-05	0.0311737	-0.000150486	382.541	-0.000149688	371.039	-0.000112123	360.444	-7.4675e-05	320.798	-5.97635e-05
318.562	-5.19924e-05	0.0102955	-0.000150096	412.87	-0.000149299	359.325	-0.000111832	354.308	-7.44809e-05	327.18	-5.96084e-05
317.632	-5.1857e-05	-0.0302709	-0.000149705	357.06	-0.00014891	352.894	-0.00011154	345.82	-7.42868e-05	326.488	-5.94533e-05
317.264	-5.17216e-05	0.0629855	-0.000149314	433.708	-0.000148521	357.749	-0.000111249	355.584	-7.40927e-05	325.509	-5.92982e-05
317.973	-5.15862e-05	0.0407519	-0.000148924	373.171	-0.000148132	399.299	-0.000110957	346.655	-7.38985e-05	328.967	-5.91431e-05
316.727	-5.14508e-05	0.0521404	-0.000148533	378.205	-0.000147743	368.477	-0.000110666	335.299	-7.37044e-05	325.951	-5.8988e-05
316.533	-5.13154e-05	0.0206473	-0.000148143	408.691	-0.000147354	372.968	-0.000110375	341.915	-7.35103e-05	325.897	-5.88329e-05
317.631	-5.118e-05	0.0101082	-0.000147752	373.735	-0.000146965	345.337	-0.000110083	360.118	-7.33161e-05	320.024	-5.86778e-05
318.059	-5.10446e-05	-0.0725915	-0.000147361	415.454	-0.000146576	373.795	-0.000109792	358.585	-7.3122e-05	336.557	-5.85227e-05
316.418	-5.09092e-05	0.0406483	-0.000146971	365.241	-0.000146187	389.323	-0.0001095	346.068	-7.29279e-05	326.856	-5.83676e-05
318.09	-5.07738e-05	0.010427	-0.00014658	378.331	-0.000145798	353.19	-0.000109209	360.341	-7.27337e-05	335.948	-5.82125e-05
317.908	-5.06383e-05	-0.0561053	-0.000146189	417.84	-0.000145408	376.831	-0.000108917	330.396	-7.25396e-05	328.267	-5.80574e-05
317.867	-5.05029e-05	0.0402293	-0.000145799	375.858	-0.000145019	365.616	-0.000108626	363.791	-7.23455e-05	331.331	-5.79023e-05
317.884	-5.03675e-05	0.0523642	-0.000145408	397.747	-0.00014463	357.646	-0.000108334	354.591	-7.21514e-05	314.394	-5.77472e-05
317.106	-5.02321e-05	-0.0652774	-0.000145017	418.848	-0.000144241	398.619	-0.000108043	337.364	-7.19572e-05	337.78	-5.75921e-05
318.796	-5.00967e-05	-0.0155982	-0.000144627	405.168	-0.000143852	368.556	-0.000107751	347.472	-7.17631e-05	326.014	-5.7437e-05
318.999	-4.99613e-05	0.0306091	-0.000144236	373.155	-0.000143463	371.585	-0.00010746	367.947	-7.1569e-05	321.126	-5.72819e-05
319.934	-4.98259e-05	-0.0463464	-0.000143846	412.909	-0.000143074	387.945	-0.000107169	335.022	-7.13748e-05	326.476	-5.71268e-05
318.558	-4.96905e-05	-0.0453606	-0.000143455	360.336	-0.000142685	382.061	-0.000106877	347.052	-7.11807e-05	327.903	-5.69717e-05
317.358	-4.95551e-05	-0.0754831	-0.000143064	419.118	-0.000142296	362.274	-0.000106586	356.223	-7.09866e-05	318.134	-5.68166e-05
318.426	-4.94197e-05	-0.0784273	-0.000142674	399.957	-0.000141907	361.465	-0.000106294	357.804	-7.07924e-05	340.322	-5.66615e-05
319.296	-4.92842e-05	-0.0456598	-0.000142283	400.765	-0.000141518	375.775	-0.000106003	358.972	-7.05983e-05	334.218	-5.65064e-05
317.823	-4.91488e-05	0.02069	-0.000141892	399.978	-0.000141129	394.848	-0.000105711	353.439	-7.04042e-05	319.591	-5.63513e-05
318.548	-4.90134e-05	0.0103316	-0.000141502	354.924	-0.00014074	363.938	-0.00010542	359.231	-7.02101e-05	336.9	-5.61962e-05
320.016	-4.8878e-05	-0.020379	-0.000141111	415.369	-0.000140351	388.804	-0.000105128	340.1	-7.00159e-05	320.655	-5.60411e-05
320.769	-4.87426e-05	-0.0908036	-0.00014072	382.97	-0.000139962	351.128	-0.000104837	342.429	-6.98218e-05	336.963	-5.5886e-05
319.451	-4.86072e-05	-0.0204509	-0.00014033	364.773	-0.000139573	371.032	-0.000104546	371.904	-6.96277e-05	327.889	-5.57309e-05
317.965	-4.84718e-05	-0.0500676	-0.000139939	418.205	-0.000139183	382.231	-0.000104254	359.191	-6.94335e-05	321.914	-5.55758e-05
321.419	-4.83364e-05	-0.114262	-0.000139548	368.012	-0.000138794	359.101	-0.000103963	358.61	-6.92394e-05	338.925	-5.54207e-05
320.274	-4.8201e-05	0	-0.000139158	373.557	-0.000138405	391.733	-0.000103671	349.193	-6.90453e-05	317.569	-5.52656e-05
319.645	-4.80655e-05	-0.0555836	-0.000138767	433.587	-0.000138016	394.807	-0.00010338	361.044	-6.88512e-05	325.908	-5.51105e-05
320.174	-4.79301e-05	-0.0207351	-0.000138377	392.983	-0.000137627	355.654	-0.000103088	345.727	-6.8657e-05	321.798	-5.49554e-05
319.767	-4.77947e-05	0	-0.000137986	364.443	-0.000137238	376.963	-0.000102797	364.28	-6.84629e-05	338.721	-5.48003e-05
319.332	-4.76593e-05	0	-0.000137595	428.483	-0.000136849	365.577	-0.000102505	348.141	-6.82688e-05	321.317	-5.46452e-05
319.958	-4.75239e-05	-0.0456366	-0.000137205	355.349	-0.00013646	405.791	-0.000102214	358.127	-6.80746e-05	339.669	-5.44901e-05
317.848	-4.73885e-05	-0.0566981	-0.000136814	371.162	-0.000136071	387.153	-0.000101922	363.558	-6.78805e-05	318.614	-5.4335e-05
319.363	-4.72531e-05	-0.0473759	-0.000136423	426.21	-0.000135682	373.409	-0.000101631	360.147	-6.76864e-05	328.047	-5.41799e-05
319.396	-4.71177e-05	0.0520535	-0.000136033	360.402	-0.000135293	387.599	-0.00010134	352.551	-6.74922e-05	325.72	-5.40248e-05
320.907	-4.69823e-05	-0.0258091	-0.000135642	428.739	-0.000134904	360.466	-0.000101048	363.05	-6.72981e-05	327.889	-5.38697e-05
319.653	-4.68469e-05	0.0155175	-0.000135251	362.129	-0.000134515	384.11	-0.000100757	344.112	-6.7104e-05	336.913	-5.37146e-05
320.699	-4.67114e-05	-0.0568828	-0.000134861	379.914	-0.000134126	396.541	-0.000100465	370.438	-6.69098e-05	322.326	-5.35595e-05
318.978	-4.6576e-05	-0.046797	-0.00013447	400.838	-0.000133737	373.568	-0.000100174	340.285	-6.67157e-05	334.081	-5.34044e-05
319.065	-4.64406e-05	-0.0153272	-0.00013408	369.455	-0.000133348	358.412	-9.98824e-05	365.957	-6.65216e-05	332.064	-5.32493e-05
318.686	-4.63052e-05	-0.0310704	-0.000133689	400.609	-0.000132959	401.569	-9.95909e-05	355.597	-6.63275e-05	327.615	-5.30942e-05
321.106	-4.61698e-05	-0.0101559	-0.000133298	378.722	-0.000132569	361.652	-9.92995e-05	364.274	-6.61333e-05	327.849	-5.29391e-05
320.638	-4.60344e-05	-0.0877601	-0.000132908	421.372	-0.00013218	395.403	-9.9008e-05	356.182	-6.59392e-05	336.689	-5.2784e-05
320.951	-4.5899e-05	-0.0303429	-0.000132517	358.356	-0.000131791	374.872	-9.87166e-05	356.944	-6.57451e-05	327.211	-5.26289e-05
321.551	-4.57636e-05	-0.0155602	-0.000132126	376.836	-0.000131402	366.512	-9.84251e-05	348.642	-6.55509e-05	323.671	-5.24738e-05
321.148	-4.56282e-05	-0.0103955	-0.000131736	389.642	-0.000131013	397.18	-9.81337e-05	370.529	-6.53568e-05	326.903	-5.23187e-05
321.427	-4.54928e-05	0.00514854	-0.000131345	376.269	-0.000130624	402.586	-9.78422e-05	357.915	-6.51627e-05	341.19	-5.21636e-05
320.592	-4.53573e-05	-0.0362281	-0.000130954	376.895	-0.000130235	354.49	-9.75508e-05	358.748	-6.49685e-05	335.458	-5.20085e-05
319.561	-4.52219e-05	-0.0152749	-0.000130564	419.958	-0.000129846	394.744	-9.72593e-05	359.055	-6.47744e-05	327.499	-5.18534e-05
319.983	-4.50865e-05	-0.0351812	-0.000130173	354.273	-0.000129457	401.11	-9.69679e-05	344.91	-6.45803e-05	333.72	-5.16983e-05
319.586	-4.49511e-05	-0.00505331	-0.000129782	376.835	-0.000129068	357.695	-9.66764e-05	356.853	-6.43862e-05	320.235	-5.15432e-05
320.576	-4.48157e-05	0.00511849	-0.000129392	406.881	-0.000128679	408.654	-9.6385e-05	377.561	-6.4192e-05	340.705	-5.13881e-05
318.897	-4.46803e-05	0.0101097	-0.000129001	381.875	-0.00012829	386.508	-9.60935e-05	363.308	-6.39979e-05	337.081	-5.1233e-05
318.527	-4.45449e-05	0	-0.000128611	369.827	-0.000127901	380.02	-9.58021e-05	369.956	-6.38038e-05	331.244	-5.10779e-05
320.149	-4.44095e-05	-0.0354197	-0.00012822	412.57	-0.000127512	385.188	-9.55106e-05	357.35	-6.36096e-05	322.847	-5.09228e-05
321.946	-4.42741e-05	-0.0256082	-0.000127829	392.906	-0.000127123	366.663	-9.52192e-05	353.335	-6.34155e-05	333.248	-5.07677e-05
321.201	-4.41387e-05	-0.0204196	-0.000127439	379.112	-0.000126734	379.741	-9.49277e-05	370.453	-6.32214e-05	332.106	-5.06126e-05
319.286	-4.40032e-05	-0.0302908	-0.000127048	399.955	-0.000126345	380.022	-9.46363e-05	360.888	-6.30272e-05	328.117	-5.04575e-05
319.792	-4.38678e-05	-0.0671939	-0.000126657	395.859	-0.000125955	388.037	-9.43448e-05	369.737	-6.28331e-05	330.137	-5.03024e-05
320.206	-4.37324e-05	0.0204782	-0.000126267	390.665	-0.000125566	396.396	-9.40534e-05	346.703	-6.2639e-05	342.827	-5.01473e-05
322.248	-4.3597e-05	-0.0207093	-0.000125876	385.558	-0.000125177	372.207	-9.37619e-05	366.434	-6.24449e-05	331.393	-4.99922e-05
320.067	-4.34616e-05	-0.0518403	-0.000125485	350.002	-0.000124788	405.045	-9.34705e-05	359.748	-6.22507e-05	325.667	-4.98371e-05
320.184	-4.33262e-05	-0.13646	-0.000125095	369.822	-0.000124399	398.279	-9.3179e-05	358.844	-6.20566e-05	335.01	-4.9682e-05
320.545	-4.31908e-05	-0.0206366	-0.000124704	377.057	-0.00012401	380.504	-9.28876e-05	364.084	-6.18625e-05	336.86	-4.95269e-05
321.887	-4.30554e-05	-0.0100918	-0.000124314	380.687	-0.000123621	374.549	-9.25961e-05	366.199	-6.16683e-05	335.647	-4.93718e-05
320.885	-4.292e-05	0	-0.000123923	356.962	-0.000123232	418.189	-9.23047e-05	360.521	-6.14742e-05	328.654	-4.92167e-05
322.334	-4.27846e-05	-0.0151845	-0.000123532	397.839	-0.000122843	406.728	-9.20132e-05	357.985	-6.12801e-05	341.531	-4.90616e-05
322.076	-4.26492e-05	0.0103815	-0.000123142	399.732	-0.000122454	390.963	-9.17218e-05	376.741	-6.1086e-05	333.824	-4.89065e-05
320.165	-4.25137e-05	-0.0309294	-0.000122751	336.688	-0.000122065	373.709	-9.14303e-05	361.137	-6.08918e-05	331.8	-4.87514e-05
322.668	-4.23783e-05	0	-0.00012236	386.657	-0.000121676	408.573	-9.11389e-05	358.8	-6.06977e-05	321.373	-4.85963e-05
320.821	-4.22429e-05	0.0155505	-0.00012197	388.329	-0.000121287	383.048	-9.08474e-05	378.628	-6.05036e-05	329.198	-4.84412e-05
322.414	-4.21075e-05	0.0253473	-0.000121579	342.619	-0.000120898	387.233	-9.0556e-05	363.938	-6.03094e-05	344.977	-4.82861e-05
322.741	-4.19721e-05	-0.035647	-0.000121188	360.225	-0.000120509	380.207	-9.02645e-05	358.667	-6.01153e-05	326.01	-4.8131e-05
321.09	-4.18367e-05	-0.0100949	-0.000120798	361.639	-0.00012012	408.155	-8.99731e-05	356.727	-5.99212e-05	327.179	-4.79759e-05
320.389	-4.17013e-05	0.00513795	-0.000120407	359.41	-0.00011973	390.269	-8.96816e-05	390.724	-5.9727e-05	337.046	-4.78208e-05
321.113	-4.15659e-05	-0.0858976	-0.000120016	401.561	-0.000119341	392.439	-8.93902e-05	351.305	-5.95329e-05	337.41	-4.76657e-05
321.381	-4.14305e-05	-0.126955	-0.000119626	386.869	-0.000118952	406.705	-8.90987e-05	365.467	-5.93388e-05	332.525	-4.75106e-05
322.634	-4.1295e-05	0.0051398	-0.000119235	335.428	-0.000118563	382.605	-8.88073e-05	366.759	-5.91446e-05	341.113	-4.73555e-05
321.611	-4.11596e-05	-0.0517866	-0.000118845	352.828	-0.000118174	397.352	-8.85158e-05	373.574	-5.89505e-05	336.115	-4.72004e-05
321.495	-4.10242e-05	0.0260051	-0.000118454	390.336	-0.000117785	431.771	-8.82244e-05	361.338	-5.87564e-05	325.775	-4.70453e-05
323.542	-4.08888e-05	-0.0358295	-0.000118063	376.285	-0.000117396	378.446	-8.79329e-05	365.867	-5.85623e-05	330.79	-4.68902e-05
323.192	-4.07534e-05	-0.0570806	-0.000117673	345.6	-0.000117007	431.16	-8.76415e-05	382.914	-5.83681e-05	335.559	-4.67351e-05
320.54	-4.0618e-05	0.0252296	-0.000117282	378.479	-0.000116618	400.89	-8.735e-05	362.017	-5.8174e-05	348.133	-4.658e-05
320.906	-4.04826e-05	-0.0309008	-0.000116891	353.545	-0.000116229	404.073	-8.70586e-05	363.892	-5.79799e-05	322.561	-4.64249e-05
321.151	-4.03472e-05	-0.0417973	-0.000116501	360.753	-0.00011584	420.289	-8.67671e-05	383.001	-5.77857e-05	334.374	-4.62698e-05
321.968	-4.02118e-05	0.0151953	-0.00011611	394.575	-0.000115451	401.551	-8.64757e-05	375.17	-5.75916e-05	329.338	-4.61147e-05
321.603	-4.00764e-05	0.0101435	-0.000115719	397.181	-0.000115062	387.246	-8.61842e-05	367.92	-5.73975e-05	346.073	-4.59596e-05
321.844	-3.99409e-05	0	-0.000115329	428.179	-0.000114673	428.633	-8.58928e-05	364.02	-5.72033e-05	336.966	-4.58045e-05
323.151	-3.98055e-05	-0.0875973	-0.000114938	445.448	-0.000114284	419.283	-8.56013e-05	368.851	-5.70092e-05	342.851	-4.56494e-05
322.847	-3.96701e-05	-0.0705787	-0.000114548	493.198	-0.000113895	392.354	-8.53099e-05	386.178	-5.68151e-05	333.107	-4.54943e-05
320.683	-3.95347e-05	-0.0869743	-0.000114157	397.421	-0.000113506	396.967	-8.50184e-05	377.02	-5.6621e-05	343.481	-4.53392e-05
321.863	-3.93993e-05	-0.0765228	-0.000113766	208.879	-0.000113116	411.828	-8.4727e-05	372.521	-5.64268e-05	332.587	-4.51841e-05
322.507	-3.92639e-05	-0.015599	-0.000113376	130.44	-0.000112727	401.879	-8.44355e-05	367.03	-5.62327e-05	332.268	-4.5029e-05
322.684	-3.91285e-05	0.0101117	-0.000112985	86.8415	-0.000112338	406.814	-8.41441e-05	374.517	-5.60386e-05	346.341	-4.48739e-05
323.406	-3.89931e-05	-0.0308515	-0.000112594	89.2734	-0.000111949	406.505	-8.38526e-05	372.093	-5.58444e-05	332.434	-4.47188e-05
323.578	-3.88577e-05	-0.0259027	-0.000112204	64.2036	-0.00011156	428.742	-8.35612e-05	373.728	-5.56503e-05	339.543	-4.45637e-05
324.229	-3.87223e-05	-0.00505945	-0.000111813	6.92623	-0.000111171	418.927	-8.32697e-05	389.865	-5.54562e-05	337.465	-4.44086e-05
323.138	-3.85868e-05	0.0361496	-0.000111422	0.0723227	-0.000110782	438.35	-8.29783e-05	385.828	-5.5262e-05	325.635	-4.42535e-05
323.857	-3.84514e-05	0.0412818	-0.000111032	0.0441631	-0.000110393	407.622	-8.26868e-05	374.922	-5.50679e-05	336.625	-4.40984e-05
325.793	-3.8316e-05	-0.0465598	-0.000110641	0.0340599	-0.000110004	400.354	-8.23954e-05	369.181	-5.48738e-05	333.722	-4.39433e-05
324.071	-3.81806e-05	-0.0353714	-0.00011025	0.0329761	-0.000109615	447.78	-8.21039e-05	395.112	-5.46797e-05	349.792	-4.37882e-05
322.527	-3.80452e-05	-0.0570687	-0.00010986	0	-0.000109226	403.49	-8.18125e-05	385.978	-5.44855e-05	326.007	-4.36331e-05
323.753	-3.79098e-05	-0.030642	-0.000109469	0.0553649	-0.000108837	454.516	-8.1521e-05	388.347	-5.42914e-05	349.053	-4.3478e-05
325.504	-3.77744e-05	0	-0.000109079	0.0295916	-0.000108448	433.768	-8.12296e-05	384.878	-5.40973e-05	331.012	-4.33229e-05
324.837	-3.7639e-05	-0.0353714	-0.000108688	-0.0219022	-0.000108059	413.283	-8.09381e-05	388.66	-5.39031e-05	342.332	-4.31678e-05
324.858	-3.75036e-05	-0.0767617	-0.000108297	-0.0101128	-0.00010767	426.57	-8.06467e-05	393.293	-5.3709e-05	345.483	-4.30127e-05
323.673	-3.73682e-05	-0.0356234	-0.000107907	-0.00955338	-0.000107281	464.694	-8.03552e-05	384.968	-5.35149e-05	329.402	-4.28576e-05
323.894	-3.72327e-05	-0.0312875	-0.000107516	-0.00517143	-0.000106891	430.101	-8.00638e-05	392.533	-5.33207e-05	347.41	-4.27025e-05
324.302	-3.70973e-05	-0.00516049	-0.000107125	-0.044194	-0.000106502	437.756	-7.97723e-05	391.933	-5.31266e-05	329.677	-4.25474e-05
323.851	-3.69619e-05	-0.0464564	-0.000106735	-0.0428796	-0.000106113	443.226	-7.94809e-05	371.663	-5.29325e-05	335.114	-4.23923e-05
324.81	-3.68265e-05	-0.0770693	-0.000106344	0.0268774	-0.000105724	427.445	-7.91894e-05	383.816	-5.27384e-05	330.623	-4.22372e-05
325.567	-3.66911e-05	0.030689	-0.000105953	0	-0.000105335	488.874	-7.8898e-05	389.864	-5.25442e-05	355.167	-4.20821e-05
324.184	-3.65557e-05	-0.0771945	-0.000105563	-0.088514	-0.000104946	456.153	-7.86065e-05	404.241	-5.23501e-05	332.566	-4.1927e-05
323.704	-3.64203e-05	-0.0307771	-0.000105172	-0.0607466	-0.000104557	472.052	-7.83151e-05	388.337	-5.2156e-05	331.446	-4.17719e-05
322.91	-3.62849e-05	-0.0263797	-0.000104782	-0.0505587	-0.000104168	438.053	-7.80236e-05	404.114	-5.19618e-05	353.569	-4.16168e-05
323.641	-3.61495e-05	-0.033895	-0.000104391	-0.0674731	-0.000103779	459.185	-7.77322e-05	392.633	-5.17677e-05	344.806	-4.14617e-05
325.099	-3.60141e-05	-0.0151914	-0.000104	-0.0764109	-0.00010339	471.95	-7.74407e-05	397.178	-5.15736e-05	335.531	-4.13066e-05
325.367	-3.58786e-05	-0.0813752	-0.00010361	-0.0430519	-0.000103001	489.021	-7.71493e-05	401.461	-5.13794e-05	339.317	-4.11515e-05
325.485	-3.57432e-05	-0.0456946	-0.000103219	-0.0163952	-0.000102612	490.791	-7.68578e-05	381.215	-5.11853e-05	327.915	-4.09964e-05
325.37	-3.56078e-05	-0.0305266	-0.000102828	0	-0.000102223	487.146	-7.65664e-05	386.473	-5.09912e-05	355.703	-4.08413e-05
325.027	-3.54724e-05	-0.086015	-0.000102438	0	-0.000101834	504.252	-7.62749e-05	392.649	-5.07971e-05	335.683	-4.06862e-05
324.106	-3.5337e-05	-0.0256898	-0.000102047	-0.0267551	-0.000101445	577.263	-7.59835e-05	397.311	-5.06029e-05	335.321	-4.05311e-05
325.596	-3.52016e-05	0	-0.000101656	-0.0101745	-0.000101056	559.653	-7.5692e-05	418.873	-5.04088e-05	339.437	-4.0376e-05
325.252	-3.50662e-05	-0.030888	-0.000101266	-0.0333159	-0.000100667	544.576	-7.54006e-05	400.937	-5.02147e-05	347.926	-4.02209e-05
324.307	-3.49308e-05	-0.0260675	-0.000100875	-0.0770586	-0.000100277	577.299	-7.51091e-05	407.382	-5.00205e-05	345.209	-4.00658e-05
325.134	-3.47954e-05	0.0202758	-0.000100484	0.0585823	-9.98884e-05	717.332	-7.48177e-05	419.649	-4.98264e-05	336.24	-3.99107e-05
326.377	-3.466e-05	-0.0103988	-0.000100094	0.0327761	-9.94994e-05	730.034	-7.45262e-05	391.684	-4.96323e-05	349.159	-3.97556e-05
324.543	-3.45246e-05	0.0208431	-9.97032e-05	0	-9.91103e-05	950.683	-7.42348e-05	398.301	-4.94381e-05	339.236	-3.96005e-05
326.288	-3.43891e-05	-0.0317813	-9.93126e-05	0.0477259	-9.87212e-05	863.801	-7.39433e-05	403.651	-4.9244e-05	331.99	-3.94454e-05
325.61	-3.42537e-05	-0.0858109	-9.89219e-05	0.0766166	-9.83322e-05	382.841	-7.36519e-05	424.319	-4.90499e-05	338.623	-3.92903e-05
326.027	-3.41183e-05	0.00517036	-9.85313e-05	-0.0107078	-9.79431e-05	273.397	-7.33604e-05	426.413	-4.88558e-05	350.602	-3.91352e-05
325.315	-3.39829e-05	-0.030631	-9.81406e-05	0	-9.75541e-05	200.576	-7.3069e-05	414.9	-4.86616e-05	349.391	-3.89801e-05
325.016	-3.38475e-05	0	-9.775e-05	-0.0217853	-9.7165e-05	22.1456	-7.27775e-05	422.596	-4.84675e-05	343.669	-3.8825e-05
325.293	-3.37121e-05	-0.035868	-9.73594e-05	-0.0997009	-9.67759e-05	-0.0736377	-7.24861e-05	411.543	-4.82734e-05	342.893	-3.86699e-05
325.405	-3.35767e-05	-0.0865404	-9.69687e-05	-0.0669024	-9.63869e-05	-0.0915658	-7.21946e-05	405.286	-4.80792e-05	340.047	-3.85148e-05
326.735	-3.34413e-05	-0.0775996	-9.65781e-05	-0.0162127	-9.59978e-05	-0.0732141	-7.19032e-05	439.757	-4.78851e-05	334.477	-3.83597e-05
325.773	-3.33059e-05	-0.0260295	-9.61874e-05	0.0237169	-9.56088e-05	0.0104422	-7.16117e-05	422.5	-4.7691e-05	355.457	-3.82046e-05
326.59	-3.31704e-05	0.0103407	-9.57968e-05	0.0352237	-9.52197e-05	0	-7.13203e-05	425.962	-4.74968e-05	335.099	-3.80495e-05
326.11	-3.3035e-05	-0.010345	-9.54062e-05	0.00553158	-9.48306e-05	-0.0524852	-7.10288e-05	409.646	-4.73027e-05	349.488	-3.78944e-05
324.746	-3.28996e-05	-0.0711418	-9.50155e-05	0.0575555	-9.44416e-05	0	-7.07374e-05	442.225	-4.71086e-05	353.647	-3.77393e-05
326.602	-3.27642e-05	-0.109187	-9.46249e-05	0.0333482	-9.40525e-05	-0.0438682	-7.04459e-05	422.756	-4.69145e-05	340.275	-3.75842e-05
326.345	-3.26288e-05	0.00502538	-9.42342e-05	0.024766	-9.36635e-05	-0.00483699	-7.01545e-05	441.114	-4.67203e-05	349.455	-3.74291e-05
327.286	-3.24934e-05	-0.00513452	-9.38436e-05	-0.0513136	-9.32744e-05	0.0194335	-6.9863e-05	436.977	-4.65262e-05	344.824	-3.7274e-05
327.28	-3.2358e-05	-0.0163256	-9.3453e-05	-0.0650195	-9.28853e-05	-0.0204374	-6.95716e-05	449.974	-4.63321e-05	339.279	-3.71189e-05
326.505	-3.22226e-05	-0.0511745	-9.30623e-05	-0.067298	-9.24963e-05	-0.021182	-6.92801e-05	457.938	-4.61379e-05	340.66	-3.69638e-05
326.725	-3.20872e-05	-0.0362563	-9.26717e-05	-0.0674939	-9.21072e-05	-0.0105208	-6.89887e-05	446.885	-4.59438e-05	353.697	-3.68087e-05
328.284	-3.19518e-05	-0.0457945	-9.2281e-05	-0.0447294	-9.17182e-05	0.0147275	-6.86972e-05	444.766	-4.57497e-05	342.699	-3.66536e-05
328.124	-3.18163e-05	0.0201562	-9.18904e-05	-0.0572137	-9.13291e-05	0	-6.84058e-05	474.72	-4.55555e-05	350.962	-3.64985e-05
326.785	-3.16809e-05	-0.0101358	-9.14998e-05	0.00537634	-9.094e-05	-0.0683527	-6.81143e-05	442.355	-4.53614e-05	345.94	-3.63434e-05
326.539	-3.15455e-05	0.0304894	-9.11091e-05	0.00971959	-9.0551e-05	-0.072682	-6.78229e-05	465.724	-4.51673e-05	344.824	-3.61883e-05
328.6	-3.14101e-05	-0.0879416	-9.07185e-05	-0.0143123	-9.01619e-05	0.00975419	-6.75314e-05	481.441	-4.49732e-05	344.031	-3.60332e-05
328.971	-3.12747e-05	0	-9.03278e-05	-0.0659631	-8.97729e-05	-0.0150038	-6.724e-05	474.154	-4.4779e-05	356.798	-3.58781e-05
328.133	-3.11393e-05	-0.0464253	-8.99372e-05	-0.0335169	-8.93838e-05	-0.0608396	-6.69485e-05	483.61	-4.45849e-05	337.381	-3.5723e-05
328.736	-3.10039e-05	-0.154353	-8.95466e-05	0	-8.89947e-05	-0.0889726	-6.66571e-05	475.419	-4.43908e-05	345.624	-3.55679e-05
327.345	-3.08685e-05	-0.0925735	-8.91559e-05	-0.0458155	-8.86057e-05	-0.0472218	-6.63656e-05	524.434	-4.41966e-05	344.503	-3.54128e-05
327.197	-3.07331e-05	-0.0153335	-8.87653e-05	-0.0519832	-8.82166e-05	-0.0426826	-6.60742e-05	488.777	-4.40025e-05	362.299	-3.52577e-05
327.71	-3.05977e-05	-0.0159084	-8.83746e-05	-0.0487145	-8.78276e-05	-0.0481644	-6.57827e-05	537.509	-4.38084e-05	346.613	-3.51026e-05
329.18	-3.04622e-05	-0.0100929	-8.7984e-05	-0.0619579	-8.74385e-05	-0.0688669	-6.54913e-05	509.635	-4.36142e-05	342.449	-3.49475e-05
328.386	-3.03268e-05	-0.0508725	-8.75934e-05	0.00542741	-8.70494e-05	-0.0103842	-6.51998e-05	569.199	-4.34201e-05	355.821	-3.47924e-05
329.127	-3.01914e-05	0.0568799	-8.72027e-05	-0.0166908	-8.66604e-05	-0.0396373	-6.49084e-05	556.117	-4.3226e-05	349.474	-3.46373e-05
328.866	-3.0056e-05	-0.0974659	-8.68121e-05	0	-8.62713e-05	-0.0818624	-6.46169e-05	604.118	-4.30319e-05	338.678	-3.44822e-05
329.268	-2.99206e-05	0.0150754	-8.64214e-05	-0.0295	-8.58823e-05	-0.0199491	-6.43255e-05	587.97	-4.28377e-05	364.097	-3.43271e-05
327.405	-2.97852e-05	-0.035086	-8.60308e-05	-0.0856409	-8.54932e-05	-0.00511718	-6.4034e-05	626.045	-4.26436e-05	356.143	-3.4172e-05
327.33	-2.96498e-05	-0.0460995	-8.56402e-05	-0.0335587	-8.51041e-05	0.0193761	-6.37426e-05	687.854	-4.24495e-05	348.69	-3.40169e-05
326.948	-2.95144e-05	-0.0310656	-8.52495e-05	-0.0157588	-8.47151e-05	-0.0363259	-6.34511e-05	774.528	-4.22553e-05	345.463	-3.38618e-05
328.102	-2.9379e-05	-0.0705787	-8.48589e-05	-0.0433526	-8.4326e-05	-0.0162575	-6.31597e-05	959.116	-4.20612e-05	342.88	-3.37067e-05
330.548	-2.92436e-05	-0.0888192	-8.44682e-05	-0.0476266	-8.3937e-05	-0.00489836	-6.28682e-05	614.124	-4.18671e-05	365.806	-3.35516e-05
330.43	-2.91081e-05	-0.010381	-8.40776e-05	-0.0517706	-8.35479e-05	-0.021699	-6.25768e-05	64.0242	-4.16729e-05	341.456	-3.33965e-05
331.046	-2.89727e-05	-0.0260349	-8.3687e-05	-0.0556455	-8.31588e-05	-0.00519507	-6.22853e-05	-0.0423639	-4.14788e-05	342.702	-3.32414e-05
330.659	-2.88373e-05	-0.076644	-8.32963e-05	-0.132582	-8.27698e-05	-0.015417	-6.19939e-05	0.0304956	-4.12847e-05	358.618	-3.30863e-05
329.309	-2.87019e-05	-0.0101317	-8.29057e-05	-0.0709543	-8.23807e-05	-0.044027	-6.17024e-05	-0.0650195	-4.10906e-05	353.966	-3.29312e-05
329.439	-2.85665e-05	-0.0311381	-8.2515e-05	-0.0487852	-8.19917e-05	0	-6.1411e-05	-0.0405824	-4.08964e-05	352.935	-3.27761e-05
328.532	-2.84311e-05	0	-8.21244e-05	-0.150846	-8.16026e-05	0	-6.11195e-05	-0.0424899	-4.07023e-05	363.171	-3.2621e-05
330.023	-2.82957e-05	0.00526621	-8.17338e-05	-0.0846361	-8.12135e-05	-0.0353553	-6.08281e-05	0.00494951	-4.05082e-05	344.521	-3.24659e-05
330.082	-2.81603e-05	-0.0613779	-8.13431e-05	0.005	-8.08245e-05	-0.016136	-6.05366e-05	0.0681199	-4.0314e-05	356.106	-3.23108e-05
330.41	-2.80249e-05	-0.165929	-8.09525e-05	0	-8.04354e-05	-0.0357398	-6.02452e-05	0.0102527	-4.01199e-05	365.7	-3.21557e-05
330.216	-2.78895e-05	-0.0563207	-8.05618e-05	-0.0241045	-8.00464e-05	-0.0478825	-5.99537e-05	0	-3.99258e-05	354.271	-3.20006e-05
330.508	-2.7754e-05	-0.121047	-8.01712e-05	-0.0485366	-7.96573e-05	-0.0708897	-5.96623e-05	0	-3.97316e-05	359.053	-3.18455e-05
329.732	-2.76186e-05	-0.0877782	-7.97806e-05	0.0386676	-7.92682e-05	-0.0726141	-5.93708e-05	0	-3.95375e-05	348.977	-3.16904e-05
330.483	-2.74832e-05	-0.0770772	-7.93899e-05	0.0237034	-7.88792e-05	-0.0365306	-5.90794e-05	0	-3.93434e-05	351.946	-3.15353e-05
329.957	-2.73478e-05	-0.0970477	-7.89993e-05	0.0208344	-7.84901e-05	-0.043136	-5.87879e-05	-0.04144	-3.91493e-05	350.59	-3.13802e-05
328.753	-2.72124e-05	-0.0255232	-7.86086e-05	-0.0435878	-7.81011e-05	-0.0433745	-5.84965e-05	-0.0529325	-3.89551e-05	353.896	-3.12251e-05
328.043	-2.7077e-05	-0.0356979	-7.8218e-05	-0.0333333	-7.7712e-05	-0.0262164	-5.8205e-05	-0.0158848	-3.8761e-05	368.964	-3.107e-05
328.923	-2.69416e-05	-0.0306952	-7.78274e-05	-0.0937061	-7.73229e-05	-0.0318117	-5.79136e-05	-0.0196386	-3.85669e-05	351.175	-3.09149e-05
331.172	-2.68062e-05	0	-7.74367e-05	0.0203926	-7.69339e-05	-0.0325857	-5.76221e-05	-0.0263546	-3.83727e-05	367.202	-3.07598e-05
330.68	-2.66708e-05	-0.0727235	-7.70461e-05	0.00539986	-7.65448e-05	-0.0434384	-5.73307e-05	0.0100005	-3.81786e-05	354.318	-3.06047e-05
330.053	-2.65354e-05	-0.0102743	-7.66554e-05	-0.0759425	-7.61558e-05	-0.0613434	-5.70392e-05	0.00515305	-3.79845e-05	364.404	-3.04496e-05
330.57	-2.63999e-05	-0.0257985	-7.62648e-05	-0.0193302	-7.57667e-05	-0.0358423	-5.67478e-05	-0.0809963	-3.77903e-05	350.472	-3.02945e-05
330.824	-2.62645e-05	-0.0689838	-7.58742e-05	0.0164862	-7.53776e-05	-0.0441891	-5.64563e-05	-0.0559114	-3.75962e-05	364.209	-3.01394e-05
330.76	-2.61291e-05	-0.0466321	-7.54835e-05	-0.00955703	-7.49886e-05	-0.0730105	-5.61649e-05	-0.0151233	-3.74021e-05	351.25	-2.99843e-05
330.512	-2.59937e-05	-0.0256318	-7.50929e-05	-0.0645161	-7.45995e-05	0	-5.58734e-05	0.0196599	-3.7208e-05	374.479	-2.98292e-05
332.797	-2.58583e-05	-0.0456112	-7.47022e-05	-0.0543981	-7.42105e-05	-0.0574383	-5.5582e-05	0.0447138	-3.70138e-05	363.158	-2.96741e-05
332.044	-2.57229e-05	0.0457875	-7.43116e-05	-0.0380156	-7.38214e-05	0.00509476	-5.52905e-05	0.00989071	-3.68197e-05	354.961	-2.9519e-05
331.617	-2.55875e-05	-0.0557131	-7.3921e-05	-0.0723345	-7.34323e-05	-0.00984494	-5.49991e-05	0.0197326	-3.66256e-05	370.099	-2.93639e-05
330.256	-2.54521e-05	-0.0411968	-7.35303e-05	-0.0767349	-7.30433e-05	0.00484848	-5.47076e-05	-0.0449595	-3.64314e-05	368.119	-2.92088e-05
331.758	-2.53167e-05	-0.0959063	-7.31397e-05	-0.0590129	-7.26542e-05	0.0101368	-5.44162e-05	-0.0548711	-3.62373e-05	352.623	-2.90537e-05
332.558	-2.51813e-05	-0.0259376	-7.2749e-05	-0.0268933	-7.22652e-05	-0.0048821	-5.41247e-05	-0.0640034	-3.60432e-05	374.96	-2.88986e-05
332.28	-2.50458e-05	-0.0355655	-7.23584e-05	-0.0143892	-7.18761e-05	-0.0265308	-5.38333e-05	-0.0316306	-3.5849e-05	359.986	-2.87435e-05
332.077	-2.49104e-05	-0.0102365	-7.19678e-05	-0.03335	-7.1487e-05	-0.0364147	-5.35418e-05	0.00531519	-3.56549e-05	372.554	-2.85884e-05
333.056	-2.4775e-05	-0.0102575	-7.15771e-05	-0.127445	-7.1098e-05	-0.0484449	-5.32504e-05	-0.0637823	-3.54608e-05	362.162	-2.84333e-05
331.549	-2.46396e-05	0.0760996	-7.11865e-05	-0.0486434	-7.07089e-05	0	-5.29589e-05	0.0151691	-3.52667e-05	363.037	-2.82782e-05
331.677	-2.45042e-05	-0.0672878	-7.07958e-05	-0.00556855	-7.03199e-05	0.00975134	-5.26675e-05	0.0251042	-3.50725e-05	369.445	-2.81231e-05
331.272	-2.43688e-05	-0.0404838	-7.04052e-05	-0.050528	-6.99308e-05	-0.0106678	-5.2376e-05	0.0203283	-3.48784e-05	375.785	-2.7968e-05
334.186	-2.42334e-05	-0.0102506	-7.00146e-05	0.0143328	-6.95417e-05	-0.0594707	-5.20846e-05	-0.0148611	-3.46843e-05	366.969	-2.78129e-05
331.417	-2.4098e-05	-0.0101698	-6.96239e-05	-0.00552273	-6.91527e-05	-0.0575344	-5.17931e-05	-0.103852	-3.44901e-05	375.307	-2.76578e-05
332.519	-2.39626e-05	0.0103966	-6.92333e-05	0.0048962	-6.87636e-05	0.0317158	-5.15017e-05	-0.110215	-3.4296e-05	357.295	-2.75027e-05
332.389	-2.38272e-05	0.00504923	-6.88426e-05	0.00477076	-6.83746e-05	-0.0487224	-5.12102e-05	-0.0735951	-3.41019e-05	373.923	-2.73476e-05
334.081	-2.36917e-05	0.00519049	-6.8452e-05	-0.0163934	-6.79855e-05	-0.0437127	-5.09188e-05	-0.0881057	-3.39077e-05	358.702	-2.71925e-05
332.576	-2.35563e-05	-0.0153775	-6.80614e-05	0	-6.75964e-05	-0.049505	-5.06273e-05	-0.0757959	-3.37136e-05	367.816	-2.70374e-05
334.693	-2.34209e-05	-0.0310382	-6.76707e-05	0.0193996	-6.72074e-05	-0.027068	-5.03359e-05	0.0256581	-3.35195e-05	385.835	-2.68823e-05
333.612	-2.32855e-05	-0.0201076	-6.72801e-05	0.0242718	-6.68183e-05	0.00544129	-5.00444e-05	-0.062637	-3.33254e-05	371.335	-2.67272e-05
331.253	-2.31501e-05	-0.0662995	-6.68894e-05	-0.0189547	-6.64293e-05	-0.0321251	-4.9753e-05	-0.0846782	-3.31312e-05	365.54	-2.65721e-05
332.42	-2.30147e-05	-0.0569712	-6.64988e-05	-0.0821828	-6.60402e-05	0.00497389	-4.94615e-05	-0.104482	-3.29371e-05	383.674	-2.6417e-05
333.646	-2.28793e-05	-0.0306482	-6.61082e-05	-0.0448855	-6.56511e-05	-0.0659698	-4.91701e-05	-0.0963733	-3.2743e-05	369.864	-2.62619e-05
332.832	-2.27439e-05	-0.0556567	-6.57175e-05	0.0163532	-6.52621e-05	-0.0352166	-4.88786e-05	-0.0347274	-3.25488e-05	371.866	-2.61068e-05
334.732	-2.26085e-05	-0.0364015	-6.53269e-05	-0.0213242	-6.4873e-05	-0.0355547	-4.85872e-05	-0.026077	-3.23547e-05	392.684	-2.59517e-05
334.632	-2.24731e-05	-0.0205846	-6.49362e-05	0.0383121	-6.4484e-05	0.0197981	-4.82957e-05	-0.0315176	-3.21606e-05	376.821	-2.57966e-05
335.037	-2.23376e-05	0.0102965	-6.45456e-05	0	-6.40949e-05	0.00531604	-4.80043e-05	-0.0152478	-3.19664e-05	374.691	-2.56415e-05
335.266	-2.22022e-05	-0.0459535	-6.4155e-05	-0.0883869	-6.37058e-05	-0.0728143	-4.77128e-05	0.0319234	-3.17723e-05	372.926	-2.54864e-05
333.247	-2.20668e-05	-0.0674729	-6.37643e-05	-0.0644362	-6.33168e-05	-0.102349	-4.74214e-05	0.0104663	-3.15782e-05	383.587	-2.53313e-05
334.335	-2.19314e-05	-0.0102449	-6.33737e-05	-0.0320856	-6.29277e-05	-0.0807798	-4.71299e-05	-0.0449595	-3.13841e-05	397.131	-2.51762e-05
335.509	-2.1796e-05	-0.044973	-6.2983e-05	-0.0361309	-6.25387e-05	-0.0570895	-4.68385e-05	-0.025444	-3.11899e-05	374.597	-2.50211e-05
336.086	-2.16606e-05	-0.0354341	-6.25924e-05	-0.0351953	-6.21496e-05	-0.0993493	-4.6547e-05	-0.0744562	-3.09958e-05	390.361	-2.4866e-05
336.115	-2.15252e-05	-0.0104161	-6.22018e-05	-0.0555031	-6.17605e-05	-0.0421674	-4.62556e-05	-0.0412392	-3.08017e-05	388.443	-2.47109e-05
334.959	-2.13898e-05	0.0517732	-6.18111e-05	-0.0298537	-6.13715e-05	0	-4.59641e-05	-0.0365192	-3.06075e-05	387.13	-2.45558e-05
334.547	-2.12544e-05	0.0414809	-6.14205e-05	-0.0105742	-6.09824e-05	0.0108861	-4.56727e-05	-0.0744602	-3.04134e-05	382.157	-2.44007e-05
334.254	-2.1119e-05	-0.0307945	-6.10298e-05	-0.0487382	-6.05934e-05	0.0296165	-4.53812e-05	0.0256279	-3.02193e-05	392.368	-2.42456e-05
333.507	-2.09835e-05	-0.0255271	-6.06392e-05	0.0403145	-6.02043e-05	0.0098527	-4.50898e-05	0.0302786	-3.00251e-05	406.634	-2.40905e-05
335.889	-2.08481e-05	-0.0410341	-6.02486e-05	0	-5.98152e-05	0	-4.47983e-05	-0.0315574	-2.9831e-05	387.651	-2.39354e-05
335.966	-2.07127e-05	-0.0713594	-5.98579e-05	0.0320017	-5.94262e-05	0.00975087	-4.45069e-05	-0.0107095	-2.96369e-05	403.935	-2.37803e-05
337.082	-2.05773e-05	-0.0708825	-5.94673e-05	0.0214834	-5.90371e-05	0.0255938	-4.42154e-05	0.0745119	-2.94428e-05	385.134	-2.36252e-05
336.67	-2.04419e-05	-0.0556033	-5.90766e-05	0	-5.86481e-05	-0.0243262	-4.3924e-05	0.0663029	-2.92486e-05	411.537	-2.34701e-05
336.624	-2.03065e-05	-0.065587	-5.8686e-05	-0.0142721	-5.8259e-05	-0.0271813	-4.36325e-05	-0.0252105	-2.90545e-05	384.219	-2.3315e-05
337.747	-2.01711e-05	-0.0505945	-5.82954e-05	-0.0238379	-5.78699e-05	-0.0642356	-4.33411e-05	-0.0656002	-2.88604e-05	397.318	-2.31599e-05
336.79	-2.00357e-05	-0.0302954	-5.79047e-05	-0.0218735	-5.74809e-05	-0.0878134	-4.30496e-05	-0.0650879	-2.86662e-05	417.823	-2.30048e-05
337.849	-1.99003e-05	-0.0466878	-5.75141e-05	-0.0164033	-5.70918e-05	-0.0395296	-4.27582e-05	-0.0316239	-2.84721e-05	400.163	-2.28497e-05
335.679	-1.97649e-05	-0.0101704	-5.71234e-05	-0.0684895	-5.67028e-05	-0.0536455	-4.24667e-05	-0.089789	-2.8278e-05	420.408	-2.26946e-05
335.711	-1.96294e-05	-0.0516929	-5.67328e-05	-0.0712323	-5.63137e-05	-0.0519642	-4.21753e-05	-0.0741486	-2.80838e-05	412.371	-2.25395e-05
337.012	-1.9494e-05	-0.0454867	-5.63422e-05	-0.00960938	-5.59246e-05	-0.0347033	-4.18838e-05	0.0778493	-2.78897e-05	404.51	-2.23844e-05
337.467	-1.93586e-05	-0.00523259	-5.59515e-05	0.0241313	-5.55356e-05	-0.0264494	-4.15924e-05	0.0250501	-2.76956e-05	431.644	-2.22293e-05
336.65	-1.92232e-05	-0.0357581	-5.55609e-05	-0.033173	-5.51465e-05	-0.0498853	-4.13009e-05	0.030116	-2.75015e-05	408.118	-2.20742e-05
338.147	-1.90878e-05	0.0303951	-5.51702e-05	-0.0440141	-5.47575e-05	-0.0707175	-4.10095e-05	0.0101	-2.73073e-05	433.878	-2.19191e-05
339.646	-1.89524e-05	0.0103751	-5.47796e-05	-0.0206303	-5.43684e-05	-0.0108319	-4.0718e-05	-0.0104728	-2.71132e-05	437.001	-2.1764e-05
339.507	-1.8817e-05	-0.0567801	-5.4389e-05	-0.037889	-5.39793e-05	0.0263407	-4.04266e-05	-0.0158655	-2.69191e-05	426.672	-2.16089e-05
337.934	-1.86816e-05	0.00537086	-5.39983e-05	-0.0354341	-5.35903e-05	-0.045018	-4.01351e-05	-0.0149105	-2.67249e-05	447.422	-2.14538e-05
338.745	-1.85462e-05	-0.0151523	-5.36077e-05	-0.0199342	-5.32012e-05	-0.0868307	-3.98437e-05	-0.0248114	-2.65308e-05	457.515	-2.12987e-05
339.948	-1.84108e-05	0	-5.3217e-05	-0.0143321	-5.28122e-05	-0.0295625	-3.95522e-05	-0.0254946	-2.63367e-05	437.602	-2.11436e-05
340.298	-1.82753e-05	0.0101574	-5.28264e-05	-0.0154735	-5.24231e-05	-0.0293485	-3.92608e-05	-0.0309997	-2.61425e-05	464.182	-2.09885e-05
339.815	-1.81399e-05	0.00504617	-5.24358e-05	-0.0553159	-5.2034e-05	-0.0052233	-3.89693e-05	0.0413929	-2.59484e-05	454.327	-2.08334e-05
340.505	-1.80045e-05	-0.0203822	-5.20451e-05	-0.0387578	-5.1645e-05	-0.053042	-3.86779e-05	0.061237	-2.57543e-05	481.697	-2.06783e-05
340.018	-1.78691e-05	-0.0984507	-5.16545e-05	-0.0806834	-5.12559e-05	0	-3.83864e-05	-0.0568064	-2.55602e-05	493.302	-2.05232e-05
341.327	-1.77337e-05	-0.0412818	-5.12638e-05	-0.0285252	-5.08669e-05	-0.0485489	-3.8095e-05	-0.0698812	-2.5366e-05	517.979	-2.03681e-05
340.61	-1.75983e-05	-0.0973411	-5.08732e-05	-0.0563842	-5.04778e-05	-0.0540541	-3.78035e-05	-0.058492	-2.51719e-05	527.626	-2.0213e-05
340.43	-1.74629e-05	-0.0440227	-5.04826e-05	-0.0956582	-5.00887e-05	-0.0736687	-3.75121e-05	-0.020536	-2.49778e-05	526.208	-2.00579e-05
340.156	-1.73275e-05	-0.061466	-5.00919e-05	-0.0244882	-4.96997e-05	-0.029274	-3.72206e-05	-0.0051198	-2.47836e-05	583.223	-1.99028e-05
339.892	-1.71921e-05	-0.0206857	-4.97013e-05	0.0109152	-4.93106e-05	-0.0961744	-3.69292e-05	-0.041997	-2.45895e-05	603.077	-1.97477e-05
339.196	-1.70567e-05	0.0882154	-4.93106e-05	-0.0247109	-4.89216e-05	-0.063458	-3.66377e-05	-0.0710768	-2.43954e-05	672.038	-1.95926e-05
341.162	-1.69212e-05	0	-4.892e-05	-0.0899834	-4.85325e-05	0.0421563	-3.63463e-05	-0.0667283	-2.42012e-05	539.135	-1.94375e-05
340.457	-1.67858e-05	-0.0768455	-4.85294e-05	-0.103278	-4.81434e-05	0.00486831	-3.60548e-05	-0.010201	-2.40071e-05	84.9184	-1.92824e-05
339.025	-1.66504e-05	0.0758303	-4.81387e-05	-0.0301341	-4.77544e-05	-0.00975324	-3.57634e-05	0.0793609	-2.3813e-05	0.0308864	-1.91273e-05
340.553	-1.6515e-05	-0.0205402	-4.77481e-05	-0.044964	-4.73653e-05	-0.0217108	-3.54719e-05	0.0264187	-2.36189e-05	-0.036129	-1.89722e-05
342.367	-1.63796e-05	-0.0511666	-4.73574e-05	-0.0382702	-4.69763e-05	-0.0161603	-3.51805e-05	-0.0565989	-2.34247e-05	-0.0838662	-1.88171e-05
341.232	-1.62442e-05	-0.121629	-4.69668e-05	-0.0205086	-4.65872e-05	-0.0159269	-3.4889e-05	0.00526011	-2.32306e-05	-0.0249029	-1.8662e-05
340.089	-1.61088e-05	-0.0304183	-4.65762e-05	-0.00519265	-4.61981e-05	-0.0427762	-3.45976e-05	0.0155336	-2.30365e-05	-0.0359509	-1.85069e-05
341.484	-1.59734e-05	0.0310463	-4.61855e-05	0.0110053	-4.58091e-05	0.0534655	-3.43061e-05	0.0262467	-2.28423e-05	-0.026244	-1.83518e-05
341.306	-1.5838e-05	-0.0160009	-4.57949e-05	0.0193555	-4.542e-05	-0.00543183	-3.40147e-05	0	-2.26482e-05	0.0154847	-1.81967e-05
341.8	-1.57026e-05	-0.0206494	-4.54042e-05	-0.0310254	-4.5031e-05	-0.0488759	-3.37232e-05	-0.0511928	-2.24541e-05	0	-1.80416e-05
343.889	-1.55671e-05	-0.0156079	-4.50136e-05	-0.0430457	-4.46419e-05	-0.0381118	-3.34318e-05	-0.0503956	-2.22599e-05	-0.0527176	-1.78865e-05
341.517	-1.54317e-05	0.0101184	-4.4623e-05	0.0197229	-4.42528e-05	-0.0267165	-3.31403e-05	-0.0154552	-2.20658e-05	-0.0608488	-1.77314e-05
341.319	-1.52963e-05	0.0264061	-4.42323e-05	-0.0211921	-4.38638e-05	-0.0541685	-3.28489e-05	-0.0371077	-2.18717e-05	-0.0364906	-1.75763e-05
342.377	-1.51609e-05	0	-4.38417e-05	-0.0456783	-4.34747e-05	-0.0549863	-3.25574e-05	-0.0345049	-2.16776e-05	-0.029967	-1.74212e-05
342.595	-1.50255e-05	-0.0509372	-4.3451e-05	0.0191113	-4.30857e-05	-0.050551	-3.2266e-05	0.0506124	-2.14834e-05	-0.0681806	-1.72661e-05
342.368	-1.48901e-05	-0.00508673	-4.30604e-05	-0.00492781	-4.26966e-05	-0.0649808	-3.19745e-05	-0.0266368	-2.12893e-05	-0.0353339	-1.7111e-05
344.197	-1.47547e-05	-0.0543049	-4.26698e-05	-0.0333762	-4.23075e-05	-0.0309741	-3.16831e-05	-0.0159042	-2.10952e-05	0.0158462	-1.69559e-05
344.835	-1.46193e-05	-0.031463	-4.22791e-05	0.0096103	-4.19185e-05	-0.0391811	-3.13916e-05	0.0105136	-2.0901e-05	-0.0412818	-1.68008e-05
345.13	-1.44839e-05	-0.0503575	-4.18885e-05	-0.020144	-4.15294e-05	-0.0259	-3.11002e-05	0.0197229	-2.07069e-05	-0.0369393	-1.66457e-05
345.643	-1.43485e-05	-0.071048	-4.14978e-05	-0.00998602	-4.11404e-05	-0.0487971	-3.08087e-05	-0.0454431	-2.05128e-05	-0.0258184	-1.64906e-05
345.128	-1.4213e-05	-0.0457015	-4.11072e-05	0.015186	-4.07513e-05	-0.0211104	-3.05173e-05	-0.039553	-2.03186e-05	-0.0518135	-1.63355e-05
343.822	-1.40776e-05	-0.0757844	-4.07166e-05	0	-4.03622e-05	0.0392677	-3.02258e-05	-0.0252207	-2.01245e-05	0	-1.61804e-05
342.614	-1.39422e-05	-0.0348849	-4.03259e-05	-0.0930142	-3.99732e-05	0.0105602	-2.99344e-05	-0.0156315	-1.99304e-05	0.05204	-1.60253e-05
344.23	-1.38068e-05	0	-3.99353e-05	-0.0491932	-3.95841e-05	-0.059527	-2.96429e-05	-0.0409458	-1.97363e-05	-0.0520373	-1.58702e-05
343.338	-1.36714e-05	0	-3.95446e-05	-0.0632265	-3.91951e-05	0.0157076	-2.93515e-05	-0.0523944	-1.95421e-05	-0.0252169	-1.57151e-05
344.486	-1.3536e-05	-0.0725539	-3.9154e-05	-0.0164817	-3.8806e-05	0	-2.906e-05	-0.115213	-1.9348e-05	-0.0942556	-1.556e-05
345.342	-1.34006e-05	-0.056564	-3.87634e-05	-0.0532198	-3.84169e-05	-0.0805758	-2.87686e-05	-0.0472045	-1.91539e-05	-0.0931436	-1.54049e-05
346.847	-1.32652e-05	-0.0303413	-3.83727e-05	-0.00502563	-3.80279e-05	-0.0840793	-2.84771e-05	-0.0741643	-1.89597e-05	-0.111017	-1.52498e-05
345.773	-1.31298e-05	-0.00511247	-3.79821e-05	-0.0383877	-3.76388e-05	-0.0490798	-2.81857e-05	-0.0593942	-1.87656e-05	-0.0253653	-1.50947e-05
347.548	-1.29944e-05	-0.00509113	-3.75914e-05	-0.0285212	-3.72498e-05	-0.0487198	-2.78942e-05	-0.121622	-1.85715e-05	-0.0104564	-1.49396e-05
348.257	-1.28589e-05	0.039233	-3.72008e-05	-0.0102218	-3.68607e-05	0	-2.76028e-05	-0.127343	-1.83773e-05	-0.0653825	-1.47845e-05
346.55	-1.27235e-05	0.0104613	-3.68102e-05	0.0246354	-3.64716e-05	-0.0263449	-2.73113e-05	-0.0940242	-1.81832e-05	-0.0449371	-1.46294e-05
346.416	-1.25881e-05	-0.0266724	-3.64195e-05	0.0633343	-3.60826e-05	-0.00989217	-2.70199e-05	-0.0310849	-1.79891e-05	0.0249613	-1.44743e-05
348.122	-1.24527e-05	-0.0453149	-3.60289e-05	0	-3.56935e-05	-0.025035	-2.67284e-05	-0.0253807	-1.7795e-05	0.0500601	-1.43192e-05
348.322	-1.23173e-05	-0.0454018	-3.56382e-05	-0.0191709	-3.53045e-05	-0.0154028	-2.6437e-05	-0.025752	-1.76008e-05	0.00522466	-1.41641e-05
347.674	-1.21819e-05	-0.055747	-3.52476e-05	-0.0335329	-3.49154e-05	0.0530645	-2.61455e-05	-0.0469802	-1.74067e-05	-0.045372	-1.4009e-05
348.207	-1.20465e-05	-0.0255102	-3.4857e-05	-0.0429246	-3.45263e-05	0	-2.58541e-05	-0.0415865	-1.72126e-05	0.00523642	-1.38539e-05
347.5	-1.19111e-05	-0.0756144	-3.44663e-05	-0.00519076	-3.41373e-05	0	-2.55626e-05	0.0105496	-1.70184e-05	0.0198995	-1.36988e-05
347.411	-1.17757e-05	-0.0144023	-3.40757e-05	-0.0190758	-3.37482e-05	-0.0210217	-2.52712e-05	0.00494315	-1.68243e-05	-0.00503195	-1.35437e-05
348.621	-1.16403e-05	0.0254855	-3.3685e-05	-0.0164781	-3.33592e-05	-0.0245773	-2.49797e-05	-0.00496278	-1.66302e-05	-0.0362882	-1.33886e-05
348.731	-1.15048e-05	-0.0490276	-3.32944e-05	-0.00991277	-3.29701e-05	-0.0104232	-2.46883e-05	-0.0101812	-1.6436e-05	0.0101636	-1.32335e-05
348.661	-1.13694e-05	0.00514297	-3.29038e-05	0.0052086	-3.2581e-05	-0.00523013	-2.43968e-05	-0.0515278	-1.62419e-05	-0.0353393	-1.30784e-05
349.426	-1.1234e-05	-0.0456228	-3.25131e-05	-0.0428388	-3.2192e-05	0	-2.41054e-05	-0.0105413	-1.60478e-05	-0.0368634	-1.29233e-05
349.693	-1.10986e-05	-0.066962	-3.21225e-05	-0.0549725	-3.18029e-05	-0.016156	-2.38139e-05	-0.00499825	-1.58537e-05	-0.0206335	-1.27682e-05
349.997	-1.09632e-05	-0.0719535	-3.17318e-05	-0.0158839	-3.14139e-05	-0.0486381	-2.35225e-05	-0.0548191	-1.56595e-05	-0.0103178	-1.26131e-05
348.984	-1.08278e-05	-0.102669	-3.13412e-05	-0.0455719	-3.10248e-05	-0.0469974	-2.3231e-05	-0.0256279	-1.54654e-05	-0.0249489	-1.2458e-05
350.608	-1.06924e-05	-0.0606857	-3.09506e-05	-0.0464013	-3.06357e-05	-0.00985513	-2.29396e-05	0	-1.52713e-05	0.0149477	-1.23029e-05
350.551	-1.0557e-05	0.0609075	-3.05599e-05	-0.0803374	-3.02467e-05	-0.0248336	-2.26481e-05	0	-1.50771e-05	0	-1.21478e-05
352.045	-1.04216e-05	-0.0103263	-3.01693e-05	-0.0165709	-2.98576e-05	-0.0254065	-2.23567e-05	-0.010374	-1.4883e-05	-0.108422	-1.19927e-05
353.069	-1.02862e-05	-0.110531	-2.97786e-05	-0.0289757	-2.94686e-05	-0.0403348	-2.20652e-05	-0.0153744	-1.46889e-05	-0.0557781	-1.18376e-05
353.014	-1.01507e-05	-0.0880236	-2.9388e-05	-0.0376749	-2.90795e-05	-0.0209864	-2.17738e-05	-0.0317041	-1.44947e-05	0.0102433	-1.16825e-05
353.003	-1.00153e-05	-0.0609106	-2.89974e-05	-0.0190558	-2.86904e-05	0.0196386	-2.14823e-05	-0.0159244	-1.43006e-05	-0.0103306	-1.15274e-05
351.742	-9.87993e-06	-0.0251017	-2.86067e-05	-0.0609081	-2.83014e-05	-0.0357088	-2.11909e-05	-0.0265154	-1.41065e-05	-0.0774513	-1.13723e-05
354.677	-9.74452e-06	0.0096623	-2.82161e-05	-0.0908556	-2.79123e-05	-0.0147153	-2.08994e-05	0	-1.39124e-05	-0.0550385	-1.12172e-05
355.556	-9.60911e-06	0.0495148	-2.78254e-05	-0.00959923	-2.75233e-05	-0.0214053	-2.0608e-05	-0.0260024	-1.37182e-05	0.0308309	-1.10621e-05
355.556	-9.4737e-06	-0.0105691	-2.74348e-05	0.0295116	-2.71342e-05	-0.0299252	-2.03165e-05	-0.00496648	-1.35241e-05	0.0250664	-1.0907e-05
353.039	-9.33829e-06	-0.0252538	-2.70442e-05	0.0190703	-2.67451e-05	0.00489213	-2.00251e-05	0	-1.333e-05	-0.0152555	-1.07519e-05
356.487	-9.20288e-06	-0.0103648	-2.66535e-05	0.010819	-2.63561e-05	-0.0258398	-1.97336e-05	-0.0577458	-1.31358e-05	-0.0103103	-1.05968e-05
357.199	-9.06747e-06	0.0258118	-2.62629e-05	0	-2.5967e-05	-0.0903534	-1.94422e-05	-0.104317	-1.29417e-05	-0.0521594	-1.04417e-05
357.445	-8.93206e-06	-0.0315209	-2.58722e-05	-0.0492344	-2.5578e-05	-0.070028	-1.91507e-05	-0.035284	-1.27476e-05	-0.0403287	-1.02866e-05
359.697	-8.79665e-06	-0.0351794	-2.54816e-05	-0.0165207	-2.51889e-05	-0.0470785	-1.88593e-05	0.0204489	-1.25534e-05	-0.00504949	-1.01315e-05
360.204	-8.66124e-06	-0.0355547	-2.5091e-05	-0.044528	-2.47998e-05	-0.016078	-1.85678e-05	-0.0347119	-1.23593e-05	-0.0155925	-9.9764e-06
362.281	-8.52583e-06	0.0101204	-2.47003e-05	-0.0580077	-2.44108e-05	-0.010882	-1.82764e-05	-0.0524164	-1.21652e-05	0.0204468	-9.8213e-06
361.273	-8.39042e-06	-0.0564189	-2.43097e-05	0.0155223	-2.40217e-05	0	-1.79849e-05	-0.0160651	-1.19711e-05	-0.0453469	-9.6662e-06
361.365	-8.25501e-06	0	-2.3919e-05	0.0144259	-2.36327e-05	0.0503195	-1.76935e-05	-0.0362995	-1.17769e-05	-0.0682737	-9.5111e-06
364.387	-8.1196e-06	-0.0102244	-2.35284e-05	-0.010636	-2.32436e-05	0	-1.7402e-05	-0.0420853	-1.15828e-05	-0.0149113	-9.356e-06
365.238	-7.98419e-06	0.0399122	-2.31378e-05	-0.0544929	-2.28545e-05	-0.0159507	-1.71106e-05	-0.0520021	-1.13887e-05	-0.0155063	-9.2009e-06
366.006	-7.84878e-06	0	-2.27471e-05	-0.0287687	-2.24655e-05	-0.0194316	-1.68191e-05	-0.0307834	-1.11945e-05	-0.0100246	-9.0458e-06
366.84	-7.71337e-06	-0.0411184	-2.23565e-05	-0.0781169	-2.20764e-05	0.020026	-1.65277e-05	-0.0445346	-1.10004e-05	-0.0260607	-8.8907e-06
368.054	-7.57796e-06	-0.0308309	-2.19658e-05	-0.0331327	-2.16874e-05	-0.0641595	-1.62362e-05	-0.0884725	-1.08063e-05	-0.0677577	-8.7356e-06
371.608	-7.44255e-06	-0.0258598	-2.15752e-05	0.0477966	-2.12983e-05	0.055668	-1.59448e-05	-0.031109	-1.06121e-05	-0.0999947	-8.5805e-06
372.845	-7.30714e-06	-0.0613121	-2.11846e-05	0	-2.09092e-05	-0.0101204	-1.56533e-05	-0.0102333	-1.0418e-05	-0.00501706	-8.4254e-06
378.048	-7.17173e-06	-0.00525541	-2.07939e-05	-0.0161316	-2.05202e-05	0.0101704	-1.53619e-05	0	-1.02239e-05	0.0106078	-8.2703e-06
381.645	-7.03632e-06	0.0103279	-2.04033e-05	-0.0553618	-2.01311e-05	0.0488122	-1.50704e-05	0.0103151	-1.00298e-05	0	-8.1152e-06
387.451	-6.90091e-06	-0.0154162	-2.00126e-05	0.0142905	-1.97421e-05	0.0215181	-1.4779e-05	0.0687031	-9.83563e-06	-0.0350754	-7.9601e-06
394.945	-6.7655e-06	-0.044991	-1.9622e-05	0.00959831	-1.9353e-05	-0.0472664	-1.44875e-05	0.0477428	-9.6415e-06	-0.00511169	-7.805e-06
404.17	-6.63009e-06	-0.0254699	-1.92314e-05	-0.0275771	-1.89639e-05	-0.0847078	-1.41961e-05	-0.0102627	-9.44737e-06	-0.0150482	-7.6499e-06
419.685	-6.49468e-06	-0.0349284	-1.88407e-05	-0.0109745	-1.85749e-05	-0.119313	-1.39046e-05	-0.0261342	-9.25324e-06	0.00499525	-7.4948e-06
442.395	-6.35927e-06	-0.10175	-1.84501e-05	-0.0501933	-1.81858e-05	-0.0106872	-1.36132e-05	-0.0882704	-9.05911e-06	-0.0158663	-7.3397e-06
418.497	-6.22386e-06	-0.00509502	-1.80594e-05	-0.0587084	-1.77968e-05	0.0422744	-1.33217e-05	-0.0511849	-8.86498e-06	-0.036103	-7.1846e-06
32.7516	-6.08845e-06	0.0146177	-1.76688e-05	-0.0531478	-1.74077e-05	0.0248521	-1.30303e-05	0	-8.67085e-06	-0.0695514	-7.0295e-06
-0.0307047	-5.95304e-06	-0.0268962	-1.72782e-05	-0.027309	-1.70186e-05	-0.054442	-1.27388e-05	-0.00989658	-8.47672e-06	-0.0447205	-6.8744e-06
-0.0616333	-5.81763e-06	0	-1.68875e-05	-0.054227	-1.66296e-05	-0.106599	-1.24474e-05	-0.0106338	-8.28259e-06	-0.0458903	-6.7193e-06
0.0924499	-5.68222e-06	-0.0712142	-1.64969e-05	-0.104828	-1.62405e-05	-0.0399361	-1.21559e-05	-0.0688778	-8.08846e-06	0	-6.5642e-06
0.0306607	-5.54681e-06	-0.0466056	-1.61062e-05	-0.0829692	-1.58515e-05	-0.0577913	-1.18645e-05	-0.104553	-7.89433e-06	-0.0420367	-6.4091e-06
-0.0876289	-5.4114e-06	-0.0352077	-1.57156e-05	-0.0467557	-1.54624e-05	-0.0259902	-1.1573e-05	-0.0372241	-7.7002e-06	-0.0453606	-6.254e-06
0.025752	-5.27599e-06	-0.0104004	-1.5325e-05	-0.0149626	-1.50733e-05	-0.00990246	-1.12816e-05	0	-7.50607e-06	0	-6.0989e-06
0.00514218	-5.14058e-06	-0.0303613	-1.49343e-05	-0.0552669	-1.46843e-05	-0.0551849	-1.09901e-05	0.0261506	-7.31194e-06	0.0105569	-5.9438e-06
-0.0663604	-5.00517e-06	-0.0303076	-1.45437e-05	-0.0544743	-1.42952e-05	-0.050984	-1.06987e-05	-0.0157762	-7.11781e-06	0.0318016	-5.7887e-06
-0.0257573	-4.86976e-06	-0.00504439	-1.4153e-05	-0.00483092	-1.39062e-05	-0.102803	-1.04072e-05	-0.0546095	-6.92368e-06	0.041301	-5.6336e-06
-0.0205624	-4.73435e-06	-0.0463583	-1.37624e-05	-0.0199661	-1.35171e-05	-0.0412669	-1.01158e-05	-0.0156503	-6.72955e-06	-0.0153382	-5.4785e-06
0	-4.59894e-06	-0.0723029	-1.33718e-05	0.0100761	-1.3128e-05	0	-9.8243e-06	0.0211618	-6.53542e-06	-0.0257958	-5.3234e-06
-0.0763398	-4.46353e-06	0.0455673	-1.29811e-05	0.0484679	-1.2739e-05	-0.0269906	-9.53285e-06	-0.0260308	-6.34129e-06	-0.0300015	-5.1683e-06
-0.113	-4.32812e-06	-0.0618716	-1.25905e-05	0	-1.23499e-05	-0.0250275	-9.2414e-06	-0.0200582	-6.14716e-06	-0.0300045	-5.0132e-06
-0.0972414	-4.19271e-06	-0.0152122	-1.21998e-05	-0.0524576	-1.19609e-05	-0.0340169	-8.94995e-06	-0.015086	-5.95303e-06	0	-4.8581e-06
0.0205994	-4.0573e-06	-0.0101425	-1.18092e-05	-0.0499584	-1.15718e-05	-0.0704607	-8.6585e-06	-0.0607288	-5.7589e-06	-0.0100105	-4.703e-06
-0.0360565	-3.92189e-06	-0.0502639	-1.14186e-05	-0.0591862	-1.11827e-05	-0.0260024	-8.36705e-06	-0.0907102	-5.56477e-06	-0.0371866	-4.5479e-06
-0.0102648	-3.78648e-06	-0.0156112	-1.10279e-05	0	-1.07937e-05	0	-8.0756e-06	-0.0249103	-5.37064e-06	-0.0560167	-4.3928e-06
-0.0712795	-3.65107e-06	-0.0627201	-1.06373e-05	-0.0110632	-1.04046e-05	-0.0271518	-7.78415e-06	-0.0315076	-5.17651e-06	-0.020854	-4.2377e-06
-0.0612651	-3.51566e-06	-0.0310575	-1.02466e-05	0.0192428	-1.00156e-05	0.0261945	-7.4927e-06	-0.0264452	-4.98238e-06	0	-4.0826e-06
-0.0154194	-3.38025e-06	-0.0252793	-9.856e-06	0.0533305	-9.6265e-06	0.0428357	-7.20125e-06	0.00520942	-4.78825e-06	0	-3.9275e-06
-0.0561855	-3.24484e-06	-0.0826532	-9.46536e-06	-0.0194175	-9.23744e-06	0.064233	-6.9098e-06	-0.0460452	-4.59412e-06	0.0105086	-3.7724e-06
-0.0564132	-3.10943e-06	-0.0152687	-9.07472e-06	-0.00952653	-8.84838e-06	0.0199163	-6.61835e-06	-0.0542326	-4.39999e-06	0.0421719	-3.6173e-06
-0.030567	-2.97402e-06	-0.0619899	-8.68408e-06	-0.0298359	-8.45932e-06	-0.037679	-6.3269e-06	-0.0157142	-4.20586e-06	0	-3.4622e-06
-0.025505	-2.83861e-06	-0.0821355	-8.29344e-06	-0.020496	-8.07026e-06	-0.00495638	-6.03545e-06	-0.0308467	-4.01173e-06	-0.0157117	-3.3071e-06
-0.0102056	-2.7032e-06	-0.00518215	-7.9028e-06	-0.0277177	-7.6812e-06	-0.063285	-5.744e-06	-0.0509866	-3.8176e-06	0	-3.152e-06
-0.0616491	-2.56779e-06	0	-7.51216e-06	0.019278	-7.29214e-06	-0.0803256	-5.45255e-06	-0.0926069	-3.62347e-06	-0.00505382	-2.9969e-06
0.00515544	-2.43238e-06	0.0252934	-7.12152e-06	0.00987703	-6.90308e-06	-0.0155877	-5.1611e-06	-0.0306984	-3.42934e-06	-0.0314845	-2.8418e-06
0	-2.29697e-06	-0.00507202	-6.73088e-06	0.0110711	-6.51402e-06	0.00492878	-4.86965e-06	-0.0252934	-3.23521e-06	-0.0660133	-2.6867e-06
-0.0613811	-2.16156e-06	0.0102051	-6.34024e-06	-0.00499725	-6.12496e-06	-0.0211349	-4.5782e-06	-0.0447161	-3.04108e-06	-0.0730956	-2.5316e-06
0.0513373	-2.02615e-06	-0.0305951	-5.9496e-06	-0.0354466	-5.7359e-06	0	-4.28675e-06	0.00503651	-2.84695e-06	-0.045299	-2.3765e-06
-0.0463798	-1.89074e-06	0.0505945	-5.55896e-06	-0.016204	-5.34684e-06	-0.0473435	-3.9953e-06	-0.0568358	-2.65282e-06	-0.0897098	-2.2214e-06
0.0407332	-1.75533e-06	0.0403735	-5.16832e-06	0	-4.95778e-06	-0.0689034	-3.70385e-06	-0.0100669	-2.45869e-06	-0.088514	-2.0663e-06
0	-1.61992e-06	-0.057048	-4.77768e-06	-0.0166537	-4.56872e-06	-0.04865	-3.4124e-06	-0.0250765	-2.26456e-06	-0.04095	-1.9112e-06
-0.0153578	-1.48451e-06	0	-4.38704e-06	-0.068152	-4.17966e-06	-0.0338328	-3.12095e-06	-0.107094	-2.07043e-06	-0.0514483	-1.7561e-06
0.0307771	-1.3491e-06	0.00506201	-3.9964e-06	-0.0242154	-3.7906e-06	-0.0484919	-2.8295e-06	-0.0492344	-1.8763e-06	0	-1.601e-06
-0.0254985	-1.21369e-06	-0.0356979	-3.60576e-06	-0.037928	-3.40154e-06	-0.0494291	-2.53805e-06	-0.0349546	-1.68217e-06	-0.019997	-1.4459e-06
-0.035857	-1.07828e-06	0.0667694	-3.21512e-06	-0.0161629	-3.01248e-06	-0.111705	-2.2466e-06	-0.0296413	-1.48804e-06	-0.0527315	-1.2908e-06
-0.0514218	-9.42868e-07	0	-2.82448e-06	0.0190949	-2.62342e-06	-0.102953	-1.95515e-06	-0.0369569	-1.29391e-06	-0.0153996	-1.1357e-06
0.0204394	-8.07458e-07	0	-2.43384e-06	-0.00986485	-2.23436e-06	-0.112354	-1.6637e-06	-0.0578552	-1.09978e-06	-0.0311171	-9.80604e-07
-0.0102891	-6.72048e-07	-0.0306169	-2.0432e-06	0.0466587	-1.8453e-06	0.0202974	-1.37225e-06	-0.044665	-9.05647e-07	-0.0206069	-8.25504e-07
0.0102155	-5.36638e-07	0.0206079	-1.65256e-06	-0.0145815	-1.45624e-06	0.0607564	-1.0808e-06	0	-7.11517e-07	0.0640307	-6.70404e-07
-0.0874756	-4.01228e-07	0.0311575	-1.26192e-06	-0.0536481	-1.06718e-06	0.00502968	-7.89352e-07	-0.0249426	-5.17387e-07	-0.0158378	-5.15304e-07
-0.030744	-2.65818e-07	-0.0308928	-8.71284e-07	-0.0526442	-6.78119e-07	-0.0211004	-4.97902e-07	0.0099557	-3.23257e-07	-0.0248942	-3.60204e-07
-0.0359916	-1.30408e-07	-0.0458879	-4.80644e-07	-0.0289659	-2.89059e-07	0.00485885	-2.06452e-07	-0.0262178	-1.29127e-07	0	-2.05104e-07
0	5.00222e-09	-0.0458669	-9.00036e-08	-0.032041	1.00001e-07	-0.00483536	8.49977e-08	-0.00986777	6.50034e-08	-0.0807265	-5.0004e-08
0.0206303	1.40412e-07	-0.0516262	3.00636e-07	-0.0622576	4.89061e-07	-0.0245447	3.76448e-07	-0.0257175	2.59133e-07	-0.0698115	1.05096e-07
-0.0357544	2.75822e-07	0	6.91276e-07	-0.0745156	8.78121e-07	-0.0641563	6.67898e-07	-0.0700525	4.53263e-07	-0.045909	2.60196e-07
-0.0204238	4.11232e-07	0.0414744	1.08192e-06	-0.0829876	1.26718e-06	-0.0863744	9.59348e-07	-0.042861	6.47393e-07	-0.0101585	4.15296e-07
0.005101	5.46642e-07	0	1.47256e-06	-0.106974	1.65624e-06	-0.0373294	1.2508e-06	-0.0105313	8.41523e-07	0.0100609	5.70396e-07
-0.046116	6.82052e-07	0.0245833	1.8632e-06	-0.0432963	2.0453e-06	-0.0549259	1.54225e-06	-0.0363391	1.03565e-06	0.00525514	7.25496e-07
-0.0408559	8.17462e-07	0	2.25384e-06	-0.0672172	2.43436e-06	-0.0526233	1.8337e-06	-0.0418017	1.22978e-06	-0.034793	8.80596e-07
-0.050997	9.52872e-07	-0.0157274	2.64448e-06	-0.0291871	2.82342e-06	0	2.12515e-06	0.00530476	1.42391e-06	-0.0203542	1.0357e-06
-0.0669585	1.08828e-06	0	3.03512e-06	-0.0217533	3.21248e-06	-0.0733245	2.4166e-06	-0.0508078	1.61804e-06	-0.0148928	1.1908e-06
-0.0463154	1.22369e-06	-0.0446119	3.42576e-06	-0.0805315	3.60154e-06	-0.0752001	2.70805e-06	-0.0494682	1.81217e-06	-0.0351777	1.3459e-06
0.0510438	1.3591e-06	-0.0154052	3.8164e-06	-0.0862859	3.9906e-06	-0.069374	2.9995e-06	-0.0245038	2.0063e-06	-0.0419265	1.501e-06
-0.00514086	1.49451e-06	0.00515517	4.20704e-06	-0.0550248	4.37966e-06	-0.0687213	3.29095e-06	-0.0940036	2.20043e-06	-0.0732486	1.6561e-06
0.00508699	1.62992e-06	0.0100624	4.59768e-06	-0.0103804	4.76872e-06	-0.0158328	3.5824e-06	-0.055578	2.39456e-06	-0.030553	1.8112e-06
-0.0562717	1.76533e-06	-0.0259646	4.98832e-06	0.00537028	5.15778e-06	0.0211282	3.87385e-06	-0.10655	2.58869e-06	0.0101015	1.9663e-06
-0.0412563	1.90074e-06	0.0100939	5.37896e-06	0.0258051	5.54684e-06	0	4.1653e-06	-0.0397437	2.78282e-06	0.00524329	2.1214e-06
0.0357362	2.03615e-06	-0.11396	5.7696e-06	-0.00556545	5.9359e-06	-0.0327833	4.45675e-06	0.0155901	2.97695e-06	-0.0552126	2.2765e-06
0.0102145	2.17156e-06	-0.0969388	6.16024e-06	-0.0656334	6.32496e-06	0	4.7482e-06	-0.0373912	3.17108e-06	-0.03021	2.4316e-06
-0.0865845	2.30697e-06	-0.0352254	6.55088e-06	-0.0913901	6.71402e-06	0.0049581	5.03965e-06	0.00527315	3.36521e-06	-0.102171	2.5867e-06
-0.0768837	2.44238e-06	0.0252398	6.94152e-06	-0.08364	7.10308e-06	-0.0571518	5.3311e-06	-0.0148574	3.55934e-06	-0.0149068	2.7418e-06
-0.0462963	2.57779e-06	-0.00504312	7.33216e-06	-0.00508027	7.49214e-06	-0.0346861	5.62255e-06	-0.0580996	3.75347e-06	0	2.8969e-06
-0.0718907	2.7132e-06	-0.0779585	7.7228e-06	0.0143314	7.8812e-06	0.0492099	5.914e-06	-0.051435	3.9476e-06	0.0364166	3.052e-06
0.00516342	2.84861e-06	0.025599	8.11344e-06	0.0333611	8.27026e-06	0.0470219	6.20545e-06	0	4.14173e-06	-0.0313332	3.2071e-06
-0.0359601	2.98402e-06	0.0105535	8.50408e-06	-0.0241546	8.65932e-06	-0.0249314	6.4969e-06	0	4.33586e-06	-0.0421874	3.3622e-06
0.0051219	3.11943e-06	-0.0101302	8.89472e-06	0.00529998	9.04838e-06	-0.0403592	6.78835e-06	0	4.52999e-06	-0.0415973	3.5173e-06
-0.0255859	3.25484e-06	-0.0154583	9.28536e-06	-0.0498008	9.43744e-06	-0.0200411	7.0798e-06	-0.0158437	4.72412e-06	-0.0571934	3.6724e-06
-0.0564537	3.39025e-06	-0.0150943	9.676e-06	-0.0646863	9.8265e-06	0.00973331	7.37125e-06	0.0106022	4.91825e-06	0.0316189	3.8275e-06
-0.0922604	3.52566e-06	-0.0154186	1.00666e-05	-0.0996181	1.02156e-05	-0.0154504	7.6627e-06	0.0263574	5.11238e-06	0.0798602	3.9826e-06
-0.0204238	3.66107e-06	-0.0150346	1.04573e-05	-0.0810948	1.06046e-05	-0.00488091	7.95415e-06	-0.00995421	5.30651e-06	0.0304816	4.1377e-06
-0.0357818	3.79648e-06	-0.0306874	1.08479e-05	-0.069979	1.09937e-05	-0.0273943	8.2456e-06	-0.0655506	5.50064e-06	-0.0470097	4.2928e-06
0.030842	3.93189e-06	-0.0909964	1.12386e-05	0.025328	1.13827e-05	-0.109913	8.53705e-06	-0.0364583	5.69477e-06	-0.064561	4.4479e-06
0	4.0673e-06	-0.0457271	1.16292e-05	0.0274922	1.17718e-05	-0.0323852	8.8285e-06	-0.0524219	5.8889e-06	0.00512479	4.603e-06
-0.0458973	4.20271e-06	-0.025599	1.20198e-05	0.0358001	1.21609e-05	-0.020982	9.11995e-06	-0.0623668	6.08303e-06	0.0102617	4.7581e-06
-0.0566135	4.33812e-06	-0.0457806	1.24105e-05	-0.0163479	1.25499e-05	-0.0157613	9.4114e-06	-0.100721	6.27716e-06	-0.0149061	4.9132e-06
-0.0356961	4.47353e-06	-0.100929	1.28011e-05	-0.0429062	1.2939e-05	-0.0217085	9.70285e-06	-0.0859845	6.47129e-06	-0.114114	5.0683e-06
-0.0719055	4.60894e-06	-0.0712323	1.31918e-05	0	1.3328e-05	-0.00973378	9.9943e-06	-0.0499875	6.66542e-06	-0.0497191	5.2234e-06
-0.0715417	4.74435e-06	-0.0357709	1.35824e-05	0.00496623	1.37171e-05	0.0157629	1.02857e-05	0.00494218	6.85955e-06	-0.00511483	5.3785e-06
-0.0461799	4.87976e-06	-0.0972414	1.3973e-05	-0.016415	1.41062e-05	-0.0307487	1.05772e-05	0.00531745	7.05368e-06	-0.0149723	5.5336e-06
-0.0974659	5.01517e-06	-0.0259875	1.43637e-05	-0.00530701	1.44952e-05	-0.0964075	1.08686e-05	0	7.24781e-06	-0.0104357	5.6887e-06
-0.0924404	5.15058e-06	-0.0458412	1.47543e-05	0	1.48843e-05	-0.0297486	1.11601e-05	-0.0646059	7.44194e-06	-0.025603	5.8438e-06
-0.0153304	5.28599e-06	-0.0458155	1.5145e-05	-0.0718133	1.52733e-05	0.0637687	1.14515e-05	-0.0103821	7.63607e-06	-0.0827686	5.9989e-06
-0.0360565	5.4214e-06	-0.0462107	1.55356e-05	-0.0653595	1.56624e-05	0.0314449	1.1743e-05	0.0445898	7.8302e-06	-0.0305499	6.154e-06
-0.0873721	5.55681e-06	0.0101031	1.59262e-05	-0.0612268	1.60515e-05	-0.0411142	1.20344e-05	0.00529661	8.02433e-06	0	6.3091e-06
0	5.69222e-06	0.0257998	1.63169e-05	-0.0390663	1.64405e-05	-0.0871303	1.23259e-05	0.00983332	8.21846e-06	0.0199501	6.4642e-06
0.0153296	5.82763e-06	-0.0303398	1.67075e-05	-0.0435849	1.68296e-05	-0.0365631	1.26173e-05	-0.0197239	8.41259e-06	-0.0367338	6.6193e-06
-0.0308547	5.96304e-06	-0.010247	1.70982e-05	-0.0437509	1.72186e-05	0.0598176	1.29088e-05	0	8.60672e-06	-0.109712	6.7744e-06
-0.0512453	6.09845e-06	0.0270387	1.74888e-05	-0.0565407	1.76077e-05	0.0145886	1.32002e-05	0.0213015	8.80085e-06	-0.103331	6.9295e-06
0.00508569	6.23386e-06	-0.0454545	1.78794e-05	-0.0311478	1.79968e-05	-0.0368479	1.34917e-05	0.0197853	8.99498e-06	-0.0311219	7.0846e-06
-0.0565117	6.36927e-06	-0.0257759	1.82701e-05	-0.0348363	1.83858e-05	-0.0150959	1.37831e-05	0.0260254	9.18911e-06	-0.0558688	7.2397e-06
-0.0153007	6.50468e-06	-0.0362469	1.86607e-05	0	1.87749e-05	-0.0764916	1.40746e-05	-0.0199621	9.38324e-06	-0.0359288	7.3948e-06
-0.0408538	6.64009e-06	-0.0207275	1.90514e-05	-0.0526391	1.91639e-05	-0.0799062	1.4366e-05	-0.026338	9.57737e-06	-0.00519076	7.5499e-06
-0.0511064	6.7755e-06	-0.0206462	1.9442e-05	-0.0166113	1.9553e-05	-0.0259255	1.46575e-05	-0.0105319	9.7715e-06	-0.015647	7.705e-06
-0.0359934	6.91091e-06	-0.128455	1.98326e-05	0.0536164	1.99421e-05	-0.0159642	1.49489e-05	-0.0318556	9.96563e-06	-0.0250514	7.8601e-06
-0.0460971	7.04632e-06	-0.0252921	2.02233e-05	0.0290881	2.03311e-05	0.0320325	1.52404e-05	-0.0464876	1.01598e-05	0.0302267	8.0152e-06
-0.0358405	7.18173e-06	0.00516823	2.06139e-05	-0.0493773	2.07202e-05	0.00981932	1.55318e-05	-0.0742023	1.03539e-05	0.0201187	8.1703e-06
0.0051435	7.31714e-06	-0.0204374	2.10046e-05	-0.128749	2.11092e-05	0.00538242	1.58233e-05	-0.0739098	1.0548e-05	-0.00998353	8.3254e-06
105.132	7.45255e-06	-0.0441956	2.13952e-05	-0.067361	2.14983e-05	0.0291375	1.61147e-05	-0.0319659	1.07422e-05	0.0149046	8.4805e-06
367.225	7.58796e-06	-0.0987526	2.17858e-05	-0.0676766	2.18874e-05	0.0213858	1.64062e-05	-0.0348745	1.09363e-05	-0.0350298	8.6356e-06
365.525	7.72337e-06	-0.0605541	2.21765e-05	-0.0333206	2.22764e-05	-0.0372737	1.66976e-05	-0.0265647	1.11304e-05	-0.0155577	8.7907e-06
364.598	7.85878e-06	-0.0716773	2.25671e-05	-0.0494731	2.26655e-05	-0.0451173	1.69891e-05	-0.136972	1.13245e-05	-0.00523314	8.9458e-06
363.334	7.99419e-06	-0.0357562	2.29578e-05	-0.0573305	2.30545e-05	0	1.72805e-05	-0.1111	1.15187e-05	-0.010018	9.1009e-06
363.204	8.1296e-06	-0.0815827	2.33484e-05	-0.0101266	2.34436e-05	0	1.7572e-05	-0.0495099	1.17128e-05	-0.0150489	9.256e-06
361.702	8.26501e-06	0.010124	2.3739e-05	-0.0326069	2.38327e-05	-0.0196666	1.78634e-05	-0.0528905	1.19069e-05	-0.0149835	9.4111e-06
359.536	8.40042e-06	-0.00514033	2.41297e-05	-0.076544	2.42217e-05	0	1.81549e-05	-0.0103488	1.21011e-05	0.0105191	9.5662e-06
358.302	8.53583e-06	0.0204635	2.45203e-05	-0.0332795	2.46108e-05	-0.00969039	1.84463e-05	-0.0683851	1.22952e-05	-0.0304414	9.7213e-06
357.355	8.67124e-06	-0.0449236	2.4911e-05	-0.0579832	2.49998e-05	-0.026552	1.87378e-05	-0.130161	1.24893e-05	0.0205002	9.8764e-06
357.792	8.80665e-06	0.0050477	2.53016e-05	-0.0430547	2.53889e-05	-0.021645	1.90292e-05	-0.130256	1.26835e-05	-0.0101128	1.00315e-05
358.948	8.94206e-06	0	2.56922e-05	-0.0213927	2.5778e-05	-0.0105197	1.93207e-05	-0.0641468	1.28776e-05	-0.046057	1.01866e-05
355.375	9.07747e-06	-0.0970626	2.60829e-05	-0.0365669	2.6167e-05	0.0146613	1.96121e-05	0	1.30717e-05	-0.0404081	1.03417e-05
356.071	9.21288e-06	-0.0765619	2.64735e-05	-0.0482742	2.65561e-05	-0.0544312	1.99036e-05	0.0148112	1.32658e-05	-0.0153359	1.04968e-05
354.28	9.34829e-06	0.00512636	2.68642e-05	0.00539258	2.69451e-05	-0.0673087	2.0195e-05	-0.0151149	1.346e-05	-0.0896956	1.06519e-05
353.631	9.4837e-06	0	2.72548e-05	-0.020926	2.73342e-05	0	2.04865e-05	-0.0103242	1.36541e-05	-0.0672948	1.0807e-05
355.854	9.61911e-06	0.0259565	2.76454e-05	-0.0406855	2.77233e-05	0.0106593	2.07779e-05	-0.0106253	1.38482e-05	-0.0409061	1.09621e-05
354.569	9.75452e-06	-0.0360231	2.80361e-05	-0.026441	2.81123e-05	0	2.10694e-05	0.01044	1.40424e-05	-0.0866728	1.11172e-05
354.751	9.88993e-06	-0.110121	2.84267e-05	0.00486405	2.85014e-05	0.00507614	2.13608e-05	0.0370802	1.42365e-05	-0.0722879	1.12723e-05
351.17	1.00253e-05	-0.0570244	2.88174e-05	-0.0788022	2.88904e-05	-0.0745156	2.16523e-05	0	1.44306e-05	-0.0549533	1.14274e-05
351.827	1.01608e-05	-0.0255415	2.9208e-05	-0.0810334	2.92795e-05	-0.0420743	2.19437e-05	-0.0102025	1.46248e-05	-0.0298285	1.15825e-05
350.732	1.02962e-05	0.0207965	2.95986e-05	0.0252156	2.96686e-05	-0.0348155	2.22352e-05	-0.0248682	1.48189e-05	-0.00996165	1.17376e-05
350.341	1.04316e-05	0	2.99893e-05	0.0205761	3.00576e-05	-0.0440529	2.25266e-05	-0.0359583	1.5013e-05	0.0345372	1.18927e-05
351.036	1.0567e-05	0.0154504	3.03799e-05	-0.0441989	3.04467e-05	-0.014511	2.28181e-05	-0.0158806	1.52071e-05	-0.0103584	1.20478e-05
352.525	1.07024e-05	-0.0673157	3.07706e-05	0.00996115	3.08357e-05	0.0203438	2.31095e-05	0.00502311	1.54013e-05	-0.0526648	1.22029e-05
351.098	1.08378e-05	-0.0890472	3.11612e-05	0	3.12248e-05	0.0108873	2.3401e-05	-0.0362769	1.55954e-05	-0.0815869	1.2358e-05
351.02	1.09732e-05	-0.0706749	3.15518e-05	-0.0246245	3.16139e-05	0.0212891	2.36924e-05	-0.0150739	1.57895e-05	-0.0944287	1.25131e-05
350.162	1.11086e-05	0	3.19425e-05	0.0430046	3.20029e-05	-0.0108519	2.39839e-05	-0.0792477	1.59837e-05	-0.0364964	1.26682e-05
349.135	1.1244e-05	-0.082521	3.23331e-05	0.0483092	3.2392e-05	-0.048771	2.42753e-05	-0.0987411	1.61778e-05	-0.0149835	1.28233e-05
348.935	1.13794e-05	-0.0456066	3.27238e-05	0.0450405	3.2781e-05	-0.0322425	2.45668e-05	-0.0158881	1.63719e-05	-0.0316072	1.29784e-05
350.439	1.15149e-05	-0.106941	3.31144e-05	0.0452102	3.31701e-05	-0.045489	2.48582e-05	0	1.65661e-05	-0.0717728	1.31335e-05
350.287	1.16503e-05	-0.0516903	3.3505e-05	-0.0388954	3.35592e-05	-0.0496229	2.51497e-05	0	1.67602e-05	-0.0463154	1.32886e-05
348.483	1.17857e-05	-0.0823003	3.38957e-05	-0.0718425	3.39482e-05	-0.0291305	2.54411e-05	0.00532141	1.69543e-05	-0.0450068	1.34437e-05
350.09	1.19211e-05	-0.0518001	3.42863e-05	-0.0803643	3.43373e-05	0.00505561	2.57326e-05	-0.00986972	1.71484e-05	-0.0722171	1.35988e-05
350.039	1.20565e-05	-0.0564189	3.4677e-05	0	3.47263e-05	-0.0158303	2.6024e-05	0.0152851	1.73426e-05	-0.131441	1.37539e-05
347.871	1.21919e-05	-0.0352396	3.50676e-05	0.00486973	3.51154e-05	-0.0152913	2.63155e-05	0.00517411	1.75367e-05	-0.134088	1.3909e-05
346.596	1.23273e-05	0.0408559	3.54582e-05	0	3.55045e-05	-0.0393372	2.66069e-05	-0.0422141	1.77308e-05	-0.0299147	1.40641e-05
347.199	1.24627e-05	-0.0306232	3.58489e-05	0	3.58935e-05	-0.0368227	2.68984e-05	0	1.7925e-05	-0.00525238	1.42192e-05
347.528	1.25981e-05	0.0148721	3.62395e-05	0.019265	3.62826e-05	-0.0301689	2.71898e-05	-0.0396786	1.81191e-05	0.0100215	1.43743e-05
345.869	1.27335e-05	-0.00516023	3.66302e-05	-0.0496223	3.66716e-05	0	2.74813e-05	-0.0158966	1.83132e-05	0.0260335	1.45294e-05
345.877	1.2869e-05	0	3.70208e-05	-0.014595	3.70607e-05	-0.0205128	2.77727e-05	-0.0106883	1.85074e-05	-0.0156144	1.46845e-05
345.504	1.30044e-05	-0.046514	3.74114e-05	-0.0252181	3.74498e-05	-0.0696192	2.80642e-05	-0.102056	1.87015e-05	-0.0253216	1.48396e-05
345.439	1.31398e-05	-0.0756239	3.78021e-05	-0.00981981	3.78388e-05	-0.0963649	2.83556e-05	-0.0956785	1.88956e-05	-0.0502159	1.49947e-05
344.588	1.32752e-05	-0.0258933	3.81927e-05	0.011026	3.82279e-05	-0.0793808	2.86471e-05	-0.0395863	1.90897e-05	0	1.51498e-05
345.498	1.34106e-05	-0.0362019	3.85834e-05	-0.0327923	3.86169e-05	-0.0511666	2.89385e-05	-0.00499102	1.92839e-05	0.0508414	1.53049e-05
345.438	1.3546e-05	-0.059035	3.8974e-05	-0.0244153	3.9006e-05	-0.0630425	2.923e-05	-0.0154975	1.9478e-05	-0.0949193	1.546e-05
345.134	1.36814e-05	-0.0156887	3.93646e-05	-0.0274725	3.93951e-05	-0.0868455	2.95214e-05	0.0253421	1.96721e-05	-0.0351194	1.56151e-05
346.462	1.38168e-05	-0.015193	3.97553e-05	-0.0547672	3.97841e-05	-0.0974817	2.98129e-05	0.0731567	1.98663e-05	0.0264802	1.57702e-05
344.973	1.39522e-05	-0.0668828	4.01459e-05	-0.0286383	4.01732e-05	-0.0321595	3.01043e-05	0.0579069	2.00604e-05	0	1.59253e-05
346.427	1.40876e-05	-0.0306623	4.05366e-05	-0.0590224	4.05622e-05	-0.0489021	3.03958e-05	0.00992999	2.02545e-05	-0.0367396	1.60804e-05
345.099	1.42231e-05	-0.0406876	4.09272e-05	-0.065013	4.09513e-05	-0.0862394	3.06873e-05	-0.070042	2.04487e-05	-0.0158119	1.62355e-05
344.592	1.43585e-05	-0.0202092	4.13178e-05	-0.0902618	4.13404e-05	-0.0357709	3.09787e-05	-0.0348606	2.06428e-05	-0.0353393	1.63906e-05
345.148	1.44939e-05	-0.030567	4.17085e-05	-0.0387275	4.17294e-05	-0.01475	3.12701e-05	0.0209325	2.08369e-05	0	1.65457e-05
343.264	1.46293e-05	-0.0964957	4.20991e-05	-0.02714	4.21185e-05	-0.00485319	3.15616e-05	0.0197775	2.1031e-05	-0.0152377	1.67008e-05
344.061	1.47647e-05	-0.0245918	4.24898e-05	-0.0275634	4.25075e-05	-0.0244726	3.1853e-05	0.0468384	2.12252e-05	-0.0248682	1.68559e-05
342.443	1.49001e-05	-0.0149343	4.28804e-05	-0.0444173	4.28966e-05	0	3.21445e-05	0.030525	2.14193e-05	-0.0370272	1.7011e-05
343.64	1.50355e-05	0.00528933	4.3271e-05	-0.118855	4.32857e-05	0.0101082	3.2436e-05	0.0524934	2.16134e-05	-0.0579496	1.71661e-05
344.335	1.51709e-05	0.0318184	4.36617e-05	-0.051369	4.36747e-05	0.0193939	3.27274e-05	0.0612151	2.18076e-05	-0.0154139	1.73212e-05
343.018	1.53063e-05	0.04609	4.40523e-05	0	4.40638e-05	-0.0247954	3.30188e-05	0.0102807	2.20017e-05	-0.0315723	1.74763e-05
341.611	1.54417e-05	-0.0196136	4.4443e-05	0.00531293	4.44528e-05	-0.036877	3.33103e-05	-0.0502462	2.21958e-05	-0.0347274	1.76314e-05
341.066	1.55772e-05	-0.0755401	4.48336e-05	-0.0815616	4.48419e-05	0.0242025	3.36017e-05	-0.0265929	2.239e-05	-0.0300015	1.77865e-05
341.721	1.57126e-05	-0.0461302	4.52242e-05	-0.0663885	4.5231e-05	-0.0308705	3.38932e-05	-0.0251636	2.25841e-05	-0.0556117	1.79416e-05
342.188	1.5848e-05	-0.025603	4.56149e-05	-0.0430869	4.562e-05	-0.111471	3.41847e-05	-0.00519292	2.27782e-05	-0.0513875	1.80967e-05
343.128	1.59834e-05	0.0205212	4.60055e-05	0.00547495	4.60091e-05	-0.0974327	3.44761e-05	-0.0248435	2.29723e-05	-0.133796	1.82518e-05
342.37	1.61188e-05	-0.015361	4.63962e-05	0	4.63981e-05	0	3.47675e-05	-0.0261657	2.31665e-05	-0.089436	1.84069e-05
340.656	1.62542e-05	0.0409521	4.67868e-05	-0.0158898	4.67872e-05	-0.0103402	3.5059e-05	-0.0148163	2.33606e-05	-0.0311413	1.8562e-05
340.32	1.63896e-05	-0.0509892	4.71774e-05	-0.0306796	4.71763e-05	-0.0750901	3.53504e-05	-0.0351653	2.35547e-05	-0.0746529	1.87171e-05
340.802	1.6525e-05	-0.0253897	4.75681e-05	-0.0427899	4.75653e-05	-0.0935697	3.56419e-05	-0.0583307	2.37489e-05	-0.067382	1.88722e-05
340.02	1.66604e-05	-0.051549	4.79587e-05	-0.0110834	4.79544e-05	-0.0293269	3.59334e-05	-0.074869	2.3943e-05	-0.0457271	1.90273e-05
340.421	1.67958e-05	0	4.83494e-05	-0.0483559	4.83434e-05	-0.0290023	3.62248e-05	-0.0795505	2.41371e-05	-0.0298954	1.91824e-05
341.474	1.69313e-05	-0.0154703	4.874e-05	0	4.87325e-05	-0.0431779	3.65162e-05	-0.0299267	2.43313e-05	-0.0368092	1.93375e-05
340.834	1.70667e-05	-0.025935	4.91306e-05	0.00535303	4.91216e-05	0.0267365	3.68077e-05	0.0246731	2.45254e-05	-0.0149217	1.94926e-05
341.53	1.72021e-05	-0.0655639	4.95213e-05	-0.0289925	4.95106e-05	0.0373234	3.70991e-05	-0.0159227	2.47195e-05	-0.0309949	1.96477e-05
339.96	1.73375e-05	0.00507537	4.99119e-05	0	4.98997e-05	-0.036607	3.73906e-05	0.0210726	2.49136e-05	0	1.98028e-05
340.923	1.74729e-05	-0.0257136	5.03026e-05	0.0103205	5.02887e-05	-0.0489908	3.7682e-05	-0.0412967	2.51078e-05	-0.0650586	1.99579e-05
340.373	1.76083e-05	-0.0307078	5.06932e-05	-0.0149723	5.06778e-05	0.0145872	3.79735e-05	-0.025444	2.53019e-05	20.2501	2.0113e-05
339.496	1.77437e-05	-0.0152509	5.10838e-05	-0.0972116	5.10669e-05	0.0199621	3.82649e-05	0.0206207	2.5496e-05	261.652	2.02681e-05
340.408	1.78791e-05	0.00513663	5.14745e-05	-0.135096	5.14559e-05	-0.0341031	3.85564e-05	-0.0150391	2.56902e-05	454.917	2.04232e-05
339.047	1.80145e-05	0.0151469	5.18651e-05	-0.0238937	5.1845e-05	-0.0446739	3.88478e-05	-0.0361794	2.58843e-05	452.536	2.05783e-05
337.52	1.81499e-05	-0.0154099	5.22558e-05	-0.0683928	5.2234e-05	0.021322	3.91393e-05	-0.0777968	2.60784e-05	461.375	2.07334e-05
338.263	1.82854e-05	-0.0595711	5.26464e-05	-0.0474856	5.26231e-05	0	3.94307e-05	0.0100847	2.62726e-05	462.723	2.08885e-05
340.049	1.84208e-05	-0.00515517	5.3037e-05	-0.0155998	5.30122e-05	-0.0588361	3.97222e-05	0.0461184	2.64667e-05	481.972	2.10436e-05
338.255	1.85562e-05	0.0500927	5.34277e-05	-0.0247329	5.34012e-05	-0.0724568	4.00136e-05	-0.0159177	2.66608e-05	455.337	2.11987e-05
339.084	1.86916e-05	0.00517545	5.38183e-05	-0.0276014	5.37903e-05	-0.0729146	4.03051e-05	0.0317494	2.68549e-05	457.479	2.13538e-05
339.426	1.8827e-05	0	5.4209e-05	0	5.41793e-05	-0.0818205	4.05965e-05	0.0315275	2.70491e-05	431.579	2.15089e-05
335.5	1.89624e-05	0.0206005	5.45996e-05	0	5.45684e-05	-0.0295756	4.0888e-05	-0.0103418	2.72432e-05	451.083	2.1664e-05
337.357	1.90978e-05	-0.015569	5.49902e-05	-0.026448	5.49575e-05	0.0292355	4.11794e-05	-0.0424854	2.74373e-05	437.249	2.18191e-05
338.721	1.92332e-05	0.0101849	5.53809e-05	-0.0221484	5.53465e-05	-0.00977899	4.14709e-05	0	2.76315e-05	418.109	2.19742e-05
339.393	1.93686e-05	0.0156609	5.57715e-05	-0.0603997	5.57356e-05	0	4.17623e-05	-0.0584454	2.78256e-05	433.732	2.21293e-05
338.217	1.9504e-05	-0.0708681	5.61622e-05	-0.0318691	5.61246e-05	0	4.20538e-05	0	2.80197e-05	413.884	2.22844e-05
336.068	1.96395e-05	-0.0312126	5.65528e-05	0	5.65137e-05	0.0102354	4.23452e-05	-0.0156953	2.82139e-05	435.137	2.24395e-05
336.776	1.97749e-05	-0.0257705	5.69434e-05	0.00502084	5.69028e-05	-0.00533419	4.26367e-05	-0.0295873	2.8408e-05	405.451	2.25946e-05
336.035	1.99103e-05	-0.0357837	5.73341e-05	-0.0276916	5.72918e-05	-0.0157117	4.29282e-05	-0.0464444	2.86021e-05	409.835	2.27497e-05
337.325	2.00457e-05	0.0627025	5.77247e-05	0.00951565	5.76809e-05	0.010819	4.32196e-05	-0.0778735	2.87962e-05	415.774	2.29048e-05
337.558	2.01811e-05	-0.0103173	5.81154e-05	0.0250928	5.80699e-05	-0.0146078	4.3511e-05	-0.0849032	2.89904e-05	418.56	2.30599e-05
337.38	2.03165e-05	-0.0503347	5.8506e-05	-0.0371767	5.8459e-05	-0.0600011	4.38025e-05	0	2.91845e-05	394.335	2.3215e-05
335.192	2.04519e-05	0.0203304	5.88966e-05	-0.0110982	5.88481e-05	-0.0749465	4.40939e-05	0	2.93786e-05	420.519	2.33701e-05
335.373	2.05873e-05	0.0251674	5.92873e-05	0.0260661	5.92371e-05	-0.0432947	4.43854e-05	-0.0309406	2.95728e-05	394.29	2.35252e-05
336.406	2.07227e-05	0.0204499	5.96779e-05	-0.00551542	5.96262e-05	-0.0157953	4.46769e-05	-0.0746229	2.97669e-05	401.424	2.36803e-05
336.103	2.08581e-05	0	6.00686e-05	0	6.00152e-05	0.00482928	4.49683e-05	-0.0401909	2.9961e-05	407.893	2.38354e-05
337.017	2.09936e-05	-0.0855002	6.04592e-05	0.0444642	6.04043e-05	0.00488926	4.52597e-05	-0.0445258	3.01552e-05	381.813	2.39905e-05
335.823	2.1129e-05	0.0410172	6.08498e-05	0.005204	6.07934e-05	-0.0543854	4.55512e-05	-0.0447939	3.03493e-05	396.89	2.41456e-05
336.938	2.12644e-05	0.0304059	6.12405e-05	-0.0285796	6.11824e-05	-0.0755409	4.58426e-05	-0.0102886	3.05434e-05	399.054	2.43007e-05
335.349	2.13998e-05	0.0461681	6.16311e-05	-0.03335	6.15715e-05	-0.111887	4.61341e-05	-0.0364071	3.07375e-05	397.19	2.44558e-05
334.491	2.15352e-05	-0.030631	6.20218e-05	-0.00499975	6.19605e-05	-0.0870367	4.64256e-05	-0.095138	3.09317e-05	384.787	2.46109e-05
335.049	2.16706e-05	-0.0360472	6.24124e-05	-0.0567595	6.23496e-05	-0.0316623	4.6717e-05	-0.042603	3.11258e-05	376.961	2.4766e-05
334.285	2.1806e-05	-0.0496771	6.2803e-05	-0.0569044	6.27387e-05	-0.0257453	4.70084e-05	-0.0296751	3.13199e-05	402.008	2.49211e-05
333.662	2.19414e-05	-0.0767421	6.31937e-05	-0.00499525	6.31277e-05	0.00519723	4.72999e-05	-0.0463822	3.15141e-05	389.439	2.50762e-05
333.908	2.20768e-05	-0.0416754	6.35843e-05	-0.0274907	6.35168e-05	-0.0635459	4.75913e-05	0.0201623	3.17082e-05	383.139	2.52313e-05
333.541	2.22122e-05	-0.0657429	6.3975e-05	-0.0277039	6.39058e-05	0.00490822	4.78828e-05	0.0261684	3.19023e-05	389.682	2.53864e-05
333.939	2.23477e-05	-0.00504872	6.43656e-05	0.0047879	6.42949e-05	-0.0451309	4.81743e-05	0.0049581	3.20965e-05	379.262	2.55415e-05
332.956	2.24831e-05	-0.0462892	6.47562e-05	-0.0552547	6.4684e-05	-0.17116	4.84657e-05	-0.029994	3.22906e-05	389.108	2.56966e-05
334.738	2.26185e-05	-0.0506457	6.51469e-05	-0.0143913	6.5073e-05	-0.0977411	4.87571e-05	0.0148339	3.24847e-05	365.771	2.58517e-05
334.245	2.27539e-05	-0.0696344	6.55375e-05	0	6.54621e-05	-0.0753255	4.90486e-05	-0.0353339	3.26788e-05	379.084	2.60068e-05
335.648	2.28893e-05	-0.00506765	6.59282e-05	-0.0429115	6.58511e-05	-0.0693207	4.934e-05	-0.0893514	3.2873e-05	377.219	2.61619e-05
333.733	2.30247e-05	-0.0356071	6.63188e-05	-0.0440119	6.62402e-05	-0.102499	4.96315e-05	0.00520021	3.30671e-05	388.638	2.6317e-05
332.902	2.31601e-05	-0.0670145	6.67094e-05	-0.0333127	6.66293e-05	-0.0958364	4.99229e-05	0.0263296	3.32612e-05	366.412	2.64721e-05
334.317	2.32955e-05	0.0478876	6.71001e-05	-0.0869521	6.70183e-05	-0.0567391	5.02144e-05	-0.0516983	3.34554e-05	372.169	2.66272e-05
334.519	2.34309e-05	0.0198639	6.74907e-05	0.00965251	6.74074e-05	-0.0521676	5.05058e-05	-0.0497043	3.36495e-05	368.127	2.67823e-05
334.933	2.35663e-05	-0.0101642	6.78814e-05	0.038021	6.77964e-05	-0.0390149	5.07973e-05	-0.0259889	3.38436e-05	369.892	2.69374e-05
334.26	2.37018e-05	-0.015383	6.8272e-05	0	6.81855e-05	-0.00975515	5.10887e-05	-0.0559085	3.40378e-05	389.863	2.70925e-05
334.316	2.38372e-05	0.010201	6.86626e-05	-0.0243143	6.85746e-05	-0.0693333	5.13802e-05	-0.0448721	3.42319e-05	372	2.72476e-05
333.351	2.39726e-05	-0.0103061	6.90533e-05	-0.0811417	6.89636e-05	-0.0888187	5.16716e-05	-0.0724076	3.4426e-05	373.308	2.74027e-05
333.574	2.4108e-05	-0.0456066	6.94439e-05	0.0391007	6.93527e-05	-0.0660703	5.19631e-05	-0.0371392	3.46201e-05	373.268	2.75578e-05
333.145	2.42434e-05	-0.0352237	6.98346e-05	0.0417188	6.97417e-05	-0.0106259	5.22545e-05	-0.0514033	3.48143e-05	358.614	2.77129e-05
334.954	2.43788e-05	0.00516662	7.02252e-05	-0.0347308	7.01308e-05	-0.0782432	5.2546e-05	-0.0248386	3.50084e-05	374.738	2.7868e-05
333.195	2.45142e-05	0.062847	7.06158e-05	-0.00991178	7.05199e-05	-0.0533732	5.28374e-05	-0.054956	3.52025e-05	371.4	2.80231e-05
332.019	2.46496e-05	-0.00532822	7.10065e-05	-0.0458225	7.09089e-05	-0.00487733	5.31289e-05	-0.0296355	3.53967e-05	356.036	2.81782e-05
332.153	2.4785e-05	-0.0259619	7.13971e-05	-0.0273254	7.1298e-05	-0.0540161	5.34203e-05	-0.0471772	3.55908e-05	362.386	2.83333e-05
331.683	2.49204e-05	-0.110121	7.17878e-05	-0.0153038	7.1687e-05	-0.0591271	5.37118e-05	-0.039986	3.57849e-05	364.8	2.84884e-05
333.574	2.50559e-05	-0.0704899	7.21784e-05	0.00523122	7.20761e-05	-0.0146128	5.40032e-05	-0.0365956	3.59791e-05	380.983	2.86435e-05
332.413	2.51913e-05	-0.0665779	7.2569e-05	-0.0165837	7.24652e-05	0.010451	5.42947e-05	-0.0454844	3.61732e-05	363.504	2.87986e-05
331.542	2.53267e-05	-0.0162443	7.29597e-05	-0.12208	7.28542e-05	-0.0324693	5.45861e-05	-0.0249563	3.63673e-05	356.44	2.89537e-05
333.299	2.54621e-05	0.0202747	7.33503e-05	-0.0379836	7.32433e-05	-0.0436364	5.48776e-05	0.0422498	3.65614e-05	358.92	2.91088e-05
332.22	2.55975e-05	-0.045977	7.3741e-05	0.0672237	7.36323e-05	0	5.51691e-05	0.0634149	3.67556e-05	365.427	2.92639e-05
330.477	2.57329e-05	-0.0765033	7.41316e-05	0.00491836	7.40214e-05	-0.0921859	5.54605e-05	0	3.69497e-05	360.449	2.9419e-05
331.243	2.58683e-05	0	7.45222e-05	-0.0513954	7.44105e-05	-0.09158	5.57519e-05	0	3.71438e-05	362.499	2.95741e-05
333.505	2.60037e-05	-0.0304244	7.49129e-05	-0.0337317	7.47995e-05	-0.0347636	5.60434e-05	0.0397219	3.7338e-05	371.498	2.97292e-05
333.143	2.61391e-05	-0.0879007	7.53035e-05	-0.0530223	7.51886e-05	-0.0355312	5.63348e-05	-0.0297841	3.75321e-05	349.995	2.98843e-05
330.994	2.62745e-05	-0.0514747	7.56942e-05	-0.0648929	7.55776e-05	-0.0253936	5.66263e-05	-0.0398744	3.77262e-05	370.688	3.00394e-05
329.738	2.641e-05	0.0303429	7.60848e-05	-0.0207458	7.59667e-05	0.0437212	5.69178e-05	-0.00506483	3.79204e-05	367.774	3.01945e-05
330.359	2.65454e-05	-0.00509632	7.64754e-05	-0.0454568	7.63558e-05	-0.00505229	5.72092e-05	0	3.81145e-05	355.63	3.03496e-05
332.017	2.66808e-05	-0.035488	7.68661e-05	-0.0995119	7.67448e-05	0	5.75006e-05	0.0301492	3.83086e-05	360.51	3.05047e-05
330.92	2.68162e-05	-0.010259	7.72567e-05	-0.0804031	7.71339e-05	-0.0360602	5.77921e-05	-0.0105485	3.85027e-05	361.016	3.06598e-05
330.66	2.69516e-05	-0.020496	7.76474e-05	-0.0572082	7.75229e-05	-0.0616175	5.80835e-05	-0.0452239	3.86969e-05	345.418	3.08149e-05
331.723	2.7087e-05	-0.065723	7.8038e-05	-0.0202092	7.7912e-05	0.00969838	5.8375e-05	-0.0148928	3.8891e-05	372.276	3.097e-05
330.292	2.72224e-05	0.015067	7.84286e-05	-0.038689	7.83011e-05	-0.019799	5.86665e-05	0.020008	3.90851e-05	346.195	3.11251e-05
332.179	2.73578e-05	-0.0717507	7.88193e-05	-0.0714558	7.86901e-05	-0.108332	5.89579e-05	0.0298404	3.92793e-05	353.743	3.12802e-05
330.726	2.74932e-05	-0.0149113	7.92099e-05	-0.106724	7.90792e-05	0.0052829	5.92493e-05	-0.0151324	3.94734e-05	355.65	3.14353e-05
330.797	2.76286e-05	-0.0654648	7.96006e-05	-0.0487699	7.94682e-05	0.0054277	5.95408e-05	-0.0317125	3.96675e-05	352.531	3.15904e-05
329.053	2.77641e-05	-0.0458809	7.99912e-05	0	7.98573e-05	-0.0302313	5.98322e-05	-0.0200582	3.98617e-05	364.856	3.17455e-05
329.929	2.78995e-05	-0.04699	8.03818e-05	0.00553036	8.02464e-05	-0.010717	6.01237e-05	-0.0306435	4.00558e-05	366.558	3.19006e-05
329.588	2.80349e-05	0.0154775	8.07725e-05	-0.0331361	8.06354e-05	-0.0159202	6.04152e-05	-0.0621408	4.02499e-05	360.062	3.20557e-05
328.607	2.81703e-05	-0.0302297	8.11631e-05	-0.0190522	8.10245e-05	0.03626	6.07066e-05	-0.0106321	4.0444e-05	341.865	3.22108e-05
327.883	2.83057e-05	-0.0445346	8.15538e-05	-0.0162434	8.14135e-05	0	6.0998e-05	-0.0559683	4.06382e-05	364.933	3.23659e-05
328.452	2.84411e-05	-0.087108	8.19444e-05	-0.0355402	8.18026e-05	-0.0480846	6.12895e-05	-0.0697837	4.08323e-05	347.889	3.2521e-05
329.94	2.85765e-05	-0.075815	8.2335e-05	-0.12142	8.21917e-05	-0.0343272	6.15809e-05	-0.0582257	4.10264e-05	359.037	3.26761e-05
328.838	2.87119e-05	-0.067382	8.27257e-05	-0.0931822	8.25807e-05	-0.0426462	6.18724e-05	-0.0546992	4.12206e-05	350.986	3.28312e-05
329.925	2.88473e-05	-0.0917478	8.31163e-05	-0.082082	8.29698e-05	-0.0251915	6.21638e-05	0	4.14147e-05	359.387	3.29863e-05
328.932	2.89827e-05	0.0204009	8.3507e-05	-0.103557	8.33588e-05	-0.0589717	6.24553e-05	0.0256805	4.16088e-05	342.089	3.31414e-05
329.073	2.91182e-05	-0.031348	8.38976e-05	-0.0387766	8.37479e-05	-0.0493316	6.27468e-05	-0.00518135	4.1803e-05	363.309	3.32965e-05
327.496	2.92536e-05	-0.025896	8.42882e-05	-0.0243285	8.4137e-05	-0.042103	6.30382e-05	-0.0533078	4.19971e-05	339.989	3.34516e-05
326.463	2.9389e-05	-0.0153578	8.46789e-05	-0.0332116	8.4526e-05	-0.0696976	6.33297e-05	-0.047609	4.21912e-05	364.062	3.36067e-05
329.128	2.95244e-05	-0.0834561	8.50695e-05	-0.0286588	8.49151e-05	0.00500651	6.36211e-05	0.0147109	4.23853e-05	358.32	3.37618e-05
329.731	2.96598e-05	-0.0358221	8.54602e-05	-0.115824	8.53041e-05	0.0261794	6.39126e-05	-0.0102464	4.25795e-05	340.412	3.39169e-05
329.89	2.97952e-05	-0.014935	8.58508e-05	-0.109505	8.56932e-05	-0.00973568	6.4204e-05	-0.0821144	4.27736e-05	358.033	3.4072e-05
329.711	2.99306e-05	-0.0102312	8.62414e-05	-0.0416732	8.60823e-05	-0.0295159	6.44954e-05	-0.0646155	4.29677e-05	351.031	3.42271e-05
329.223	3.0066e-05	-0.0872869	8.66321e-05	-0.0377807	8.64713e-05	-0.0688841	6.47869e-05	-0.0790905	4.31619e-05	355.787	3.43822e-05
327.96	3.02014e-05	-0.067128	8.70227e-05	-0.0332742	8.68604e-05	0.0157167	6.50783e-05	-0.0567303	4.3356e-05	344.981	3.45373e-05
329.923	3.03368e-05	0.00508414	8.74134e-05	-0.0621029	8.72494e-05	0.0600811	6.53698e-05	22.9062	4.35501e-05	348.097	3.46924e-05
327.872	3.04723e-05	0.0353214	8.7804e-05	-0.0716609	8.76385e-05	0.0107968	6.56612e-05	380.884	4.37443e-05	344.209	3.48475e-05
329.113	3.06077e-05	0.0642226	8.81946e-05	0	8.80276e-05	0	6.59527e-05	560.347	4.39384e-05	362.064	3.50026e-05
329.492	3.07431e-05	-0.00514456	8.85853e-05	0	8.84166e-05	0.0649315	6.62442e-05	525.055	4.41325e-05	341.406	3.51577e-05
329.027	3.08785e-05	-0.0302054	8.89759e-05	-0.0193968	8.88057e-05	0.00518834	6.65356e-05	500.467	4.43266e-05	358.802	3.53128e-05
328.901	3.10139e-05	0.00516023	8.93666e-05	-0.0486216	8.91947e-05	-0.0754758	6.68271e-05	501.099	4.45208e-05	336.938	3.54679e-05
327.246	3.11493e-05	-0.0213584	8.97572e-05	-0.0324324	8.95838e-05	-0.0536298	6.71185e-05	508.473	4.47149e-05	342.534	3.5623e-05
328.183	3.12847e-05	-0.0359454	9.01478e-05	-0.070593	8.99729e-05	-0.0949241	6.741e-05	461.792	4.4909e-05	348.662	3.57781e-05
326.905	3.14201e-05	-0.0161812	9.05385e-05	-0.0524584	9.03619e-05	-0.0242848	6.77014e-05	492.405	4.51032e-05	347.256	3.59332e-05
326.577	3.15555e-05	-0.0254673	9.09291e-05	0	9.0751e-05	-0.0340368	6.79928e-05	488.71	4.52973e-05	355.083	3.60883e-05
326.675	3.16909e-05	-0.0842961	9.13198e-05	0.0153941	9.114e-05	-0.0702247	6.82843e-05	453.434	4.54914e-05	355.356	3.62434e-05
326.699	3.18264e-05	-0.140063	9.17104e-05	-0.0101559	9.15291e-05	-0.0399122	6.85757e-05	477.587	4.56856e-05	333.317	3.63985e-05
328.153	3.19618e-05	-0.0938293	9.2101e-05	-0.102631	9.19182e-05	-0.0643214	6.88672e-05	464.779	4.58797e-05	340.19	3.65536e-05
327.26	3.20972e-05	-0.0620762	9.24917e-05	-0.00496179	9.23072e-05	-0.112371	6.91586e-05	444.127	4.60738e-05	360.487	3.67087e-05
327.767	3.22326e-05	-0.0262854	9.28823e-05	0.078543	9.26963e-05	-0.0378973	6.94501e-05	454.626	4.62679e-05	346.868	3.68638e-05
326.874	3.2368e-05	-0.0102675	9.3273e-05	0.00507537	9.30853e-05	-0.0259094	6.97416e-05	439.986	4.64621e-05	347.67	3.70189e-05
326.362	3.25034e-05	-0.0263838	9.36636e-05	-0.0248299	9.34744e-05	0	7.0033e-05	463.799	4.66562e-05	352.665	3.7174e-05
327.835	3.26388e-05	-0.0661376	9.40542e-05	-0.0488334	9.38635e-05	0.0405022	7.03245e-05	454.908	4.68503e-05	347.494	3.73291e-05
326.424	3.27742e-05	-0.0301917	9.44449e-05	-0.141221	9.42525e-05	0.00494218	7.06159e-05	429.976	4.70445e-05	346.695	3.74842e-05
325.088	3.29096e-05	0.0211977	9.48355e-05	-0.0290023	9.46416e-05	-0.0245206	7.09074e-05	419.342	4.72386e-05	341.423	3.76393e-05
325.217	3.3045e-05	-0.038451	9.52262e-05	-0.0149745	9.50306e-05	-0.0292056	7.11988e-05	426.525	4.74327e-05	351.942	3.77944e-05
325.451	3.31805e-05	-0.0103466	9.56168e-05	-0.00487282	9.54197e-05	-0.0293671	7.14902e-05	440.243	4.76269e-05	344.548	3.79495e-05
326.082	3.33159e-05	-0.0559796	9.60074e-05	0.00492635	9.58088e-05	0	7.17817e-05	444.898	4.7821e-05	333.215	3.81046e-05
325.685	3.34513e-05	0.0268644	9.63981e-05	0.0101025	9.61978e-05	0	7.20731e-05	433.269	4.80151e-05	352.557	3.82597e-05
325.814	3.35867e-05	0.0109218	9.67887e-05	-0.0443875	9.65869e-05	0.0108278	7.23646e-05	418.264	4.82092e-05	333.166	3.84148e-05
326.984	3.37221e-05	-0.0520535	9.71794e-05	0.00554539	9.69759e-05	0.0325574	7.2656e-05	417.016	4.84034e-05	344.622	3.85699e-05
327.612	3.38575e-05	-0.0257772	9.757e-05	0.0255859	9.7365e-05	0.0839009	7.29475e-05	406.3	4.85975e-05	357.56	3.8725e-05
326.297	3.39929e-05	-0.0290248	9.79606e-05	0	9.77541e-05	0.0638287	7.3239e-05	410.046	4.87916e-05	337.865	3.88801e-05
325.826	3.41283e-05	-0.0305998	9.83513e-05	-0.0482835	9.81431e-05	0.0825892	7.35304e-05	413.967	4.89858e-05	339.227	3.90352e-05
327.213	3.42637e-05	-0.0356961	9.87419e-05	-0.0491666	9.85322e-05	0.005392	7.38219e-05	409.196	4.91799e-05	352.236	3.91903e-05
327.04	3.43991e-05	-0.00952835	9.91326e-05	-0.0345168	9.89212e-05	-0.0505663	7.41133e-05	432.011	4.9374e-05	345.384	3.93454e-05
327.322	3.45346e-05	-0.0726329	9.95232e-05	-0.0274213	9.93103e-05	-0.0344794	7.44047e-05	422.122	4.95682e-05	334.957	3.95005e-05
325.84	3.467e-05	-0.0455189	9.99138e-05	0	9.96994e-05	26.8518	7.46962e-05	395.966	4.97623e-05	333.183	3.96556e-05
325.22	3.48054e-05	0.0570421	0.000100304	0	0.000100088	413.969	7.49876e-05	420.183	4.99564e-05	349.16	3.98107e-05
324.274	3.49408e-05	0.0102433	0.000100695	-0.0143082	0.000100477	597.299	7.52791e-05	411.055	5.01505e-05	346.692	3.99658e-05
324.313	3.50762e-05	-0.00518861	0.000101086	0.0576507	0.000100867	572.193	7.55705e-05	386.61	5.03447e-05	336.916	4.01209e-05
324.549	3.52116e-05	-0.0625945	0.000101476	0.0163203	0.000101256	568.381	7.5862e-05	402.064	5.05388e-05	346.912	4.0276e-05
324.459	3.5347e-05	-0.0512873	0.000101867	0	0.000101645	556.962	7.61534e-05	397.876	5.07329e-05	332.759	4.04311e-05
323.844	3.54824e-05	-0.0622827	0.000102258	-0.0265576	0.000102034	518.058	7.64449e-05	396.627	5.09271e-05	337.722	4.05862e-05
325.13	3.56178e-05	-0.077696	0.000102648	-0.0537663	0.000102423	550.829	7.67364e-05	421.166	5.11212e-05	336.781	4.07413e-05
323.866	3.57532e-05	-0.0466878	0.000103039	-0.0337089	0.000102812	486.166	7.70278e-05	406.456	5.13153e-05	334.432	4.08964e-05
325.021	3.58887e-05	-0.00506509	0.00010343	-0.049647	0.000103201	504.259	7.73193e-05	396.835	5.15095e-05	342.211	4.10515e-05
325.483	3.60241e-05	0	0.00010382	-0.0559455	0.00010359	513.634	7.76107e-05	386.106	5.17036e-05	335.952	4.12066e-05
325.438	3.61595e-05	-0.0520752	0.000104211	0	0.000103979	467.796	7.79021e-05	408.523	5.18977e-05	348.791	4.13617e-05
326.851	3.62949e-05	-0.0256885	0.000104602	0.0111346	0.000104368	463.025	7.81936e-05	379.335	5.20918e-05	338.363	4.15168e-05
324.803	3.64303e-05	-0.0196666	0.000104992	-0.0149835	0.000104757	460.429	7.8485e-05	409.892	5.2286e-05	331.228	4.16719e-05
325.671	3.65657e-05	-0.0259188	0.000105383	-0.0385994	0.000105146	463.353	7.87765e-05	381.137	5.24801e-05	341.511	4.1827e-05
322.946	3.67011e-05	0.00519616	0.000105773	-0.0608744	0.000105535	472.309	7.90679e-05	379.398	5.26742e-05	337.709	4.19821e-05
323.878	3.68365e-05	-0.0656532	0.000106164	-0.033199	0.000105924	469.757	7.93594e-05	406.16	5.28684e-05	347.506	4.21372e-05
325.401	3.69719e-05	-0.0515677	0.000106555	-0.0110994	0.000106313	439.139	7.96508e-05	385.729	5.30625e-05	333.095	4.22923e-05
324.946	3.71073e-05	-0.110544	0.000106945	0.0202409	0.000106702	453.123	7.99423e-05	396.62	5.32566e-05	347.465	4.24474e-05
326.472	3.72428e-05	-0.0551019	0.000107336	0.047297	0.000107092	423.132	8.02338e-05	394.786	5.34508e-05	326.778	4.26025e-05
323.751	3.73782e-05	-0.0551755	0.000107727	0.00523286	0.000107481	465.882	8.05252e-05	378.777	5.36449e-05	349.543	4.27576e-05
323.389	3.75136e-05	-0.0719345	0.000108117	0.0194979	0.00010787	423.544	8.08167e-05	400.347	5.3839e-05	344.67	4.29127e-05
324.212	3.7649e-05	-0.079515	0.000108508	0.0324798	0.000108259	464.382	8.11081e-05	365.586	5.40331e-05	324.684	4.30678e-05
324.369	3.77844e-05	-0.0332116	0.000108899	0.0422253	0.000108648	405.001	8.13995e-05	392.887	5.42273e-05	346.257	4.32229e-05
323.087	3.79198e-05	0.0100482	0.000109289	0.00953698	0.000109037	416.835	8.1691e-05	388.168	5.44214e-05	333.932	4.3378e-05
322.751	3.80552e-05	-0.00554078	0.00010968	-0.00556731	0.000109426	445.047	8.19824e-05	386.708	5.46155e-05	350.756	4.35331e-05
322.798	3.81906e-05	-0.0335297	0.00011007	-0.00479088	0.000109815	412.586	8.22739e-05	389.566	5.48097e-05	331.991	4.36882e-05
322.594	3.8326e-05	-0.0238163	0.000110461	0	0.000110204	452.588	8.25653e-05	365.872	5.50038e-05	327.598	4.38433e-05
325.361	3.84614e-05	-0.0245785	0.000110852	0.00952472	0.000110593	435.764	8.28568e-05	378.745	5.51979e-05	350.482	4.39984e-05
323.425	3.85969e-05	0.0143637	0.000111242	0.0489051	0.000110982	393.122	8.31482e-05	386.554	5.53921e-05	331.57	4.41535e-05
322.699	3.87323e-05	0.0436194	0.000111633	0.0628323	0.000111371	430.866	8.34397e-05	378.515	5.55862e-05	333.248	4.43086e-05
321.551	3.88677e-05	-0.0502185	0.000112024	0.109469	0.00011176	401.562	8.37312e-05	395.104	5.57803e-05	348.446	4.44637e-05
321.375	3.90031e-05	-0.0616459	0.000112414	0.122535	0.000112149	429.954	8.40226e-05	365.65	5.59744e-05	338.269	4.46188e-05
322.477	3.91385e-05	-0.0488711	0.000112805	0.099723	0.000112538	397.359	8.43141e-05	390.28	5.61686e-05	321.668	4.47739e-05
322.777	3.92739e-05	-0.0293356	0.000113196	0.105102	0.000112927	421.651	8.46055e-05	364.964	5.63627e-05	350.342	4.4929e-05
324.391	3.94093e-05	-0.0153461	0.000113586	0.284774	0.000113316	401.295	8.48969e-05	379.447	5.65568e-05	325.169	4.50841e-05
324.096	3.95447e-05	-0.0255754	0.000113977	7.44698	0.000113706	437.537	8.51884e-05	365.299	5.6751e-05	332.825	4.52392e-05
324.832	3.96801e-05	0	0.000114368	160.636	0.000114095	386.541	8.54798e-05	372.971	5.69451e-05	344.907	4.53943e-05
323.255	3.98155e-05	0.0273299	0.000114758	460.722	0.000114484	416.538	8.57713e-05	391.981	5.71392e-05	326.752	4.55494e-05
321.707	3.9951e-05	-0.0110479	0.000115149	428.321	0.000114873	430.629	8.60627e-05	379.523	5.73334e-05	338.952	4.57045e-05
322.404	4.00864e-05	-0.0429615	0.000115539	377.53	0.000115262	409.511	8.63542e-05	379.135	5.75275e-05	346.289	4.58596e-05
323.101	4.02218e-05	-0.0508259	0.00011593	419.794	0.000115651	423.618	8.66456e-05	355.778	5.77216e-05	342.833	4.60147e-05
324.308	4.03572e-05	-0.0165581	0.000116321	410.86	0.00011604	376.764	8.69371e-05	391.016	5.79157e-05	336.77	4.61698e-05
323.251	4.04926e-05	-0.0377725	0.000116711	354.723	0.000116429	390.825	8.72286e-05	377.837	5.81099e-05	327.282	4.63249e-05
324.055	4.0628e-05	-0.0537241	0.000117102	406.81	0.000116818	441.381	8.752e-05	354.176	5.8304e-05	344.118	4.648e-05
322.467	4.07634e-05	0	0.000117493	379.695	0.000117207	410.323	8.78115e-05	379.224	5.84981e-05	322.237	4.66351e-05
322.268	4.08988e-05	-0.0152076	0.000117883	377.391	0.000117596	383.268	8.81029e-05	360.892	5.86923e-05	340.795	4.67902e-05
321.001	4.10342e-05	-0.0162752	0.000118274	388.121	0.000117985	385.883	8.83944e-05	376.346	5.88864e-05	342.808	4.69453e-05
321.033	4.11696e-05	0.00498355	0.000118665	332.324	0.000118374	407.009	8.86858e-05	361.147	5.90805e-05	338.658	4.71004e-05
320.381	4.13051e-05	-0.00956023	0.000119055	375.513	0.000118763	420.315	8.89772e-05	383.993	5.92747e-05	342.333	4.72555e-05
321.954	4.14405e-05	-0.053217	0.000119446	403.047	0.000119152	381.163	8.92687e-05	380.071	5.94688e-05	327.051	4.74106e-05
319.602	4.15759e-05	-0.0429533	0.000119836	333.445	0.000119541	391.905	8.95601e-05	375.594	5.96629e-05	333.143	4.75657e-05
321.421	4.17113e-05	0.00505894	0.000120227	402.473	0.00011993	417.012	8.98516e-05	356.886	5.9857e-05	328.032	4.77208e-05
322.803	4.18467e-05	-0.0266809	0.000120618	345.905	0.00012032	402.438	9.0143e-05	358.848	6.00512e-05	344.364	4.78759e-05
321.865	4.19821e-05	-0.0515384	0.000121008	403.928	0.000120709	373.536	9.04345e-05	367.928	6.02453e-05	323.344	4.8031e-05
320.483	4.21175e-05	-0.0144711	0.000121399	369.263	0.000121098	405.193	9.0726e-05	375.163	6.04394e-05	336.209	4.81861e-05
319.634	4.22529e-05	-0.0530335	0.00012179	341.235	0.000121487	381.635	9.10174e-05	362.411	6.06336e-05	340.457	4.83412e-05
321.029	4.23883e-05	-0.027309	0.00012218	396.141	0.000121876	407.583	9.13089e-05	359.585	6.08277e-05	343.085	4.84963e-05
321.484	4.25237e-05	-0.0496579	0.000122571	394.881	0.000122265	388.55	9.16003e-05	379.57	6.10218e-05	317.035	4.86514e-05
319.85	4.26592e-05	-0.0102344	0.000122962	388.491	0.000122654	393.344	9.18918e-05	359.709	6.1216e-05	344.409	4.88065e-05
320.017	4.27946e-05	0	0.000123352	342.182	0.000123043	411.602	9.21832e-05	371.397	6.14101e-05	323.361	4.89616e-05
319.867	4.293e-05	-0.0488305	0.000123743	381.399	0.000123432	382.253	9.24746e-05	351.644	6.16042e-05	336.173	4.91167e-05
322.198	4.30654e-05	0.00533476	0.000124134	373.145	0.000123821	393.232	9.27661e-05	367.406	6.17983e-05	327.606	4.92718e-05
321.827	4.32008e-05	0.0440788	0.000124524	407.152	0.00012421	410.037	9.30575e-05	364.611	6.19925e-05	345.273	4.94269e-05
322.075	4.33362e-05	-0.0238937	0.000124915	385.926	0.000124599	362.238	9.3349e-05	366.266	6.21866e-05	332.479	4.9582e-05
320.224	4.34716e-05	0.00492029	0.000125305	391.499	0.000124988	412.962	9.36404e-05	367.142	6.23807e-05	342.075	4.97371e-05
320.191	4.3607e-05	-0.0451445	0.000125696	344.183	0.000125377	365.261	9.39319e-05	373.142	6.25749e-05	325.509	4.98922e-05
321.307	4.37424e-05	-0.0293442	0.000126087	360.599	0.000125766	419.294	9.42234e-05	346.653	6.2769e-05	323.68	5.00473e-05
321.574	4.38778e-05	0.0365726	0.000126477	378.065	0.000126155	400.044	9.45148e-05	365.427	6.29631e-05	344.465	5.02024e-05
322.477	4.40133e-05	0.0335137	0.000126868	402.976	0.000126545	375.427	9.48063e-05	368.026	6.31573e-05	321.227	5.03575e-05
322.031	4.41487e-05	0.0256542	0.000127259	394.372	0.000126934	397.212	9.50977e-05	349.171	6.33514e-05	328.425	5.05126e-05
322.621	4.42841e-05	0.00534531	0.000127649	369.928	0.000127323	366.411	9.53892e-05	370.538	6.35455e-05	343.413	5.06677e-05
319.484	4.44195e-05	0.028566	0.00012804	356.594	0.000127712	393.679	9.56806e-05	356.344	6.37396e-05	327.437	5.08228e-05
319.202	4.45549e-05	0.0709762	0.000128431	410.711	0.000128101	375.257	9.5972e-05	360.834	6.39338e-05	337.665	5.09779e-05
320.197	4.46903e-05	0.0251231	0.000128821	356.353	0.00012849	403.367	9.62635e-05	358.956	6.41279e-05	323.161	5.1133e-05
321.791	4.48257e-05	-0.00958589	0.000129212	409.584	0.000128879	366.44	9.65549e-05	352.947	6.4322e-05	339.376	5.12881e-05
320.074	4.49611e-05	-0.0441458	0.000129602	398.253	0.000129268	416.044	9.68464e-05	357.44	6.45162e-05	327.387	5.14432e-05
321.201	4.50965e-05	-0.0333778	0.000129993	375.868	0.000129657	360.889	9.71378e-05	354.247	6.47103e-05	327.139	5.15983e-05
319.094	4.52319e-05	0	0.000130384	385.72	0.000130046	390.371	9.74293e-05	368.575	6.49044e-05	327.263	5.17534e-05
319.692	4.53674e-05	0.0525687	0.000130774	410.785	0.000130435	389.379	9.77208e-05	366.197	6.50986e-05	326.535	5.19085e-05
319.268	4.55028e-05	0.0273433	0.000131165	358.382	0.000130824	368.642	9.80122e-05	352.65	6.52927e-05	345.988	5.20636e-05
321.403	4.56382e-05	-0.027171	0.000131556	405.003	0.000131213	398.941	9.83037e-05	347.791	6.54868e-05	322.413	5.22187e-05
320.233	4.57736e-05	0	0.000131946	361.233	0.000131602	383.301	9.85951e-05	376.823	6.56809e-05	332.849	5.23738e-05
319.86	4.5909e-05	0	0.000132337	369.901	0.000131991	401.58	9.88865e-05	360.788	6.58751e-05	340.131	5.25289e-05
321.339	4.60444e-05	0.00532311	0.000132728	376.336	0.00013238	355.942	9.9178e-05	340.737	6.60692e-05	333.333	5.2684e-05
319.336	4.61798e-05	-0.00487543	0.000133118	429.962	0.000132769	382.99	9.94694e-05	371.467	6.62633e-05	335.412	5.28391e-05
319.241	4.63152e-05	-0.0692555	0.000133509	373.897	0.000133159	405.113	9.97609e-05	363.811	6.64575e-05	331.657	5.29942e-05
319.677	4.64506e-05	-0.0723428	0.0001339	403.54	0.000133548	359.362	0.000100052	341.808	6.66516e-05	330.975	5.31493e-05
320.66	4.6586e-05	-0.0755206	0.00013429	409.957	0.000133937	367.101	0.000100344	369.034	6.68457e-05	322.053	5.33044e-05
321.017	4.67215e-05	-0.0541126	0.000134681	379.956	0.000134326	371.156	0.000100635	344.012	6.70399e-05	335.401	5.34595e-05
319.525	4.68569e-05	-0.0259592	0.000135071	374.745	0.000134715	378.76	0.000100927	364.365	6.7234e-05	320.275	5.36146e-05
319.76	4.69923e-05	-0.014828	0.000135462	367.961	0.000135104	373.622	0.000101218	368.092	6.74281e-05	333.195	5.37697e-05
320.902	4.71277e-05	0.027635	0.000135853	376.913	0.000135493	391.524	0.00010151	340.421	6.76222e-05	324.897	5.39248e-05
319.344	4.72631e-05	-0.0163061	0.000136243	390.863	0.000135882	402.732	0.000101801	367.358	6.78164e-05	333.838	5.40799e-05
321.58	4.73985e-05	0.00557041	0.000136634	422.63	0.000136271	350.991	0.000102093	340.699	6.80105e-05	321.335	5.4235e-05
320.108	4.75339e-05	0.0551055	0.000137025	359.546	0.00013666	400.609	0.000102384	370.017	6.82046e-05	330.113	5.43901e-05
318.896	4.76693e-05	0.0244966	0.000137415	388.316	0.000137049	381.216	0.000102675	345.003	6.83988e-05	323.257	5.45452e-05
319.151	4.78047e-05	0.0496936	0.000137806	383.698	0.000137438	389.396	0.000102967	367.742	6.85929e-05	325.661	5.47003e-05
318.25	4.79401e-05	0.0808364	0.000138197	380.877	0.000137827	386.515	0.000103258	351.085	6.8787e-05	331.552	5.48554e-05
318.601	4.80756e-05	0.0191351	0.000138587	381.487	0.000138216	353.549	0.00010355	357.116	6.89812e-05	322.304	5.50105e-05
318.797	4.8211e-05	0.0524907	0.000138978	389.329	0.000138605	393.921	0.000103841	362.501	6.91753e-05	329.14	5.51656e-05
317.743	4.83464e-05	0.0268341	0.000139368	422.307	0.000138994	383.946	0.000104133	335.017	6.93694e-05	339.271	5.53207e-05
318.736	4.84818e-05	-0.0485542	0.000139759	383.331	0.000139383	383.946	0.000104424	345.899	6.95635e-05	317.287	5.54758e-05
317.28	4.86172e-05	0.00555648	0.00014015	415.683	0.000139773	378.975	0.000104716	364.093	6.97577e-05	332.725	5.56309e-05
319.518	4.87526e-05	0.00482556	0.00014054	364.634	0.000140162	349.254	0.000105007	350.726	6.99518e-05	328.71	5.5786e-05
319.422	4.8888e-05	-0.0246621	0.000140931	414.419	0.000140551	370.821	0.000105298	365.536	7.01459e-05	335.685	5.59411e-05
320.107	4.90234e-05	0	0.000141322	411.449	0.00014094	397.297	0.00010559	350.351	7.03401e-05	315.161	5.60962e-05
319.651	4.91588e-05	-0.0414529	0.000141712	352.423	0.000141329	354.46	0.000105881	340.417	7.05342e-05	338.553	5.62513e-05
317.889	4.92942e-05	-0.0333143	0.000142103	397.812	0.000141718	395.819	0.000106173	353.572	7.07283e-05	330.243	5.64064e-05
316.626	4.94297e-05	0.0220337	0.000142494	423.519	0.000142107	352.139	0.000106464	349.372	7.09225e-05	331.046	5.65615e-05
317.848	4.95651e-05	0.00513005	0.000142884	409.748	0.000142496	368.405	0.000106756	345.335	7.11166e-05	316.038	5.67166e-05
319.143	4.97005e-05	0.0632878	0.000143275	396.162	0.000142885	364.677	0.000107047	360.325	7.13107e-05	337.365	5.68717e-05
318.376	4.98359e-05	0.00976038	0.000143666	354.731	0.000143274	368.741	0.000107339	337.522	7.15048e-05	331.57	5.70268e-05
318.345	4.99713e-05	-0.0440636	0.000144056	402.633	0.000143663	383.885	0.00010763	349.076	7.1699e-05	318.676	5.71819e-05
318.029	5.01067e-05	-0.0165773	0.000144447	421.37	0.000144052	365.425	0.000107921	355.505	7.18931e-05	317.787	5.7337e-05
318.175	5.02421e-05	-0.0726463	0.000144837	357.575	0.000144441	366.231	0.000108213	366.726	7.20872e-05	327.55	5.74921e-05
316.733	5.03775e-05	-0.0285022	0.000145228	372.752	0.00014483	359.624	0.000108504	344.25	7.22814e-05	325.157	5.76472e-05
316.024	5.05129e-05	0.0147023	0.000145619	433.228	0.000145219	378.937	0.000108796	346.787	7.24755e-05	342.521	5.78023e-05
317.358	5.06483e-05	-0.0590224	0.000146009	365.029	0.000145608	388.327	0.000109087	362.914	7.26696e-05	318.53	5.79574e-05
318.59	5.07838e-05	-0.0326193	0.0001464	372.336	0.000145998	382.557	0.000109379	355.308	7.28638e-05	332.285	5.81125e-05
319.56	5.09192e-05	-0.0285185	0.000146791	439.409	0.000146387	343.316	0.00010967	332.763	7.30579e-05	334.342	5.82676e-05
318.973	5.10546e-05	-0.0101849	0.000147181	381.774	0.000146776	356.869	0.000109962	348.414	7.3252e-05	330.714	5.84227e-05
317.943	5.119e-05	0	0.000147572	362.65	0.000147165	369.729	0.000110253	358.619	7.34461e-05	312.268	5.85778e-05
316.959	5.13254e-05	0.01443	0.000147963	383.365	0.000147554	358.499	0.000110545	354.258	7.36403e-05	333.961	5.87329e-05
316.496	5.14608e-05	-0.0323311	0.000148353	430.944	0.000147943	396.788	0.000110836	351.127	7.38344e-05	333.193	5.8888e-05
317.772	5.15962e-05	0.0255715	0.000148744	410.71	0.000148332	357.157	0.000111127	356.176	7.40285e-05	326.941	5.90431e-05
318.229	5.17316e-05	0.0564228	0.000149134	350.147	0.000148721	361.457	0.000111419	351.885	7.42227e-05	327.176	5.91982e-05
317.358	5.1867e-05	0.0199035	0.000149525	376.007	0.00014911	395.998	0.00011171	351.311	7.44168e-05	316.682	5.93533e-05
316.64	5.20024e-05	-0.0100735	0.000149916	389.814	0.000149499	357.088	0.000112002	348.77	7.46109e-05	322.385	5.95084e-05
315.976	5.21379e-05	0.0431406	0.000150306	427.049	0.000149888	350.891	0.000112293	339.465	7.48051e-05	323.31	5.96635e-05
316.593	5.22733e-05	0.127339	0.000150697	360.649	0.000150277	360.079	0.000112585	351.172	7.49992e-05	320.471	5.98186e-05
316.123	5.24087e-05	0.059952	0.000151088	380.718	0.000150666	377.987	0.000112876	332.42	7.51933e-05	325.33	5.99737e-05
317.67	5.25441e-05	0.0635231	0.000151478	407.637	0.000151055	378.421	0.000113168	363.792	7.53874e-05	324.27	6.01288e-05
319.136	5.26795e-05	0.030733	0.000151869	367.765	0.000151444	347.38	0.000113459	334.441	7.55816e-05	329.948	6.02839e-05
317.238	5.28149e-05	0.0907212	0.00015226	377.479	0.000151833	383.316	0.00011375	359.906	7.57757e-05	335.707	6.0439e-05
316.824	5.29503e-05	0.0687685	0.00015265	379.949	0.000152222	354.634	0.000114042	349.539	7.59698e-05	330.952	6.05941e-05
317.89	5.30857e-05	0.163424	0.000153041	381.165	0.000152612	382.237	0.000114333	345.834	7.6164e-05	315.918	6.07492e-05
316.821	5.32211e-05	0.359085	0.000153432	397.87	0.000153001	353.557	0.000114625	354.509	7.63581e-05	322.492	6.09043e-05
316.766	5.33565e-05	0.362398	0.000153822	373.447	0.00015339	352.988	0.000114916	334.587	7.65522e-05	328.494	6.10594e-05
315.724	5.3492e-05	1.01837	0.000154213	375.836	0.000153779	363.127	0.000115208	338.881	7.67463e-05	321.334	6.12145e-05
315.592	5.36274e-05	25.2432	0.000154603	424.558	0.000154168	383.637	0.000115499	366.229	7.69405e-05	327.564	6.13696e-05
315.959	5.37628e-05	26.1533	0.000154994	415.179	0.000154557	343.455	0.000115791	330.94	7.71346e-05	330.523	6.15247e-05
315.593	5.38982e-05	28.6076	0.000155385	350.558	0.000154946	383.283	0.000116082	338.758	7.73287e-05	332.292	6.16798e-05
315.599	5.40336e-05	30.0683	0.000155775	415.635	0.000155335	355.488	0.000116374	354.415	7.75229e-05	320.583	6.18349e-05
318.001	5.4169e-05	32.9997	0.000156166	368.418	0.000155724	359.097	0.000116665	356.631	7.7717e-05	330.608	6.199e-05
317.731	5.43044e-05	31.3264	0.000156557	380.375	0.000156113	370.784	0.000116956	350.93	7.79111e-05	318.939	6.21451e-05
315.566	5.44398e-05	35.5015	0.000156947	374.4	0.000156502	359.325	0.000117248	330.949	7.81053e-05	328.408	6.23002e-05
316.365	5.45752e-05	54.7806	0.000157338	380.702	0.000156891	379.494	0.000117539	354.095	7.82994e-05	313.639	6.24553e-05
315.349	5.47106e-05	78.5016	0.000157729	420.346	0.00015728	374.266	0.000117831	352.25	7.84935e-05	321.932	6.26104e-05
316.271	5.48461e-05	119.945	0.000158119	416.229	0.000157669	360.072	0.000118122	329.599	7.86877e-05	329.643	6.27655e-05
315.335	5.49815e-05	140.57	0.00015851	390.069	0.000158058	344.028	0.000118414	351.539	7.88818e-05	319.118	6.29206e-05
315.51	5.51169e-05	131.903	0.0001589	352.941	0.000158447	350.925	0.000118705	343.487	7.90759e-05	336.921	6.30757e-05
315.462	5.52523e-05	142.878	0.000159291	420.59	0.000158836	392.204	0.000118997	354.58	7.927e-05	326.23	6.32308e-05
317.022	5.53877e-05	128.968	0.000159682	373.301	0.000159226	354.626	0.000119288	347.705	7.94642e-05	324.608	6.33859e-05
317.157	5.55231e-05	125.179	0.000160072	419.093	0.000159615	376.211	0.000119579	348.807	7.96583e-05	315.704	6.3541e-05
315.658	5.56585e-05	138.517	0.000160463	404.663	0.000160004	358.259	0.000119871	349.054	7.98524e-05	338.91	6.36961e-05
315.477	5.57939e-05	127.845	0.000160854	394.772	0.000160393	377.859	0.000120162	325.342	8.00466e-05	313.258	6.38512e-05
316.219	5.59293e-05	146.871	0.000161244	401.46	0.000160782	341.978	0.000120454	337.56	8.02407e-05	318.287	6.40063e-05
318.13	5.60647e-05	148.345	0.000161635	392.105	0.000161171	373.134	0.000120745	356.4	8.04348e-05	333.386	6.41614e-05
318.394	5.62002e-05	129.423	0.000162026	392.016	0.00016156	370.366	0.000121037	353.479	8.0629e-05	327.845	6.43165e-05
316.418	5.63356e-05	148.905	0.000162416	361.002	0.000161949	367.032	0.000121328	339.46	8.08231e-05	321.569	6.44716e-05
315.986	5.6471e-05	160.614	0.000162807	373.056	0.000162338	337.936	0.00012162	339.85	8.10172e-05	326.342	6.46267e-05
316.615	5.66064e-05	145.418	0.000163198	379.055	0.000162727	346.076	0.000121911	349.498	8.12113e-05	322.976	6.47818e-05
316.017	5.67418e-05	148.048	0.000163588	374.202	0.000163116	352.019	0.000122203	343.205	8.14055e-05	334.643	6.49369e-05
316.28	5.68772e-05	177.689	0.000163979	428.706	0.000163505	388.196	0.000122494	340.519	8.15996e-05	322.669	6.5092e-05
315.632	5.70126e-05	168.034	0.000164369	364.558	0.000163894	344.935	0.000122785	331.087	8.17937e-05	321.087	6.52471e-05
316.778	5.7148e-05	158.666	0.00016476	365.304	0.000164283	348.205	0.000123077	350.833	8.19879e-05	313.091	6.54022e-05
315.57	5.72834e-05	169.545	0.000165151	432.378	0.000164672	380.637	0.000123368	330.872	8.2182e-05	318.264	6.55573e-05
316.057	5.74188e-05	174.761	0.000165541	400.332	0.000165061	350.101	0.00012366	352.108	8.23761e-05	320.105	6.57124e-05
316.985	5.75543e-05	168.35	0.000165932	350.607	0.00016545	371.969	0.000123951	328.984	8.25703e-05	337.039	6.58675e-05
316.101	5.76897e-05	193.146	0.000166323	422.184	0.00016584	369.414	0.000124243	334.792	8.27644e-05	311.808	6.60226e-05
316.41	5.78251e-05	171.987	0.000166713	364.969	0.000166229	352.541	0.000124534	351.087	8.29585e-05	324.085	6.61777e-05
315.91	5.79605e-05	209.701	0.000167104	420.576	0.000166618	340.557	0.000124826	330.811	8.31526e-05	323.033	6.63328e-05
316.121	5.80959e-05	184.381	0.000167495	349.145	0.000167007	371.503	0.000125117	338.365	8.33468e-05	315.614	6.64879e-05
316.985	5.82313e-05	199.662	0.000167885	376.44	0.000167396	343.671	0.000125409	336.413	8.35409e-05	333.615	6.6643e-05
316.337	5.83667e-05	207.835	0.000168276	392.277	0.000167785	364.468	0.0001257	351.877	8.3735e-05	326.479	6.67981e-05
315.659	5.85021e-05	196.454	0.000168666	419.643	0.000168174	365.999	0.000125991	330.098	8.39292e-05	316.56	6.69532e-05
315.932	5.86375e-05	213.164	0.000169057	381.907	0.000168563	347.711	0.000126283	340.958	8.41233e-05	313.86	6.71083e-05
314.716	5.87729e-05	219.012	0.000169448	397.054	0.000168952	366.633	0.000126574	347.835	8.43174e-05	332.525	6.72634e-05
316.178	5.89084e-05	216.401	0.000169838	352.649	0.000169341	343.199	0.000126866	351.277	8.45116e-05	317.438	6.74185e-05
314.902	5.90438e-05	200.707	0.000170229	380.991	0.00016973	365.575	0.000127157	346.355	8.47057e-05	333.636	6.75736e-05
315.194	5.91792e-05	207.342	0.00017062	424.845	0.000170119	340.304	0.000127449	326.722	8.48998e-05	313.614	6.77287e-05
316.433	5.93146e-05	234.636	0.00017101	388.409	0.000170508	347.792	0.00012774	332.946	8.50939e-05	330.861	6.78838e-05
313.558	5.945e-05	223.878	0.000171401	350.389	0.000170897	361.814	0.000128032	333.45	8.52881e-05	312.434	6.80389e-05
314.22	5.95854e-05	234.072	0.000171792	420.194	0.000171286	346.996	0.000128323	339.069	8.54822e-05	320.547	6.8194e-05
315.322	5.97208e-05	221.413	0.000172182	353.779	0.000171675	380.932	0.000128614	336.283	8.56763e-05	334.29	6.83491e-05
315.789	5.98562e-05	251.694	0.000172573	413.239	0.000172065	341.538	0.000128906	352.941	8.58705e-05	311.508	6.85042e-05
313.416	5.99916e-05	244.138	0.000172964	352.685	0.000172454	358.993	0.000129197	340.817	8.60646e-05	326.271	6.86593e-05
314.604	6.0127e-05	231.289	0.000173354	386.727	0.000172843	349.268	0.000129489	326.826	8.62587e-05	314.695	6.88144e-05
314.806	6.02625e-05	252.031	0.000173745	404.577	0.000173232	378.304	0.00012978	356.615	8.64529e-05	331.888	6.89695e-05
313.218	6.03979e-05	242.387	0.000174135	403.859	0.000173621	353.532	0.000130072	326.473	8.6647e-05	327.453	6.91246e-05
315.893	6.05333e-05	244.918	0.000174526	358.239	0.00017401	330.995	0.000130363	350.634	8.68411e-05	318.377	6.92797e-05
315.713	6.06687e-05	266.177	0.000174917	409.456	0.000174399	381.067	0.000130655	342.942	8.70352e-05	324.787	6.94348e-05
314.157	6.08041e-05	265.079	0.000175307	348.289	0.000174788	353.233	0.000130946	323.338	8.72294e-05	309.959	6.95899e-05
314.908	6.09395e-05	231.881	0.000175698	382.295	0.000175177	355.377	0.000131238	332.213	8.74235e-05	329.797	6.9745e-05
313.284	6.10749e-05	252.467	0.000176089	416.005	0.000175566	347.987	0.000131529	344.226	8.76176e-05	317.614	6.99001e-05
313.709	6.12103e-05	259.062	0.000176479	350.276	0.000175955	354.399	0.00013182	327.712	8.78118e-05	315.005	7.00552e-05
313.387	6.13457e-05	264.3	0.00017687	409.816	0.000176344	351.285	0.000132112	357.143	8.80059e-05	331.042	7.02103e-05
314.293	6.14811e-05	272.347	0.000177261	389.382	0.000176733	359.987	0.000132403	326.032	8.82e-05	327.998	7.03654e-05
314.869	6.16166e-05	287.383	0.000177651	395.108	0.000177122	369.237	0.000132695	352.922	8.83942e-05	323.172	7.05205e-05
313.522	6.1752e-05	275.989	0.000178042	384.279	0.000177511	355.389	0.000132986	328.968	8.85883e-05	317.391	7.06756e-05
314.088	6.18874e-05	279.454	0.000178432	359.106	0.0001779	328.721	0.000133278	326.967	8.87824e-05	326.539	7.08307e-05
313.322	6.20228e-05	292.803	0.000178823	386.467	0.000178289	347.485	0.000133569	348.283	8.89765e-05	313.512	7.09858e-05
313.179	6.21582e-05	268.598	0.000179214	365.706	0.000178679	377.157	0.000133861	348.657	8.91707e-05	328.304	7.11409e-05
313.13	6.22936e-05	274.563	0.000179604	376.842	0.000179068	338.633	0.000134152	327.045	8.93648e-05	310.9	7.1296e-05
314.683	6.2429e-05	283.002	0.000179995	364.846	0.000179457	344.021	0.000134443	329.681	8.95589e-05	327.269	7.14511e-05
315.268	6.25644e-05	300.037	0.000180386	365.979	0.000179846	359.068	0.000134735	342.744	8.97531e-05	324.567	7.16062e-05
313.717	6.26998e-05	268.152	0.000180776	404.207	0.000180235	374.628	0.000135026	348.677	8.99472e-05	314.297	7.17613e-05
314.232	6.28352e-05	312.95	0.000181167	406.475	0.000180624	347.588	0.000135318	333.979	9.01413e-05	314.881	7.19164e-05
313.434	6.29707e-05	282.993	0.000181558	384.84	0.000181013	349.616	0.000135609	335.215	9.03355e-05	317.022	7.20715e-05
314.667	6.31061e-05	291.594	0.000181948	344.455	0.000181402	364.483	0.000135901	340.241	9.05296e-05	327.783	7.22266e-05
314.518	6.32415e-05	330.703	0.000182339	360.433	0.000181791	341.559	0.000136192	328.865	9.07237e-05	315.57	7.23817e-05
314.045	6.33769e-05	284.893	0.00018273	425.001	0.00018218	362.888	0.000136484	349.655	9.09178e-05	326.977	7.25368e-05
313.823	6.35123e-05	287.551	0.00018312	394.558	0.000182569	330.348	0.000136775	322.175	9.1112e-05	312.563	7.26919e-05
313.398	6.36477e-05	340.588	0.000183511	339.111	0.000182958	376.551	0.000137067	328.285	9.13061e-05	320.304	7.2847e-05
314.239	6.37831e-05	280.434	0.000183901	409.967	0.000183347	348.784	0.000137358	355.847	9.15002e-05	325.798	7.30021e-05
315.648	6.39185e-05	331.088	0.000184292	396.626	0.000183736	329.273	0.000137649	334.657	9.16944e-05	329.352	7.31572e-05
313.983	6.40539e-05	332.155	0.000184683	350.958	0.000184125	375.02	0.000137941	342.912	9.18885e-05	319.514	7.33123e-05
313.23	6.41893e-05	290.366	0.000185073	397.903	0.000184514	342.663	0.000138232	329.869	9.20826e-05	318.789	7.34674e-05
312.732	6.43248e-05	338.694	0.000185464	389.629	0.000184903	332.628	0.000138524	338.848	9.22767e-05	317.493	7.36225e-05
314.486	6.44602e-05	306.479	0.000185855	353.53	0.000185293	353.019	0.000138815	344.639	9.24709e-05	332.236	7.37776e-05
314.542	6.45956e-05	339.415	0.000186245	409.466	0.000185682	356.924	0.000139107	333.666	9.2665e-05	310.396	7.39327e-05
314.417	6.4731e-05	293.534	0.000186636	390.233	0.000186071	367.498	0.000139398	339.542	9.28591e-05	321.741	7.40878e-05
312.953	6.48664e-05	309.043	0.000187027	382.298	0.00018646	356.365	0.00013969	328.999	9.30533e-05	330.178	7.42429e-05
312.743	6.50018e-05	337.833	0.000187417	392.228	0.000186849	327.51	0.000139981	324.189	9.32474e-05	313.068	7.4398e-05
312.896	6.51372e-05	316.003	0.000187808	384.448	0.000187238	368.581	0.000140272	348.798	9.34415e-05	319.984	7.45531e-05
314.308	6.52726e-05	358.299	0.000188198	345.819	0.000187627	357.298	0.000140564	335.023	9.36357e-05	332.016	7.47082e-05
313.95	6.5408e-05	340.791	0.000188589	382.091	0.000188016	324.399	0.000140855	342.833	9.38298e-05	321.199	7.48633e-05
312.523	6.55434e-05	301.67	0.00018898	389.964	0.000188405	358.115	0.000141147	338.606	9.40239e-05	321.946	7.50184e-05
313.339	6.56789e-05	338.927	0.00018937	360.445	0.000188794	331.601	0.000141438	329.204	9.42181e-05	321.037	7.51735e-05
313.119	6.58143e-05	314.965	0.000189761	352.879	0.000189183	373.125	0.00014173	331.16	9.44122e-05	315.079	7.53286e-05
313.382	6.59497e-05	350.489	0.000190152	414.641	0.000189572	345.671	0.000142021	323.756	9.46063e-05	326.064	7.54837e-05
314.948	6.60851e-05	330.487	0.000190542	386.634	0.000189961	361.644	0.000142313	341.82	9.48004e-05	310.962	7.56388e-05
313.903	6.62205e-05	333.584	0.000190933	343.995	0.00019035	325.323	0.000142604	327.411	9.49946e-05	315.623	7.57939e-05
314.069	6.63559e-05	333.897	0.000191324	377.584	0.000190739	344.968	0.000142895	331.124	9.51887e-05	320.559	7.5949e-05
311.359	6.64913e-05	328.478	0.000191714	405.063	0.000191128	363.112	0.000143187	328.445	9.53828e-05	315.56	7.61041e-05
312.188	6.66267e-05	355.533	0.000192105	368.787	0.000191518	347.297	0.000143478	343.137	9.5577e-05	312.801	7.62592e-05
312.494	6.67621e-05	325.28	0.000192496	384.953	0.000191907	357.591	0.00014377	343.046	9.57711e-05	333.121	7.64143e-05
313.119	6.68975e-05	378.423	0.000192886	350.175	0.000192296	324.911	0.000144061	320.636	9.59652e-05	315.936	7.65694e-05
314.312	6.7033e-05	320.015	0.000193277	368.771	0.000192685	370.593	0.000144353	329.614	9.61594e-05	312.872	7.67245e-05
313.644	6.71684e-05	387.424	0.000193667	407.328	0.000193074	352.039	0.000144644	327.627	9.63535e-05	324.868	7.68796e-05
312.032	6.73038e-05	364.548	0.000194058	350.895	0.000193463	340.213	0.000144936	350.783	9.65476e-05	310.538	7.70347e-05
311.946	6.74392e-05	334.309	0.000194449	355.774	0.000193852	358.501	0.000145227	335.45	9.67417e-05	329.107	7.71898e-05
312.258	6.75746e-05	338.919	0.000194839	413.474	0.000194241	354.783	0.000145519	335.672	9.69359e-05	317.718	7.73449e-05

## Sheet: Figure 2a
Sample AD12a 280nm
B=12T T=0.021K		B=12T T=0.04K		B=12T T=0.06K				B=12T T=0.08K				B=12T T=0.1K		B=12T T=0.12K		B=12T T=0.15K		B=12T T=0.2K		B=12T T=0.3K		B=12T T=0.5K
| V | (Volt)	I (A)	| V | (Volt)	I (A)	| V | (Volt)	I (A)	| V | (Volt)	I (A)	| V | (Volt)	I (A)	| V | (Volt)	I (A)	| V | (Volt)	I (A)	| V | (Volt)	I (A)	| V | (Volt)	I (A)	| V | (Volt)	I (A)	| V | (Volt)	I (A)	| V | (Volt)	I (A)
0.0205111	-6.77e-05	0.0204614	-6.779e-05	0.0205164	-6.769e-05	5.11006e-06	-6.17879e-06	0.0294835	-9.663e-05	0.00110652	-8e-06	0.0206023	-6.7868e-05	0.020572	-6.7855e-05	0.0205232	-6.77677e-05	0.0205717	-6.7975e-05	0.014378	-4.8342e-05	0.014629	-4.854e-05
0.0204721	-6.745e-05	0.0204534	-6.747e-05	0.0203914	-6.75546e-05	2.0183e-06	-6.08348e-06	0.0293455	-9.64365e-05	0.00107023	-7.9e-06	0.0205148	-6.7588e-05	0.0205188	-6.7685e-05	0.0205107	-6.77277e-05	0.0204593	-6.7615e-05	0.0144224	-4.8482e-05	0.0145273	-4.821e-05
0.0203571	-6.751e-05	0.0203924	-6.745e-05	0.0204274	-6.74192e-05	1.70811e-06	-5.98414e-06	0.0293615	-9.62431e-05	0.00103385	-7.8e-06	0.0205336	-6.7648e-05	0.0204467	-6.7455e-05	0.0204733	-6.76077e-05	0.0204687	-6.7645e-05	0.0143081	-4.8122e-05	0.0145612	-4.832e-05
0.0203851	-6.716e-05	0.0203354	-6.728e-05	0.0203094	-6.72839e-05	1.45782e-06	-5.87704e-06	0.0292275	-9.60496e-05	0.000997329	-7.7e-06	0.0204146	-6.7268e-05	0.0204655	-6.7515e-05	0.0203923	-6.73477e-05	0.0203845	-6.7375e-05	0.0143526	-4.8262e-05	0.0144686	-4.802e-05
0.0202621	-6.728e-05	0.0203424	-6.703e-05	0.0203234	-6.71485e-05	1.28471e-06	-5.78138e-06	0.0292315	-9.58562e-05	0.000960676	-7.6e-06	0.0204459	-6.7368e-05	0.02035	-6.7145e-05	0.020411	-6.74077e-05	0.0203595	-6.7295e-05	0.0143017	-4.8102e-05	0.0145119	-4.816e-05
0.0202891	-6.691e-05	0.0202244	-6.711e-05	0.0202724	-6.70131e-05	1.13582e-06	-5.67914e-06	0.0291495	-9.56627e-05	0.00092388	-7.5e-06	0.0203397	-6.7028e-05	0.0203874	-6.7265e-05	0.0202892	-6.70177e-05	0.0203346	-6.7215e-05	0.0142669	-4.7992e-05	0.01445	-4.796e-05
0.0202001	-6.697e-05	0.0202584	-6.675e-05	0.0202064	-6.68777e-05	1.01568e-06	-5.57952e-06	0.0290845	-9.54693e-05	0.000886926	-7.4e-06	0.0203428	-6.7038e-05	0.0202814	-6.6925e-05	0.0203236	-6.71277e-05	0.0202381	-6.6905e-05	0.0142478	-4.7932e-05	0.0144161	-4.785e-05
0.0201691	-6.674e-05	0.0201354	-6.688e-05	0.0202174	-6.67423e-05	9.16141e-07	-5.48214e-06	0.0290505	-9.52758e-05	0.000849782	-7.3e-06	0.0202803	-6.6838e-05	0.0202814	-6.6925e-05	0.0202078	-6.67577e-05	0.0202693	-6.7005e-05	0.0141716	-4.7692e-05	0.0144099	-4.783e-05
0.0201481	-6.661e-05	0.0201664	-6.65e-05	0.0201044	-6.6607e-05	8.27491e-07	-5.3813e-06	0.0289475	-9.50824e-05	0.000812431	-7.2e-06	0.0202241	-6.6658e-05	0.0202063	-6.6685e-05	0.020236	-6.68477e-05	0.0201504	-6.6625e-05	0.0142033	-4.7792e-05	0.0143268	-4.756e-05
0.0200761	-6.65e-05	0.0200684	-6.658e-05	0.0201334	-6.64716e-05	7.53043e-07	-5.28386e-06	0.0289425	-9.4889e-05	0.000774841	-7.1e-06	0.0202178	-6.6638e-05	0.0201781	-6.6595e-05	0.0201516	-6.65777e-05	0.0201848	-6.6735e-05	0.0140954	-4.7452e-05	0.0143638	-4.768e-05
0.0200811	-6.627e-05	0.0200554	-6.629e-05	0.0200104	-6.63362e-05	6.82263e-07	-5.17895e-06	0.0288075	-9.46955e-05	0.000736948	-7e-06	0.020124	-6.6338e-05	0.0201593	-6.6535e-05	0.0201266	-6.64977e-05	0.0200721	-6.6375e-05	0.0141431	-4.7602e-05	0.0142587	-4.734e-05
0.0199711	-6.632e-05	0.0200134	-6.623e-05	0.0200464	-6.62008e-05	6.265e-07	-5.08599e-06	0.0288285	-9.45021e-05	0.000698682	-6.9e-06	0.0201585	-6.6448e-05	0.0200591	-6.6215e-05	0.0201046	-6.64277e-05	0.0200847	-6.6415e-05	0.014041	-4.7282e-05	0.0143081	-4.75e-05
0.0200031	-6.594e-05	0.0199524	-6.607e-05	0.0199444	-6.60654e-05	5.71435e-07	-4.98294e-06	0.0286945	-9.43086e-05	0.00065999	-6.8e-06	0.0200452	-6.6088e-05	0.0200905	-6.6315e-05	0.0200108	-6.61277e-05	0.0200124	-6.6185e-05	0.0140602	-4.7342e-05	0.0142063	-4.717e-05
0.0198851	-6.606e-05	0.0199594	-6.583e-05	0.0199364	-6.59301e-05	5.23065e-07	-4.88273e-06	0.0286565	-9.41152e-05	0.000620774	-6.7e-06	0.0200452	-6.6088e-05	0.0199742	-6.5945e-05	0.0200295	-6.61877e-05	0.0199686	-6.6045e-05	0.0140219	-4.7222e-05	0.0142341	-4.726e-05
0.0198981	-6.571e-05	0.0198384	-6.591e-05	0.0198934	-6.57947e-05	4.80049e-07	-4.78451e-06	0.0286495	-9.39217e-05	0.000580874	-6.6e-06	0.0199573	-6.5808e-05	0.0199962	-6.6015e-05	0.0199109	-6.58077e-05	0.0199592	-6.6015e-05	0.0139677	-4.7052e-05	0.0141694	-4.705e-05
0.0198301	-6.572e-05	0.0198764	-6.554e-05	0.0198154	-6.56593e-05	4.39537e-07	-4.68146e-06	0.0285365	-9.37283e-05	0.00054008	-6.5e-06	0.0199542	-6.5798e-05	0.0199019	-6.5715e-05	0.0199297	-6.58677e-05	0.0198556	-6.5685e-05	0.0139804	-4.7092e-05	0.0141324	-4.693e-05
0.0197981	-6.549e-05	0.0197554	-6.566e-05	0.0198344	-6.55239e-05	4.04903e-07	-4.58402e-06	0.0285225	-9.35348e-05	0.000498071	-6.4e-06	0.0199009	-6.5628e-05	0.0198957	-6.5695e-05	0.0198355	-6.55677e-05	0.0198869	-6.5785e-05	0.0138979	-4.6832e-05	0.0141386	-4.695e-05
0.0197681	-6.538e-05	0.0197774	-6.53e-05	0.0197134	-6.53885e-05	3.70793e-07	-4.47929e-06	0.0283975	-9.33413e-05	0.000454286	-6.3e-06	0.0198478	-6.5458e-05	0.0198423	-6.5525e-05	0.0198386	-6.55777e-05	0.0197681	-6.5405e-05	0.0139296	-4.6932e-05	0.0140553	-4.668e-05
0.0196811	-6.533e-05	0.0196964	-6.533e-05	0.0197514	-6.52532e-05	3.41922e-07	-4.38249e-06	0.0284145	-9.31479e-05	0.00040766	-6.2e-06	0.0198447	-6.5448e-05	0.0197827	-6.5335e-05	0.019801	-6.54577e-05	0.0198024	-6.5515e-05	0.0138184	-4.6582e-05	0.0140955	-4.681e-05
0.0197011	-6.505e-05	0.0196724	-6.508e-05	0.0196294	-6.51178e-05	3.16136e-07	-4.28862e-06	0.0282755	-9.29544e-05	0.000355086	-6.1e-06	0.0197384	-6.5108e-05	0.0197858	-6.5345e-05	0.0197384	-6.52577e-05	0.0197306	-6.5285e-05	0.0138692	-4.6742e-05	0.0139872	-4.646e-05
0.0195861	-6.512e-05	0.0196524	-6.494e-05	0.0196594	-6.49824e-05	2.89244e-07	-4.18379e-06	0.0282905	-9.2761e-05	0.000282561	-6e-06	0.019776	-6.5228e-05	0.0196794	-6.5005e-05	0.0197353	-6.52477e-05	0.0196994	-6.5185e-05	0.0137837	-4.6472e-05	0.0140367	-4.662e-05
0.0196191	-6.472e-05	0.0195504	-6.492e-05	0.0195644	-6.4847e-05	2.65845e-07	-4.08461e-06	0.0281795	-9.25675e-05	0.00019266	-5.9e-06	0.0196505	-6.4828e-05	0.0197107	-6.5105e-05	0.0196132	-6.48577e-05	0.019643	-6.5005e-05	0.0137837	-4.6472e-05	0.0139471	-4.633e-05
0.0195091	-6.483e-05	0.0195724	-6.463e-05	0.0194994	-6.47116e-05	2.43028e-07	-3.97796e-06	0.0281355	-9.23741e-05	0.00010965	-5.8e-06	0.0196725	-6.4898e-05	0.0196045	-6.4765e-05	0.0196476	-6.49677e-05	0.0195739	-6.4785e-05	0.0137742	-4.6442e-05	0.0139471	-4.633e-05
0.0195031	-6.453e-05	0.0194704	-6.468e-05	0.0195264	-6.45763e-05	2.23237e-07	-3.88042e-06	0.0280865	-9.21807e-05	4.92418e-05	-5.7e-06	0.0195877	-6.4628e-05	0.019617	-6.4805e-05	0.0195288	-6.45877e-05	0.0195865	-6.4825e-05	0.0136917	-4.6182e-05	0.0139162	-4.623e-05
0.0194831	-6.439e-05	0.0194944	-6.432e-05	0.0194334	-6.44409e-05	2.05193e-07	-3.78385e-06	0.0280035	-9.19872e-05	1.99988e-05	-5.6e-06	0.0195406	-6.4478e-05	0.0195169	-6.4485e-05	0.0195602	-6.46877e-05	0.0194798	-6.4485e-05	0.0137107	-4.6242e-05	0.0138668	-4.607e-05
0.0194031	-6.431e-05	0.0193784	-6.444e-05	0.0193754	-6.43055e-05	1.88487e-07	-3.68753e-06	0.0279985	-9.17938e-05	1.23885e-05	-5.5e-06	0.0195311	-6.4448e-05	0.0195138	-6.4475e-05	0.0194724	-6.44077e-05	0.019508	-6.4575e-05	0.0136088	-4.5922e-05	0.0138884	-4.614e-05
0.0193871	-6.415e-05	0.0194034	-6.406e-05	0.0193634	-6.41701e-05	1.72538e-07	-3.58965e-06	0.0278645	-9.16003e-05	9.96448e-06	-5.4e-06	0.0194496	-6.4188e-05	0.0194636	-6.4315e-05	0.0194537	-6.43477e-05	0.0193861	-6.4185e-05	0.0136535	-4.6062e-05	0.0137833	-4.58e-05
0.0192931	-6.413e-05	0.0193414	-6.404e-05	0.0193554	-6.40347e-05	1.57753e-07	-3.49134e-06	0.0278765	-9.14069e-05	8.40498e-06	-5.3e-06	0.0194716	-6.4258e-05	0.0193883	-6.4075e-05	0.0193942	-6.41577e-05	0.0194174	-6.4285e-05	0.0135419	-4.5712e-05	0.0138266	-4.594e-05
0.0193271	-6.379e-05	0.0192914	-6.387e-05	0.0193254	-6.38994e-05	1.43434e-07	-3.38659e-06	0.0277405	-9.12134e-05	7.26132e-06	-5.2e-06	0.0193552	-6.3888e-05	0.0194039	-6.4125e-05	0.0193378	-6.39777e-05	0.0193172	-6.3965e-05	0.0135832	-4.5842e-05	0.0137184	-4.559e-05
0.0192031	-6.39e-05	0.0192704	-6.372e-05	0.0192474	-6.3764e-05	1.30978e-07	-3.28588e-06	0.0277445	-9.102e-05	6.37936e-06	-5.1e-06	0.0193897	-6.3998e-05	0.0192912	-6.3765e-05	0.0193503	-6.40177e-05	0.0193047	-6.3925e-05	0.0135101	-4.5612e-05	0.0137647	-4.574e-05
0.0192041	-6.36e-05	0.0191704	-6.372e-05	0.0191794	-6.36286e-05	1.19744e-07	-3.18636e-06	0.0276635	-9.08265e-05	5.67097e-06	-5e-06	0.0192735	-6.3628e-05	0.0193319	-6.3895e-05	0.0192407	-6.36677e-05	0.0192672	-6.3805e-05	0.0135006	-4.5582e-05	0.0136722	-4.544e-05
0.0191271	-6.361e-05	0.0191954	-6.339e-05	0.0191944	-6.34932e-05	1.08917e-07	-3.08436e-06	0.0275985	-9.0633e-05	5.08586e-06	-4.9e-06	0.0192829	-6.3658e-05	0.0192127	-6.3515e-05	0.0192658	-6.37477e-05	0.0191889	-6.3555e-05	0.0134816	-4.5522e-05	0.0136753	-4.545e-05
0.0191191	-6.331e-05	0.0190734	-6.349e-05	0.0190744	-6.33578e-05	9.86725e-08	-2.98476e-06	0.0275635	-9.04396e-05	4.59215e-06	-4.8e-06	0.0192015	-6.3398e-05	0.0192222	-6.3545e-05	0.0191499	-6.33777e-05	0.0192078	-6.3615e-05	0.0134178	-4.5322e-05	0.0136568	-4.539e-05
0.0190731	-6.326e-05	0.0191074	-6.31e-05	0.0191014	-6.32225e-05	8.98832e-08	-2.89189e-06	0.0274585	-9.02461e-05	4.16665e-06	-4.7e-06	0.0191671	-6.3288e-05	0.0191593	-6.3345e-05	0.0191624	-6.34177e-05	0.0190882	-6.3235e-05	0.013437	-4.5382e-05	0.0135706	-4.511e-05
0.0190191	-6.31e-05	0.0190104	-6.319e-05	0.0190404	-6.30871e-05	8.12685e-08	-2.79172e-06	0.0274615	-9.00527e-05	3.79494e-06	-4.6e-06	0.0191514	-6.3238e-05	0.019131	-6.3255e-05	0.0190905	-6.31877e-05	0.0191257	-6.3355e-05	0.0133318	-4.5052e-05	0.0136137	-4.525e-05
0.0190061	-6.294e-05	0.0190024	-6.288e-05	0.0189754	-6.29517e-05	7.31194e-08	-2.68957e-06	0.0273275	-8.98592e-05	3.46746e-06	-4.5e-06	0.0190576	-6.2938e-05	0.0190838	-6.3105e-05	0.0190592	-6.30877e-05	0.0190099	-6.2985e-05	0.0133763	-4.5192e-05	0.0135184	-4.494e-05
0.0189111	-6.291e-05	0.0189454	-6.286e-05	0.0189074	-6.28163e-05	6.6018e-08	-2.59052e-06	0.0273455	-8.96658e-05	3.17712e-06	-4.4e-06	0.019092	-6.3048e-05	0.0190018	-6.2845e-05	0.019031	-6.29977e-05	0.0190288	-6.3045e-05	0.013268	-4.4852e-05	0.0135614	-4.508e-05
0.0189441	-6.257e-05	0.0188974	-6.268e-05	0.0188984	-6.26809e-05	5.9266e-08	-2.49122e-06	0.0272145	-8.94723e-05	2.91775e-06	-4.3e-06	0.0189729	-6.2668e-05	0.0190301	-6.2935e-05	0.0189493	-6.27377e-05	0.0189469	-6.2785e-05	0.0133063	-4.4972e-05	0.0134567	-4.474e-05
0.0188211	-6.269e-05	0.0188844	-6.252e-05	0.0189014	-6.25456e-05	5.24557e-08	-2.38766e-06	0.0272085	-8.92789e-05	2.6848e-06	-4.2e-06	0.018998	-6.2748e-05	0.0189107	-6.2555e-05	0.0189745	-6.28177e-05	0.0189125	-6.2675e-05	0.0132361	-4.4752e-05	0.0134844	-4.483e-05
0.0188501	-6.231e-05	0.0187864	-6.251e-05	0.0188164	-6.24102e-05	4.65185e-08	-2.28425e-06	0.0271195	-8.90854e-05	2.47455e-06	-4.1e-06	0.0188973	-6.2428e-05	0.0189453	-6.2665e-05	0.0188485	-6.24177e-05	0.0188968	-6.2625e-05	0.0132138	-4.4682e-05	0.0134107	-4.459e-05
0.0187551	-6.236e-05	0.0188144	-6.215e-05	0.0187954	-6.22748e-05	4.18619e-08	-2.18957e-06	0.0270605	-8.8892e-05	2.2834e-06	-4e-06	0.0188941	-6.2418e-05	0.0188288	-6.2295e-05	0.0188864	-6.25377e-05	0.0187962	-6.2305e-05	0.0132201	-4.4702e-05	0.0134076	-4.458e-05
0.0187361	-6.21e-05	0.0186904	-6.228e-05	0.0187564	-6.21394e-05	3.72635e-08	-2.0931e-06	0.0270355	-8.86986e-05	2.10878e-06	-3.9e-06	0.0188313	-6.2218e-05	0.0188382	-6.2325e-05	0.0187857	-6.22177e-05	0.0188214	-6.2385e-05	0.0131249	-4.4402e-05	0.0133922	-4.453e-05
0.0187011	-6.2e-05	0.0187164	-6.19e-05	0.0186854	-6.2004e-05	3.24322e-08	-1.98441e-06	0.0269235	-8.85051e-05	1.94905e-06	-3.8e-06	0.0187841	-6.2068e-05	0.0187657	-6.2095e-05	0.0187795	-6.21977e-05	0.018705	-6.2015e-05	0.0131567	-4.4502e-05	0.013318	-4.429e-05
0.0186331	-6.189e-05	0.0186284	-6.195e-05	0.0186134	-6.18687e-05	2.89398e-08	-1.89508e-06	0.0269275	-8.83117e-05	1.8026e-06	-3.7e-06	0.0187779	-6.2048e-05	0.018731	-6.1985e-05	0.0187042	-6.19577e-05	0.0187426	-6.2135e-05	0.0130482	-4.4162e-05	0.0133458	-4.438e-05
0.0186301	-6.169e-05	0.0186164	-6.168e-05	0.0185714	-6.17333e-05	2.52727e-08	-1.79442e-06	0.0267895	-8.81182e-05	1.66791e-06	-3.6e-06	0.0186805	-6.1738e-05	0.0187121	-6.1925e-05	0.0186759	-6.18677e-05	0.0186269	-6.1765e-05	0.0130994	-4.4322e-05	0.0132438	-4.405e-05
0.0185261	-6.17e-05	0.0185624	-6.163e-05	0.0185704	-6.15979e-05	2.19548e-08	-1.68804e-06	0.0268095	-8.79248e-05	1.54346e-06	-3.5e-06	0.0187152	-6.1848e-05	0.0186142	-6.1615e-05	0.0186476	-6.17777e-05	0.0186426	-6.1815e-05	0.0129908	-4.3982e-05	0.0132901	-4.42e-05
0.0185511	-6.136e-05	0.0184974	-6.146e-05	0.0184794	-6.14625e-05	1.91609e-08	-1.59072e-06	0.0266975	-8.77313e-05	1.42775e-06	-3.4e-06	0.0185889	-6.1448e-05	0.0186521	-6.1735e-05	0.0185658	-6.15177e-05	0.0185733	-6.1595e-05	0.0130258	-4.4092e-05	0.0131915	-4.388e-05
0.0184391	-6.146e-05	0.0185084	-6.127e-05	0.0185134	-6.13271e-05	1.64833e-08	-1.49584e-06	0.0266655	-8.75378e-05	1.32041e-06	-3.3e-06	0.0185857	-6.1438e-05	0.0185264	-6.1335e-05	0.018591	-6.15977e-05	0.0185292	-6.1455e-05	0.012975	-4.3932e-05	0.0132161	-4.396e-05
0.0184571	-6.11e-05	0.0183964	-6.131e-05	0.0184104	-6.11918e-05	1.37476e-08	-1.39071e-06	0.0266085	-8.73444e-05	1.22064e-06	-3.2e-06	0.0185195	-6.1228e-05	0.018564	-6.1455e-05	0.0184654	-6.11977e-05	0.0185134	-6.1405e-05	0.0129336	-4.3802e-05	0.0131946	-4.389e-05
0.0183721	-6.114e-05	0.0184284	-6.093e-05	0.0184034	-6.10564e-05	1.15939e-08	-1.29184e-06	0.0264965	-8.71509e-05	1.12751e-06	-3.1e-06	0.0184975	-6.1158e-05	0.0184479	-6.1085e-05	0.0184936	-6.12877e-05	0.0184126	-6.1085e-05	0.01294	-4.3822e-05	0.0131267	-4.367e-05
0.0183541	-6.087e-05	0.0183074	-6.106e-05	0.0183654	-6.0921e-05	9.96407e-09	-1.19196e-06	0.0265095	-8.69575e-05	1.04067e-06	-3e-06	0.0184504	-6.1008e-05	0.0184416	-6.1065e-05	0.0183932	-6.09677e-05	0.018444	-6.1185e-05	0.0128443	-4.3522e-05	0.0131359	-4.37e-05
0.0183191	-6.078e-05	0.0183404	-6.067e-05	0.0182874	-6.07856e-05	8.33425e-09	-1.09532e-06	0.0263765	-8.6764e-05	9.59756e-07	-2.9e-06	0.0184002	-6.0848e-05	0.0183944	-6.0915e-05	0.0183995	-6.09877e-05	0.0183217	-6.0795e-05	0.0128794	-4.3632e-05	0.0130435	-4.34e-05
0.0182401	-6.07e-05	0.0182484	-6.073e-05	0.0182994	-6.06502e-05	6.58802e-09	-9.93118e-07	0.0263905	-8.65706e-05	8.83737e-07	-2.8e-06	0.018397	-6.0838e-05	0.0183345	-6.0725e-05	0.0183177	-6.07277e-05	0.0183594	-6.0915e-05	0.0127708	-4.3292e-05	0.0130835	-4.353e-05
0.0182551	-6.043e-05	0.0182304	-6.045e-05	0.0181824	-6.05149e-05	5.36566e-09	-8.90088e-07	0.0262555	-8.63771e-05	8.12491e-07	-2.7e-06	0.018293	-6.0508e-05	0.0183282	-6.0705e-05	0.018283	-6.06177e-05	0.0182523	-6.0575e-05	0.0128187	-4.3442e-05	0.0129729	-4.317e-05
0.0181381	-6.05e-05	0.0181954	-6.036e-05	0.0182194	-6.03795e-05	4.49255e-09	-7.92292e-07	0.0262685	-8.61837e-05	7.46833e-07	-2.6e-06	0.0183309	-6.0628e-05	0.0182308	-6.0395e-05	0.018283	-6.06177e-05	0.0182555	-6.0585e-05	0.0127199	-4.3132e-05	0.0130191	-4.332e-05
0.0181761	-6.012e-05	0.0181074	-6.032e-05	0.0181034	-6.02441e-05	3.27019e-09	-6.92021e-07	0.0261395	-8.59902e-05	6.85482e-07	-2.5e-06	0.0182046	-6.0228e-05	0.0182653	-6.0505e-05	0.0181731	-6.02677e-05	0.0182271	-6.0495e-05	0.012739	-4.3192e-05	0.0129235	-4.301e-05
0.0180671	-6.022e-05	0.0181324	-6.002e-05	0.0181284	-6.01087e-05	2.16424e-09	-5.94264e-07	0.0260945	-8.57968e-05	6.27507e-07	-2.4e-06	0.0182141	-6.0258e-05	0.0181676	-6.0195e-05	0.0181889	-6.03177e-05	0.0181419	-6.0225e-05	0.0127167	-4.3122e-05	0.0129266	-4.302e-05
0.0180741	-5.988e-05	0.0180104	-6.011e-05	0.0180214	-5.99733e-05	1.58216e-09	-4.95027e-07	0.0260705	-8.56034e-05	5.73258e-07	-2.3e-06	0.0181385	-6.0018e-05	0.0181739	-6.0215e-05	0.0180815	-5.99777e-05	0.0181293	-6.0185e-05	0.0126433	-4.2892e-05	0.0129111	-4.297e-05
0.0180091	-5.988e-05	0.0180484	-5.972e-05	0.0180244	-5.9838e-05	9.4188e-10	-4.13182e-07	0.0259825	-8.54099e-05	5.22966e-07	-2.2e-06	0.018129	-5.9988e-05	0.018092	-5.9955e-05	0.0181162	-6.00877e-05	0.0180283	-5.9865e-05	0.0126688	-4.2972e-05	0.0128462	-4.276e-05
0.0179561	-5.97e-05	0.0179414	-5.981e-05	0.0179984	-5.97026e-05	3.01596e-10	-3.34838e-07	0.0259705	-8.52165e-05	4.75818e-07	-2.1e-06	0.0180881	-5.9858e-05	0.0180574	-5.9845e-05	0.018022	-5.97877e-05	0.0180631	-5.9975e-05	0.0125605	-4.2632e-05	0.0128585	-4.28e-05
0.0179591	-5.947e-05	0.0179514	-5.946e-05	0.0179474	-5.95672e-05	1.64066e-10	-2.21999e-07	0.0258355	-8.5023e-05	4.31347e-07	-2e-06	0.018009	-5.9608e-05	0.0180196	-5.9725e-05	0.0180032	-5.97277e-05	0.0179464	-5.9605e-05	0.0126084	-4.2782e-05	0.0127722	-4.252e-05
0.0178451	-5.953e-05	0.0178744	-5.949e-05	0.0178464	-5.94318e-05	2.22273e-10	-9.93037e-08	0.0258525	-8.48296e-05	3.89903e-07	-1.9e-06	0.0180216	-5.9648e-05	0.0179442	-5.9485e-05	0.0179466	-5.95477e-05	0.0179715	-5.9685e-05	0.0125028	-4.2452e-05	0.0128154	-4.266e-05
0.0178771	-5.919e-05	0.0178344	-5.927e-05	0.0178754	-5.92964e-05	1.05573e-11	4.71661e-09	0.0257155	-8.46361e-05	3.51486e-07	-1.8e-06	0.017905	-5.9278e-05	0.0179567	-5.9525e-05	0.0178962	-5.93877e-05	0.0178682	-5.9355e-05	0.012538	-4.2562e-05	0.0127077	-4.231e-05
0.0177541	-5.929e-05	0.0178344	-5.906e-05	0.0178364	-5.91611e-05	4.76504e-11	1.02656e-07	0.0257195	-8.44426e-05	3.15863e-07	-1.7e-06	0.017943	-5.9398e-05	0.0178432	-5.9165e-05	0.0179025	-5.94077e-05	0.0178651	-5.9345e-05	0.0124965	-4.2432e-05	0.0127569	-4.247e-05
0.0177861	-5.891e-05	0.0177214	-5.91e-05	0.0177124	-5.90257e-05	2.80481e-10	2.21792e-07	0.0256335	-8.42492e-05	2.82336e-07	-1.6e-06	0.0178228	-5.9018e-05	0.0178842	-5.9295e-05	0.0177885	-5.90477e-05	0.0178241	-5.9215e-05	0.0124485	-4.2282e-05	0.0126614	-4.216e-05
0.0176841	-5.9e-05	0.0177504	-5.877e-05	0.0176894	-5.88903e-05	1.09539e-09	3.48717e-07	0.0255675	-8.40557e-05	2.50321e-07	-1.5e-06	0.0178259	-5.9028e-05	0.0177648	-5.8915e-05	0.0178233	-5.91577e-05	0.0177418	-5.8955e-05	0.0124326	-4.2232e-05	0.0126645	-4.217e-05
0.0176661	-5.874e-05	0.0176264	-5.889e-05	0.0176984	-5.87549e-05	1.85209e-09	4.15914e-07	0.0255365	-8.38623e-05	2.20519e-07	-1.4e-06	0.0177533	-5.8798e-05	0.0177867	-5.8985e-05	0.0177005	-5.87677e-05	0.0177608	-5.9015e-05	0.0123687	-4.2032e-05	0.0126398	-4.209e-05
0.0176201	-5.868e-05	0.0176594	-5.851e-05	0.0176124	-5.86195e-05	2.49237e-09	5.02938e-07	0.0254345	-8.36688e-05	1.92696e-07	-1.3e-06	0.0177249	-5.8708e-05	0.0176954	-5.8695e-05	0.0177319	-5.88677e-05	0.0176407	-5.8635e-05	0.0123847	-4.2082e-05	0.0125749	-4.188e-05
0.0175721	-5.848e-05	0.0175564	-5.858e-05	0.0176064	-5.84842e-05	3.30728e-09	6.01801e-07	0.0254295	-8.34754e-05	1.66735e-07	-1.2e-06	0.0176998	-5.8628e-05	0.0176576	-5.8575e-05	0.0176308	-5.85477e-05	0.0176753	-5.8745e-05	0.0122792	-4.1752e-05	0.0125966	-4.195e-05
0.0175601	-5.831e-05	0.0175544	-5.827e-05	0.0175084	-5.83488e-05	4.2386e-09	6.99033e-07	0.0252975	-8.3282e-05	1.43103e-07	-1.1e-06	0.0176152	-5.8358e-05	0.0176387	-5.8515e-05	0.0176086	-5.84777e-05	0.0175561	-5.8365e-05	0.0123271	-4.1902e-05	0.0124979	-4.163e-05
0.0174621	-5.83e-05	0.0174934	-5.825e-05	0.0174894	-5.82134e-05	5.57738e-09	7.9912e-07	0.0253175	-8.30885e-05	1.21683e-07	-1e-06	0.0176403	-5.8438e-05	0.0175696	-5.8295e-05	0.0175737	-5.83677e-05	0.017578	-5.8435e-05	0.0122153	-4.1552e-05	0.0125472	-4.179e-05
0.0174941	-5.796e-05	0.0174474	-5.806e-05	0.0174594	-5.8078e-05	7.09078e-09	9.03193e-07	0.0251825	-8.28951e-05	1.02474e-07	-9e-07	0.0175332	-5.8098e-05	0.0175727	-5.8305e-05	0.0175008	-5.81377e-05	0.0174962	-5.8175e-05	0.01226	-4.1692e-05	0.0124424	-4.145e-05
0.0173671	-5.807e-05	0.0174334	-5.789e-05	0.0174084	-5.79426e-05	8.31314e-09	9.95746e-07	0.0251505	-8.27016e-05	8.53609e-08	-8e-07	0.0175395	-5.8118e-05	0.0174558	-5.7935e-05	0.0175199	-5.81977e-05	0.0174615	-5.8065e-05	0.0121961	-4.1492e-05	0.0124825	-4.158e-05
0.0173931	-5.77e-05	0.0173244	-5.792e-05	0.0173994	-5.78073e-05	1.01176e-08	1.10525e-06	0.0251275	-8.25082e-05	6.91792e-08	-7e-07	0.0174444	-5.7818e-05	0.0174842	-5.8025e-05	0.0173932	-5.77977e-05	0.0174362	-5.7985e-05	0.0121706	-4.1412e-05	0.0124146	-4.136e-05
0.0173051	-5.775e-05	0.0173634	-5.755e-05	0.0172834	-5.76719e-05	1.22131e-08	1.20413e-06	0.0250235	-8.23147e-05	5.41616e-08	-6e-07	0.017435	-5.7788e-05	0.0173798	-5.7695e-05	0.0174247	-5.78977e-05	0.0173446	-5.7695e-05	0.0121546	-4.1362e-05	0.0123961	-4.13e-05
0.0172861	-5.748e-05	0.0172384	-5.767e-05	0.0172534	-5.75365e-05	1.47742e-08	1.30523e-06	0.0250075	-8.21213e-05	4.18216e-08	-5e-07	0.0173844	-5.7628e-05	0.0173893	-5.7725e-05	0.0173146	-5.75477e-05	0.0173761	-5.7795e-05	0.0120779	-4.1122e-05	0.0123777	-4.124e-05
0.0172521	-5.739e-05	0.0172744	-5.728e-05	0.0172674	-5.74011e-05	1.71025e-08	1.4001e-06	0.0248885	-8.19278e-05	3.19263e-08	-4e-07	0.0173339	-5.7468e-05	0.0173103	-5.7475e-05	0.0173335	-5.76077e-05	0.0172534	-5.7405e-05	0.0121131	-4.1232e-05	0.01231	-4.102e-05
0.0171711	-5.729e-05	0.0171724	-5.735e-05	0.0172194	-5.72657e-05	1.96636e-08	1.50411e-06	0.0248975	-8.17343e-05	2.28459e-08	-3e-07	0.0173213	-5.7428e-05	0.017285	-5.7395e-05	0.0172767	-5.74277e-05	0.0172912	-5.7525e-05	0.0119981	-4.0872e-05	0.0123347	-4.11e-05
0.0171821	-5.705e-05	0.0171664	-5.704e-05	0.0171694	-5.71304e-05	2.25158e-08	1.59858e-06	0.0247605	-8.15409e-05	1.41148e-08	-2e-07	0.0172264	-5.7128e-05	0.0172534	-5.7295e-05	0.0172262	-5.72677e-05	0.0171931	-5.7215e-05	0.0120492	-4.1032e-05	0.0122299	-4.076e-05
0.0170721	-5.708e-05	0.0171044	-5.703e-05	0.0171184	-5.6995e-05	2.59501e-08	1.70076e-06	0.0247605	-8.13474e-05	6.31493e-09	-1e-07	0.0172548	-5.7218e-05	0.0171553	-5.6985e-05	0.017204	-5.71977e-05	0.0171931	-5.7215e-05	0.0119373	-4.0682e-05	0.012276	-4.091e-05
0.0171031	-5.673e-05	0.0170484	-5.687e-05	0.0170774	-5.68596e-05	2.92679e-08	1.79752e-06	0.0246585	-8.1154e-05	2.85067e-11	0	0.0171352	-5.6838e-05	0.0171901	-5.7095e-05	0.0171029	-5.68777e-05	0.0171172	-5.6975e-05	0.0119693	-4.0782e-05	0.0121869	-4.062e-05
0.0169861	-5.685e-05	0.0170544	-5.664e-05	0.0169994	-5.67242e-05	3.2935e-08	1.89909e-06	0.0246335	-8.09605e-05	6.14151e-09	1e-07	0.0171635	-5.6928e-05	0.0170829	-5.6755e-05	0.0171376	-5.69877e-05	0.0170792	-5.6855e-05	0.0119404	-4.0692e-05	0.0122023	-4.067e-05
0.0169971	-5.651e-05	0.0169464	-5.67e-05	0.0169514	-5.65888e-05	3.69513e-08	2.00049e-06	0.0245595	-8.07671e-05	1.37085e-08	2e-07	0.0170566	-5.6588e-05	0.0171081	-5.6835e-05	0.0170112	-5.65877e-05	0.0170634	-5.6805e-05	0.0118764	-4.0492e-05	0.0121376	-4.046e-05
0.0169491	-5.645e-05	0.0169774	-5.633e-05	0.0169754	-5.64535e-05	4.13169e-08	2.0955e-06	0.0244655	-8.05736e-05	2.22068e-08	3e-07	0.0170346	-5.6518e-05	0.0169978	-5.6485e-05	0.017046	-5.66977e-05	0.0169558	-5.6465e-05	0.011886	-4.0522e-05	0.0121161	-4.039e-05
0.0169011	-5.627e-05	0.0168554	-5.645e-05	0.0168534	-5.63181e-05	4.64392e-08	2.19879e-06	0.0244785	-8.03802e-05	3.152e-08	4e-07	0.017003	-5.6418e-05	0.0170073	-5.6515e-05	0.0169386	-5.63577e-05	0.0169907	-5.6575e-05	0.01179	-4.0222e-05	0.0121284	-4.043e-05
0.0168661	-5.617e-05	0.0168824	-5.607e-05	0.0168924	-5.61827e-05	5.17361e-08	2.29885e-06	0.0243455	-8.01868e-05	4.17646e-08	5e-07	0.0169399	-5.6218e-05	0.0169377	-5.6295e-05	0.0169417	-5.63677e-05	0.0168703	-5.6195e-05	0.0118284	-4.0342e-05	0.0120298	-4.011e-05
0.0167871	-5.607e-05	0.0168214	-5.602e-05	0.0167684	-5.60473e-05	5.72076e-08	2.39367e-06	0.0243615	-7.99933e-05	5.3639e-08	6e-07	0.0169431	-5.6228e-05	0.0168872	-5.6135e-05	0.0168722	-5.61477e-05	0.0169019	-5.6295e-05	0.0117226	-4.0012e-05	0.0120698	-4.024e-05
0.0167991	-5.582e-05	0.0167734	-5.585e-05	0.0167274	-5.59119e-05	6.3494e-08	2.49415e-06	0.0242195	-7.97999e-05	6.74924e-08	7e-07	0.0168355	-5.5888e-05	0.0168683	-5.6075e-05	0.0168214	-5.59877e-05	0.0167979	-5.5965e-05	0.0117739	-4.0172e-05	0.0119621	-3.989e-05
0.0166821	-5.588e-05	0.0167534	-5.57e-05	0.0166994	-5.57766e-05	7.05371e-08	2.59549e-06	0.0242315	-7.96064e-05	8.3092e-08	8e-07	0.0168704	-5.5998e-05	0.0167767	-5.5785e-05	0.0168341	-5.60277e-05	0.0167947	-5.5955e-05	0.0116779	-3.9872e-05	0.0120082	-4.004e-05
0.0166901	-5.557e-05	0.0166524	-5.569e-05	0.0167194	-5.56412e-05	7.81041e-08	2.69354e-06	0.0241205	-7.9413e-05	1.00554e-07	9e-07	0.0167498	-5.5618e-05	0.0168083	-5.5885e-05	0.0167204	-5.56677e-05	0.0167474	-5.5805e-05	0.0116939	-3.9922e-05	0.0119128	-3.973e-05
0.0166021	-5.563e-05	0.0166774	-5.539e-05	0.0166734	-5.55058e-05	8.64278e-08	2.79503e-06	0.0240925	-7.92195e-05	1.19297e-07	1e-06	0.0167783	-5.5708e-05	0.0166916	-5.5515e-05	0.0167489	-5.57577e-05	0.0166715	-5.5565e-05	0.0116459	-3.9772e-05	0.0119251	-3.977e-05
0.0166181	-5.527e-05	0.0165534	-5.549e-05	0.0165664	-5.53704e-05	9.50426e-08	2.89432e-06	0.0240475	-7.90261e-05	1.39786e-07	1.1e-06	0.0166805	-5.5398e-05	0.01672	-5.5605e-05	0.0166288	-5.53777e-05	0.0166905	-5.5625e-05	0.0115979	-3.9622e-05	0.011882	-3.963e-05
0.0165411	-5.53e-05	0.0165914	-5.51e-05	0.0165894	-5.5235e-05	1.04647e-07	2.99672e-06	0.0239485	-7.88326e-05	1.62371e-07	1.2e-06	0.0166584	-5.5328e-05	0.0166285	-5.5315e-05	0.0166446	-5.54277e-05	0.0165669	-5.5235e-05	0.0116139	-3.9672e-05	0.011811	-3.94e-05
0.0165061	-5.508e-05	0.0164734	-5.522e-05	0.0164704	-5.50997e-05	1.14367e-07	3.09557e-06	0.0239345	-7.86391e-05	1.86818e-07	1.3e-06	0.0166299	-5.5238e-05	0.0166191	-5.5285e-05	0.0165558	-5.51477e-05	0.0166081	-5.5365e-05	0.0115112	-3.9352e-05	0.011851	-3.953e-05
0.0164861	-5.494e-05	0.0164984	-5.485e-05	0.0165084	-5.49643e-05	1.25078e-07	3.19633e-06	0.0238035	-7.84457e-05	2.13594e-07	1.4e-06	0.016538	-5.4948e-05	0.0165561	-5.5085e-05	0.0165495	-5.51277e-05	0.0164847	-5.4975e-05	0.0115561	-3.9492e-05	0.011762	-3.924e-05
0.0164011	-5.488e-05	0.0164204	-5.489e-05	0.0163934	-5.48289e-05	1.36719e-07	3.29452e-06	0.0238215	-7.82522e-05	2.43047e-07	1.5e-06	0.0165665	-5.5038e-05	0.0164959	-5.4895e-05	0.0164894	-5.49377e-05	0.0165132	-5.5065e-05	0.011441	-3.9132e-05	0.0118019	-3.937e-05
0.0164191	-5.457e-05	0.0163794	-5.465e-05	0.0164054	-5.46935e-05	1.49641e-07	3.3952e-06	0.0236845	-7.80588e-05	2.75177e-07	1.6e-06	0.0164496	-5.4668e-05	0.0165054	-5.4925e-05	0.0164325	-5.47577e-05	0.0164244	-5.4785e-05	0.011489	-3.9282e-05	0.0116943	-3.902e-05
0.0162961	-5.468e-05	0.0163564	-5.452e-05	0.0163584	-5.45581e-05	1.6332e-07	3.49334e-06	0.0236845	-7.78653e-05	3.09287e-07	1.7e-06	0.0164875	-5.4788e-05	0.016385	-5.4545e-05	0.0164483	-5.48077e-05	0.0163863	-5.4665e-05	0.0114023	-3.9012e-05	0.0117343	-3.915e-05
0.0163251	-5.43e-05	0.0162584	-5.451e-05	0.0162564	-5.44228e-05	1.79094e-07	3.59674e-06	0.0236095	-7.76719e-05	3.45376e-07	1.8e-06	0.0163673	-5.4408e-05	0.0164261	-5.4675e-05	0.0163252	-5.44177e-05	0.0163609	-5.4585e-05	0.0114023	-3.9012e-05	0.0116482	-3.887e-05
0.0162241	-5.439e-05	0.0162904	-5.417e-05	0.0162144	-5.42874e-05	1.95567e-07	3.69805e-06	0.0235435	-7.74784e-05	3.84142e-07	1.9e-06	0.0163799	-5.4448e-05	0.016306	-5.4295e-05	0.0163631	-5.45377e-05	0.0162816	-5.4335e-05	0.0113991	-3.9002e-05	0.0116605	-3.891e-05
0.0162261	-5.407e-05	0.0161664	-5.428e-05	0.0161974	-5.4152e-05	2.1105e-07	3.78826e-06	0.0235015	-7.7285e-05	4.25586e-07	2e-06	0.0163008	-5.4198e-05	0.0163251	-5.4355e-05	0.0162682	-5.42377e-05	0.0163069	-5.4415e-05	0.0113095	-3.8722e-05	0.0116205	-3.878e-05
0.0161661	-5.404e-05	0.0161914	-5.391e-05	0.0162044	-5.40166e-05	2.3055e-07	3.89258e-06	0.0233895	-7.70915e-05	4.70522e-07	2.1e-06	0.0162755	-5.4118e-05	0.0162361	-5.4075e-05	0.0162745	-5.42577e-05	0.0161838	-5.4025e-05	0.0113287	-3.8782e-05	0.011565	-3.86e-05
0.0161201	-5.386e-05	0.0160964	-5.399e-05	0.0160834	-5.38812e-05	2.51272e-07	3.99519e-06	0.0233985	-7.68981e-05	5.18369e-07	2.2e-06	0.016247	-5.4028e-05	0.0162202	-5.4025e-05	0.0161702	-5.39277e-05	0.0162217	-5.4145e-05	0.0112262	-3.8462e-05	0.0115803	-3.865e-05
0.0161011	-5.371e-05	0.0161034	-5.365e-05	0.0161214	-5.37459e-05	2.71877e-07	4.09199e-06	0.0232585	-7.67047e-05	5.69126e-07	2.3e-06	0.016158	-5.3748e-05	0.016182	-5.3905e-05	0.0161576	-5.38877e-05	0.0161044	-5.3775e-05	0.0112711	-3.8602e-05	0.0114853	-3.834e-05
0.0160071	-5.368e-05	0.0160414	-5.364e-05	0.0160024	-5.36105e-05	2.95917e-07	4.19709e-06	0.0232785	-7.65112e-05	6.23725e-07	2.4e-06	0.0161835	-5.3828e-05	0.0161155	-5.3695e-05	0.0161164	-5.37577e-05	0.0161202	-5.3825e-05	0.0111588	-3.8252e-05	0.0115312	-3.849e-05
0.0160271	-5.335e-05	0.0159734	-5.349e-05	0.0160244	-5.34751e-05	3.21063e-07	4.29294e-06	0.0231425	-7.63178e-05	6.81816e-07	2.5e-06	0.0160631	-5.3448e-05	0.0161155	-5.3695e-05	0.0160245	-5.34677e-05	0.0160312	-5.3545e-05	0.0112069	-3.8402e-05	0.0114239	-3.814e-05
0.0159151	-5.346e-05	0.0159804	-5.326e-05	0.0159624	-5.33397e-05	3.49759e-07	4.38805e-06	0.0231225	-7.61243e-05	7.43283e-07	2.6e-06	0.0160663	-5.3458e-05	0.0159978	-5.3325e-05	0.0160624	-5.35877e-05	0.0159994	-5.3445e-05	0.0111396	-3.8192e-05	0.0114608	-3.826e-05
0.0159361	-5.309e-05	0.0158704	-5.329e-05	0.0159064	-5.32043e-05	3.8253e-07	4.48998e-06	0.0230665	-7.59309e-05	8.0964e-07	2.7e-06	0.0159872	-5.3208e-05	0.0160359	-5.3445e-05	0.0159388	-5.31977e-05	0.0159867	-5.3405e-05	0.0111171	-3.8122e-05	0.0113839	-3.801e-05
0.0158451	-5.315e-05	0.0159054	-5.295e-05	0.0158904	-5.3069e-05	4.1792e-07	4.59195e-06	0.0229615	-7.57374e-05	8.81003e-07	2.8e-06	0.0159713	-5.3158e-05	0.0159216	-5.3085e-05	0.0159707	-5.32977e-05	0.0158882	-5.3095e-05	0.0111011	-3.8072e-05	0.0113746	-3.798e-05
0.0158281	-5.288e-05	0.0157804	-5.306e-05	0.0157914	-5.29336e-05	4.54417e-07	4.69128e-06	0.0229775	-7.55439e-05	9.56091e-07	2.9e-06	0.0159301	-5.3028e-05	0.0159058	-5.3035e-05	0.0158625	-5.29577e-05	0.01592	-5.3195e-05	0.0110178	-3.7812e-05	0.0113532	-3.791e-05
0.0157831	-5.282e-05	0.0158134	-5.267e-05	0.0158194	-5.27982e-05			0.0228485	-7.53505e-05	1.03642e-06	3e-06	0.0158794	-5.2868e-05	0.0158487	-5.2855e-05	0.0158784	-5.30077e-05	0.015796	-5.2805e-05	0.0110498	-3.7912e-05	0.0112919	-3.771e-05
0.0157201	-5.268e-05	0.0157144	-5.276e-05	0.0156954	-5.26628e-05			0.0228555	-7.5157e-05	1.12338e-06	3.1e-06	0.0158731	-5.2848e-05	0.0158107	-5.2735e-05	0.0157893	-5.27277e-05	0.0158341	-5.2925e-05	0.010944	-3.7582e-05	0.0113194	-3.78e-05
0.0157231	-5.246e-05	0.0157124	-5.244e-05	0.0157324	-5.25274e-05			0.0227185	-7.49636e-05	1.21674e-06	3.2e-06	0.0157716	-5.2528e-05	0.0158012	-5.2705e-05	0.015767	-5.26577e-05	0.0157166	-5.2555e-05	0.0109921	-3.7732e-05	0.0112183	-3.747e-05
0.0156131	-5.25e-05	0.0156604	-5.24e-05	0.0156304	-5.23921e-05			0.0227345	-7.47701e-05	1.3164e-06	3.3e-06	0.0158002	-5.2618e-05	0.0157121	-5.2425e-05	0.0157511	-5.26077e-05	0.0157388	-5.2625e-05	0.0108897	-3.7412e-05	0.0112674	-3.763e-05
0.0156451	-5.212e-05	0.0155964	-5.225e-05	0.0156284	-5.22567e-05			0.0226115	-7.45767e-05	1.42396e-06	3.4e-06	0.0156764	-5.2228e-05	0.0157344	-5.2495e-05	0.01565	-5.22877e-05	0.0156847	-5.2455e-05	0.0109185	-3.7502e-05	0.0111662	-3.73e-05
0.0155271	-5.224e-05	0.0155974	-5.203e-05	0.0155664	-5.21213e-05			0.0225855	-7.43832e-05	1.54003e-06	3.5e-06	0.0157113	-5.2338e-05	0.0156268	-5.2155e-05	0.0156658	-5.23377e-05	0.0156081	-5.2215e-05	0.0108737	-3.7362e-05	0.0111508	-3.725e-05
0.0155481	-5.187e-05	0.0154804	-5.209e-05	0.0155074	-5.19859e-05			0.0225325	-7.41898e-05	1.66518e-06	3.6e-06	0.0156	-5.1988e-05	0.0156394	-5.2195e-05	0.0155514	-5.19777e-05	0.0155985	-5.2185e-05	0.0108257	-3.7212e-05	0.0111508	-3.725e-05
0.0154611	-5.193e-05	0.0155184	-5.172e-05	0.0154984	-5.18505e-05			0.0224315	-7.39964e-05	1.79975e-06	3.7e-06	0.0155649	-5.1878e-05	0.0155539	-5.1925e-05	0.0155896	-5.20977e-05	0.0155004	-5.1875e-05	0.0108385	-3.7252e-05	0.0110955	-3.707e-05
0.0154371	-5.167e-05	0.0154204	-5.181e-05	0.0154004	-5.17152e-05			0.0224295	-7.38029e-05	1.9455e-06	3.8e-06	0.0155394	-5.1798e-05	0.0155507	-5.1915e-05	0.0154786	-5.17477e-05	0.015532	-5.1975e-05	0.0107361	-3.6932e-05	0.0110986	-3.708e-05
0.0154231	-5.15e-05	0.0154194	-5.147e-05	0.0154334	-5.15798e-05			0.0223015	-7.36095e-05	2.10511e-06	3.9e-06	0.0154854	-5.1628e-05	0.015481	-5.1695e-05	0.0154849	-5.17677e-05	0.0154146	-5.1605e-05	0.0107778	-3.7062e-05	0.0110158	-3.681e-05
0.0153211	-5.15e-05	0.0153374	-5.151e-05	0.0153084	-5.14444e-05			0.0223165	-7.3416e-05	2.27938e-06	4e-06	0.0154854	-5.1628e-05	0.0154271	-5.1525e-05	0.0154084	-5.15277e-05	0.0154433	-5.1695e-05	0.0106655	-3.6712e-05	0.0110526	-3.693e-05
0.0153421	-5.122e-05	0.0153064	-5.128e-05	0.0153434	-5.1309e-05			0.0221905	-7.32226e-05	2.46972e-06	4.1e-06	0.0153801	-5.1298e-05	0.0154207	-5.1505e-05	0.0153765	-5.14277e-05	0.0153383	-5.1365e-05	0.0107169	-3.6872e-05	0.0109483	-3.659e-05
0.0152231	-5.129e-05	0.0153004	-5.108e-05	0.0152434	-5.11736e-05			0.0221825	-7.30291e-05	2.67892e-06	4.2e-06	0.0154183	-5.1418e-05	0.0153256	-5.1205e-05	0.0153702	-5.14077e-05	0.0153319	-5.1345e-05	0.0106494	-3.6662e-05	0.0109974	-3.675e-05
0.0152561	-5.092e-05	0.0151894	-5.112e-05	0.0152344	-5.10383e-05			0.0220835	-7.28357e-05	2.90919e-06	4.3e-06	0.0152911	-5.1018e-05	0.0153542	-5.1295e-05	0.0152527	-5.10377e-05	0.0152811	-5.1185e-05	0.0106366	-3.6622e-05	0.010899	-3.643e-05
0.0151471	-5.102e-05	0.0152164	-5.078e-05	0.0152084	-5.09029e-05			0.0220475	-7.26422e-05	3.16577e-06	4.4e-06	0.0153103	-5.1078e-05	0.0152271	-5.0895e-05	0.0152908	-5.11577e-05	0.0152113	-5.0965e-05	0.0105853	-3.6462e-05	0.0109175	-3.649e-05
0.0151431	-5.07e-05	0.0150914	-5.088e-05	0.0151244	-5.07675e-05			0.0220045	-7.24487e-05	3.45495e-06	4.5e-06	0.0152176	-5.0788e-05	0.0152557	-5.0985e-05	0.0151673	-5.07677e-05	0.0152208	-5.0995e-05	0.0105468	-3.6342e-05	0.0108867	-3.639e-05
0.0150951	-5.065e-05	0.0151304	-5.05e-05	0.0151264	-5.06321e-05			0.0219015	-7.22553e-05	3.78231e-06	4.6e-06	0.0152016	-5.0738e-05	0.0151543	-5.0665e-05	0.0151958	-5.08577e-05	0.0151063	-5.0635e-05	0.0105564	-3.6372e-05	0.0108284	-3.62e-05
0.0150431	-5.047e-05	0.0150114	-5.062e-05	0.0150084	-5.04967e-05			0.0218885	-7.20618e-05	4.15425e-06	4.7e-06	0.0151632	-5.0618e-05	0.0151511	-5.0655e-05	0.0151008	-5.05577e-05	0.0151413	-5.0745e-05	0.0104505	-3.6042e-05	0.0108345	-3.622e-05
0.0150181	-5.035e-05	0.0150314	-5.025e-05	0.0150454	-5.03614e-05			0.0217595	-7.18684e-05	4.58196e-06	4.8e-06	0.0150897	-5.0388e-05	0.0150905	-5.0465e-05	0.0150913	-5.05277e-05	0.0150234	-5.0375e-05	0.0105018	-3.6202e-05	0.0107427	-3.592e-05
0.0149341	-5.028e-05	0.0149564	-5.027e-05	0.0149234	-5.0226e-05			0.0217755	-7.16749e-05	5.07836e-06	4.9e-06	0.0151057	-5.0438e-05	0.01503	-5.0275e-05	0.0150308	-5.03377e-05	0.0150553	-5.0475e-05	0.0103861	-3.5842e-05	0.0107888	-3.607e-05
0.0149591	-4.998e-05	0.0149144	-5.007e-05	0.0149504	-5.00906e-05			0.0216355	-7.14815e-05	5.66462e-06	5e-06	0.0149912	-5.0078e-05	0.0150363	-5.0295e-05	0.0149799	-5.01777e-05	0.0149532	-5.0155e-05	0.0104248	-3.5962e-05	0.0106811	-3.572e-05
0.0148341	-5.009e-05	0.0149064	-4.988e-05	0.0148684	-4.99552e-05			0.0216155	-7.12881e-05	6.37732e-06	5.1e-06	0.0150166	-5.0158e-05	0.0149281	-4.9955e-05	0.0149831	-5.01877e-05	0.0149436	-5.0125e-05	0.0103475	-3.5722e-05	0.010721	-3.585e-05
0.0148671	-4.97e-05	0.0148004	-4.99e-05	0.0148354	-4.98198e-05			0.0215795	-7.10946e-05	7.26336e-06	5.2e-06	0.0149048	-4.9808e-05	0.0149599	-5.0055e-05	0.0148718	-4.98377e-05	0.0149055	-5.0005e-05	0.0103475	-3.5722e-05	0.0106473	-3.561e-05
0.0147621	-4.978e-05	0.0148264	-4.957e-05	0.0148284	-4.96845e-05			0.0214855	-7.09012e-05	8.40306e-06	5.3e-06	0.0149208	-4.9858e-05	0.014842	-4.9685e-05	0.0149035	-4.99377e-05	0.0148228	-4.9745e-05	0.0103154	-3.5622e-05	0.010635	-3.557e-05
0.0147511	-4.949e-05	0.0147024	-4.967e-05	0.0147174	-4.95491e-05			0.0214535	-7.07077e-05	9.97467e-06	5.4e-06	0.0148315	-4.9578e-05	0.0148547	-4.9725e-05	0.0147798	-4.95477e-05	0.0148387	-4.9795e-05	0.0102545	-3.5432e-05	0.0106105	-3.549e-05
0.0147001	-4.945e-05	0.0147394	-4.928e-05	0.0147384	-4.94137e-05			0.0213515	-7.05143e-05	1.2443e-05	5.5e-06	0.0147997	-4.9478e-05	0.0147752	-4.9475e-05	0.0148085	-4.96377e-05	0.0147177	-4.9415e-05	0.0102802	-3.5512e-05	0.0105521	-3.53e-05
0.0146451	-4.928e-05	0.0146304	-4.939e-05	0.0146194	-4.92783e-05			0.0213515	-7.03208e-05	2.03362e-05	5.6e-06	0.0147774	-4.9408e-05	0.0147529	-4.9405e-05	0.0147349	-4.94077e-05	0.0147591	-4.9545e-05	0.0101712	-3.5172e-05	0.0105766	-3.538e-05
0.0146301	-4.912e-05	0.0146394	-4.904e-05	0.0146574	-4.91429e-05			0.0212125	-7.01274e-05	5.02601e-05	5.7e-06	0.0146946	-4.9148e-05	0.0147146	-4.9285e-05	0.0146933	-4.92777e-05	0.0146636	-4.9245e-05	0.0102193	-3.5322e-05	0.0104785	-3.506e-05
0.0145461	-4.907e-05	0.0145744	-4.903e-05	0.0145394	-4.90076e-05			0.0212325	-6.99339e-05	0.000111095	5.8e-06	0.0147169	-4.9218e-05	0.0146222	-4.8995e-05	0.014655	-4.91577e-05	0.0146572	-4.9225e-05	0.0101101	-3.4982e-05	0.0105214	-3.52e-05
0.0145711	-4.875e-05	0.0145064	-4.892e-05	0.0145584	-4.88722e-05			0.0211105	-6.97404e-05	0.000194092	5.9e-06	0.0145993	-4.8848e-05	0.014654	-4.9095e-05	0.0145655	-4.88777e-05	0.0145839	-4.8995e-05	0.0101486	-3.5102e-05	0.0104266	-3.489e-05
0.0144501	-4.887e-05	0.0145144	-4.868e-05	0.0144804	-4.87368e-05			0.0210925	-6.9547e-05	0.000283997	6e-06	0.0146342	-4.8958e-05	0.0145425	-4.8745e-05	0.0145973	-4.89777e-05	0.014533	-4.8835e-05	0.0101133	-3.4992e-05	0.010448	-3.496e-05
0.0144701	-4.85e-05	0.0144074	-4.873e-05	0.0144374	-4.86014e-05			0.0210095	-6.93535e-05	0.000356554	6.1e-06	0.0145199	-4.8598e-05	0.0145776	-4.8855e-05	0.0144768	-4.85977e-05	0.0145266	-4.8815e-05	0.0100588	-3.4822e-05	0.0103837	-3.475e-05
0.0144021	-4.848e-05	0.0144404	-4.834e-05	0.0144304	-4.8466e-05			0.0209535	-6.91601e-05	0.000409171	6.2e-06	0.0145039	-4.8548e-05	0.0144529	-4.8465e-05	0.0145149	-4.87177e-05	0.0144183	-4.8475e-05	0.010046	-3.4782e-05	0.0103684	-3.47e-05
0.0143581	-4.826e-05	0.0143134	-4.845e-05	0.0143224	-4.83307e-05			0.0209205	-6.89666e-05	0.000455827	6.3e-06	0.0144527	-4.8388e-05	0.0144721	-4.8525e-05	0.0143941	-4.83377e-05	0.01445	-4.8575e-05	0.00996535	-3.4532e-05	0.0103684	-3.47e-05
0.0143171	-4.82e-05	0.0143464	-4.805e-05	0.0143504	-4.81953e-05			0.0207995	-6.87732e-05	0.000499622	6.4e-06	0.0144016	-4.8228e-05	0.0143857	-4.8255e-05	0.0144069	-4.83777e-05	0.0143294	-4.8195e-05	0.00999757	-3.4632e-05	0.0102828	-3.442e-05
0.0142551	-4.805e-05	0.0142734	-4.806e-05	0.0142264	-4.80599e-05			0.0208085	-6.85797e-05	0.000541637	6.5e-06	0.0143984	-4.8218e-05	0.0143506	-4.8145e-05	0.0143206	-4.81077e-05	0.0143676	-4.8315e-05	0.00988831	-3.4292e-05	0.0103073	-3.45e-05
0.0142511	-4.786e-05	0.0142384	-4.784e-05	0.0142634	-4.79245e-05			0.0206685	-6.83863e-05	0.000582427	6.6e-06	0.0142963	-4.7898e-05	0.0143219	-4.8055e-05	0.0142918	-4.80177e-05	0.0142464	-4.7935e-05	0.00993977	-3.4452e-05	0.0102093	-3.418e-05
0.0141441	-4.788e-05	0.0141914	-4.778e-05	0.0141824	-4.77891e-05			0.0206875	-6.81929e-05	0.000622325	6.7e-06	0.0143346	-4.8018e-05	0.0142357	-4.7785e-05	0.0142822	-4.79877e-05	0.0142623	-4.7985e-05	0.00983045	-3.4112e-05	0.0102552	-3.433e-05
0.0141601	-4.755e-05	0.0141114	-4.77e-05	0.0141594	-4.76538e-05			0.0206065	-6.79994e-05	0.000661553	6.8e-06	0.0142105	-4.7628e-05	0.0142708	-4.7895e-05	0.0141863	-4.76877e-05	0.0141889	-4.7755e-05	0.00986578	-3.4222e-05	0.010148	-3.398e-05
0.0140581	-4.764e-05	0.0141264	-4.744e-05	0.0141004	-4.75184e-05			0.0205425	-6.7806e-05	0.000700249	6.9e-06	0.0142359	-4.7708e-05	0.0141465	-4.7505e-05	0.0142119	-4.77677e-05	0.0141378	-4.7595e-05	0.00981122	-3.4052e-05	0.0101817	-3.409e-05
0.0140761	-4.727e-05	0.0140104	-4.75e-05	0.0140324	-4.7383e-05			0.0204685	-6.76125e-05	0.000738494	7e-06	0.0141278	-4.7368e-05	0.0141785	-4.7605e-05	0.0140872	-4.73777e-05	0.0141378	-4.7595e-05	0.00977593	-3.3942e-05	0.0101265	-3.391e-05
0.0139881	-4.732e-05	0.0140454	-4.71e-05	0.0140384	-4.72476e-05			0.0203895	-6.74191e-05	0.000776374	7.1e-06	0.0141278	-4.7368e-05	0.0140792	-4.7295e-05	0.0141064	-4.74377e-05	0.0140263	-4.7245e-05	0.00977593	-3.3942e-05	0.0100653	-3.371e-05
0.0139731	-4.704e-05	0.0139284	-4.722e-05	0.0139284	-4.71122e-05			0.0203715	-6.72256e-05	0.000813973	7.2e-06	0.0140671	-4.7178e-05	0.0140728	-4.7275e-05	0.0140107	-4.71377e-05	0.0140614	-4.7355e-05	0.00968621	-3.3662e-05	0.010102	-3.383e-05
0.0139301	-4.696e-05	0.0139514	-4.685e-05	0.0139614	-4.69769e-05			0.0202485	-6.70322e-05	0.000851334	7.3e-06	0.0139967	-4.6958e-05	0.0140121	-4.7085e-05	0.014017	-4.71577e-05	0.0139403	-4.6975e-05	0.00972471	-3.3782e-05	0.0100132	-3.354e-05
0.0138541	-4.687e-05	0.0138654	-4.691e-05	0.0138374	-4.68415e-05			0.0202615	-6.68387e-05	0.000888466	7.4e-06	0.0140191	-4.7028e-05	0.0139484	-4.6885e-05	0.0139435	-4.69277e-05	0.0139753	-4.7085e-05	0.00960903	-3.3422e-05	0.0100438	-3.364e-05
0.0138741	-4.659e-05	0.0138364	-4.666e-05	0.0138694	-4.67061e-05			0.0201205	-6.66452e-05	0.000925406	7.5e-06	0.0139073	-4.6678e-05	0.0139547	-4.6905e-05	0.0139018	-4.67977e-05	0.0138669	-4.6745e-05	0.00965727	-3.3572e-05	0.00993994	-3.33e-05
0.0137491	-4.669e-05	0.0138074	-4.655e-05	0.0137934	-4.65707e-05			0.0201295	-6.64518e-05	0.000962186	7.6e-06	0.0139456	-4.6798e-05	0.013846	-4.6565e-05	0.013905	-4.68077e-05	0.0138669	-4.6745e-05	0.00955768	-3.3262e-05	0.00998263	-3.344e-05
0.0137861	-4.63e-05	0.0137134	-4.651e-05	0.0137594	-4.64353e-05			0.0200275	-6.62583e-05	0.000998829	7.7e-06	0.0138213	-4.6408e-05	0.0138812	-4.6675e-05	0.0137864	-4.64377e-05	0.0138189	-4.6595e-05	0.00957374	-3.3312e-05	0.00988487	-3.312e-05
0.0136761	-4.641e-05	0.0137424	-4.619e-05	0.0137244	-4.63e-05			0.0199895	-6.60649e-05	0.00103536	7.8e-06	0.0138469	-4.6488e-05	0.0137564	-4.6285e-05	0.0138216	-4.65477e-05	0.0137387	-4.6345e-05	0.00956089	-3.3272e-05	0.00990016	-3.317e-05
0.0136621	-4.612e-05	0.0136234	-4.626e-05	0.0136494	-4.61646e-05			0.0199235	-6.58714e-05	0.00107175	7.9e-06	0.0137473	-4.6178e-05	0.0137885	-4.6385e-05	0.0137162	-4.62177e-05	0.0137515	-4.6385e-05	0.0094837	-3.3032e-05	0.00986654	-3.306e-05
0.0136131	-4.608e-05	0.0136554	-4.59e-05	0.0136544	-4.60292e-05			0.0198395	-6.5678e-05	0.00110805	8e-06	0.0137216	-4.6098e-05	0.0136827	-4.6055e-05	0.013729	-4.62577e-05	0.0136458	-4.6055e-05	0.00949012	-3.3052e-05	0.00981466	-3.289e-05
0.0135661	-4.587e-05	0.0135384	-4.6e-05	0.0135334	-4.58938e-05			0.0198345	-6.54845e-05			0.0136894	-4.5998e-05	0.0136827	-4.6055e-05	0.0136358	-4.59677e-05	0.0136745	-4.6145e-05	0.009397	-3.2762e-05	0.00982382	-3.292e-05
0.0135501	-4.572e-05	0.0135584	-4.564e-05	0.0135724	-4.57584e-05			0.0197045	-6.52911e-05			0.0136155	-4.5768e-05	0.0136186	-4.5855e-05	0.0136166	-4.59077e-05	0.0135566	-4.5775e-05	0.00944197	-3.2902e-05	0.00974127	-3.265e-05
0.0134601	-4.566e-05	0.0134854	-4.565e-05	0.0134524	-4.56231e-05			0.0197145	-6.50977e-05			0.0136187	-4.5778e-05	0.0135576	-4.5665e-05	0.0135526	-4.57077e-05	0.013579	-4.5845e-05	0.00932932	-3.2552e-05	0.00978101	-3.278e-05
0.0134841	-4.534e-05	0.0134464	-4.544e-05	0.0134774	-4.54877e-05			0.0195765	-6.49042e-05			0.013516	-4.5458e-05	0.0135704	-4.5705e-05	0.013511	-4.55777e-05	0.0134896	-4.5565e-05	0.00937447	-3.2692e-05	0.00967406	-3.243e-05
0.0133711	-4.545e-05	0.0134254	-4.53e-05	0.0133914	-4.53523e-05			0.0195805	-6.47108e-05			0.0135289	-4.5498e-05	0.0134517	-4.5335e-05	0.0135142	-4.55877e-05	0.0134768	-4.5525e-05	0.00929723	-3.2452e-05	0.00972297	-3.259e-05
0.0133941	-4.508e-05	0.0133234	-4.529e-05	0.0133634	-4.52169e-05			0.0194995	-6.45173e-05			0.0134325	-4.5198e-05	0.01349	-4.5455e-05	0.0133963	-4.52177e-05	0.0134286	-4.5375e-05	0.00929723	-3.2452e-05	0.00962813	-3.228e-05
0.0132881	-4.518e-05	0.0133564	-4.495e-05	0.0133354	-4.50815e-05			0.0194095	-6.43239e-05			0.0134357	-4.5208e-05	0.013369	-4.5075e-05	0.0134314	-4.53277e-05	0.0133483	-4.5125e-05	0.00926837	-3.2362e-05	0.0096373	-3.231e-05
0.0132851	-4.487e-05	0.0132304	-4.507e-05	0.0132474	-4.49462e-05			0.0194125	-6.41304e-05			0.0133715	-4.5008e-05	0.0133785	-4.5105e-05	0.0133067	-4.49377e-05	0.0133611	-4.5165e-05	0.00920422	-3.2162e-05	0.00959761	-3.218e-05
0.0132311	-4.484e-05	0.0132684	-4.468e-05	0.0132694	-4.48108e-05			0.0192895	-6.3937e-05			0.0133331	-4.4888e-05	0.0133014	-4.4865e-05	0.0133291	-4.50077e-05	0.0132493	-4.4815e-05	0.00921063	-3.2182e-05	0.00954861	-3.202e-05
0.0131771	-4.465e-05	0.0131604	-4.476e-05	0.0131424	-4.46754e-05			0.0192905	-6.37435e-05			0.0133107	-4.4818e-05	0.0132694	-4.4765e-05	0.0132361	-4.47177e-05	0.0132845	-4.4925e-05	0.00911435	-3.1882e-05	0.00956699	-3.208e-05
0.0131621	-4.449e-05	0.0131604	-4.444e-05	0.0131824	-4.454e-05			0.0191495	-6.355e-05			0.0132209	-4.4538e-05	0.0132342	-4.4655e-05	0.0132265	-4.46877e-05	0.0131625	-4.4545e-05	0.00916257	-3.2032e-05	0.00946622	-3.175e-05
0.0130651	-4.447e-05	0.0131014	-4.441e-05	0.0130624	-4.44046e-05			0.0191695	-6.33566e-05			0.0132434	-4.4608e-05	0.0131539	-4.4405e-05	0.0131815	-4.45477e-05	0.0131882	-4.4625e-05	0.00905315	-3.1692e-05	0.00951506	-3.191e-05
0.0130961	-4.413e-05	0.0130404	-4.427e-05	0.0130844	-4.42693e-05			0.0190325	-6.31631e-05			0.0131249	-4.4238e-05	0.013186	-4.4505e-05	0.0131011	-4.42977e-05	0.0131338	-4.4455e-05	0.00908852	-3.1802e-05	0.00940817	-3.156e-05
0.0129701	-4.425e-05	0.0130374	-4.407e-05	0.0130104	-4.41339e-05			0.0190265	-6.29697e-05			0.0131633	-4.4358e-05	0.0130707	-4.4145e-05	0.0131236	-4.43677e-05	0.0130634	-4.4235e-05	0.00904028	-3.1652e-05	0.00945088	-3.17e-05
0.0130041	-4.386e-05	0.0129294	-4.408e-05	0.0129744	-4.39985e-05			0.0189595	-6.27762e-05			0.0130416	-4.3978e-05	0.0130995	-4.4235e-05	0.0130013	-4.39877e-05	0.0130507	-4.4195e-05	0.00900484	-3.1542e-05	0.00939586	-3.152e-05
0.0129011	-4.395e-05	0.0129664	-4.373e-05	0.0129474	-4.38631e-05			0.0188875	-6.25828e-05			0.0130577	-4.4028e-05	0.0130032	-4.3935e-05	0.0130399	-4.41077e-05	0.0129483	-4.3875e-05	0.00900806	-3.1552e-05	0.00934695	-3.136e-05
0.0128821	-4.369e-05	0.0128514	-4.384e-05	0.0128504	-4.37277e-05			0.0188565	-6.23893e-05			0.0129775	-4.3778e-05	0.0129968	-4.3915e-05	0.0129211	-4.37377e-05	0.0129836	-4.3985e-05	0.00891472	-3.1262e-05	0.00933475	-3.132e-05
0.0128651	-4.353e-05	0.0128724	-4.346e-05	0.0128794	-4.35924e-05			0.0187345	-6.21959e-05			0.0129358	-4.3648e-05	0.0129132	-4.3655e-05	0.0129307	-4.37677e-05	0.0128583	-4.3595e-05	0.00894045	-3.1342e-05	0.00928279	-3.115e-05
0.0127721	-4.347e-05	0.0127614	-4.356e-05	0.0127534	-4.3457e-05			0.0187415	-6.20025e-05			0.0129294	-4.3628e-05	0.0128747	-4.3535e-05	0.0128539	-4.35277e-05	0.0128905	-4.3695e-05	0.00883423	-3.1012e-05	0.00931033	-3.124e-05
0.0127721	-4.326e-05	0.0127664	-4.322e-05	0.0127874	-4.33216e-05			0.0186045	-6.1809e-05			0.0128295	-4.3318e-05	0.0128554	-4.3475e-05	0.0128315	-4.34577e-05	0.0127781	-4.3345e-05	0.00888252	-3.1162e-05	0.00920348	-3.089e-05
0.0126701	-4.326e-05	0.0127364	-4.31e-05	0.0126804	-4.31862e-05			0.0185955	-6.16156e-05			0.0128551	-4.3398e-05	0.0127594	-4.3175e-05	0.0128091	-4.33877e-05	0.0127845	-4.3365e-05	0.00880211	-3.0912e-05	0.00924923	-3.104e-05
0.0127021	-4.291e-05	0.0126414	-4.308e-05	0.0126864	-4.30508e-05			0.0185005	-6.14221e-05			0.0127336	-4.3018e-05	0.0127948	-4.3285e-05	0.0127002	-4.30477e-05	0.012717	-4.3155e-05	0.00880211	-3.0912e-05	0.00915761	-3.074e-05
0.0125821	-4.304e-05	0.0126584	-4.28e-05	0.0126464	-4.29155e-05			0.0184805	-6.12287e-05			0.0127624	-4.3108e-05	0.0126724	-4.2905e-05	0.0127354	-4.31577e-05	0.0126689	-4.3005e-05	0.00875061	-3.0752e-05	0.00917589	-3.08e-05
0.0125851	-4.271e-05	0.0125354	-4.288e-05	0.0125744	-4.27801e-05			0.0184115	-6.10352e-05			0.012669	-4.2818e-05	0.0127044	-4.3005e-05	0.0126102	-4.27677e-05	0.0126496	-4.2945e-05	0.00871522	-3.0642e-05	0.00910902	-3.058e-05
0.0125151	-4.272e-05	0.0125744	-4.251e-05	0.0125594	-4.26447e-05			0.0183265	-6.08418e-05			0.0126433	-4.2738e-05	0.0125926	-4.2655e-05	0.0126455	-4.28777e-05	0.0125533	-4.2645e-05	0.00870559	-3.0612e-05	0.00908773	-3.051e-05
0.0125031	-4.244e-05	0.0124534	-4.263e-05	0.0124544	-4.25093e-05			0.0183185	-6.06483e-05			0.0125921	-4.2578e-05	0.0126054	-4.2695e-05	0.0125301	-4.25177e-05	0.0125918	-4.2765e-05	0.00862852	-3.0372e-05	0.0090786	-3.048e-05
0.0124531	-4.239e-05	0.0124794	-4.225e-05	0.0124884	-4.23739e-05			0.0181785	-6.04549e-05			0.0125536	-4.2458e-05	0.0125313	-4.2465e-05	0.0125493	-4.25777e-05	0.0124668	-4.2375e-05	0.00866388	-3.0482e-05	0.00899948	-3.022e-05
0.0123771	-4.229e-05	0.0123834	-4.232e-05	0.0123644	-4.22386e-05			0.0181975	-6.02614e-05			0.012544	-4.2428e-05	0.0124764	-4.2295e-05	0.0124692	-4.23277e-05	0.0125021	-4.2485e-05	0.00855132	-3.0132e-05	0.00904209	-3.036e-05
0.0123961	-4.199e-05	0.0123634	-4.204e-05	0.0123954	-4.21032e-05			0.0180615	-6.00679e-05			0.0124283	-4.2068e-05	0.0124732	-4.2285e-05	0.0124115	-4.21477e-05	0.0123929	-4.2145e-05	0.00860597	-3.0302e-05	0.00893539	-3.001e-05
0.0122721	-4.208e-05	0.0123344	-4.192e-05	0.0122974	-4.19678e-05			0.0180295	-5.98745e-05			0.0124668	-4.2188e-05	0.0123675	-4.1955e-05	0.0124244	-4.21877e-05	0.0123929	-4.2145e-05	0.00850627	-2.9992e-05	0.0089812	-3.016e-05
0.0123111	-4.169e-05	0.0122394	-4.19e-05	0.0122924	-4.18324e-05			0.0179875	-5.9681e-05			0.0123414	-4.1798e-05	0.0124027	-4.2065e-05	0.0123084	-4.18277e-05	0.0123251	-4.1935e-05	0.00852234	-3.0042e-05	0.00889575	-2.988e-05
0.0121971	-4.18e-05	0.0122624	-4.16e-05	0.0122644	-4.1697e-05			0.0179175	-5.94876e-05			0.0123736	-4.1898e-05	0.0122807	-4.1685e-05	0.0123469	-4.19477e-05	0.0122674	-4.1755e-05	0.00847423	-2.9892e-05	0.00889575	-2.988e-05
0.0122091	-4.145e-05	0.0121424	-4.168e-05	0.0121664	-4.15617e-05			0.0178805	-5.92942e-05			0.0122673	-4.1568e-05	0.0123128	-4.1785e-05	0.0122214	-4.15577e-05	0.0122706	-4.1765e-05	0.00843248	-2.9762e-05	0.00885932	-2.976e-05
0.0121301	-4.148e-05	0.0121824	-4.129e-05	0.0121764	-4.14263e-05			0.0177775	-5.91007e-05			0.012248	-4.1508e-05	0.0122039	-4.1445e-05	0.0122569	-4.16677e-05	0.0121646	-4.1435e-05	0.00844214	-2.9792e-05	0.00882287	-2.964e-05
0.0120791	-4.126e-05	0.0120724	-4.139e-05	0.0120574	-4.12909e-05			0.0177655	-5.89073e-05			0.0122126	-4.1398e-05	0.0121942	-4.1415e-05	0.0121667	-4.13877e-05	0.0122032	-4.1555e-05	0.00833912	-2.9472e-05	0.0088168	-2.962e-05
0.0120741	-4.112e-05	0.0120764	-4.106e-05	0.0120974	-4.11555e-05			0.0176345	-5.87138e-05			0.0121417	-4.1178e-05	0.0121459	-4.1265e-05	0.0121474	-4.13277e-05	0.0120876	-4.1195e-05	0.00838415	-2.9612e-05	0.00874081	-2.937e-05
0.0119831	-4.108e-05	0.0119984	-4.109e-05	0.0119764	-4.10201e-05			0.0176475	-5.85203e-05			0.0121546	-4.1218e-05	0.0120653	-4.1015e-05	0.0120799	-4.11177e-05	0.0120972	-4.1225e-05	0.00827487	-2.9272e-05	0.00877729	-2.949e-05
0.0120071	-4.075e-05	0.0119594	-4.086e-05	0.0119934	-4.08848e-05			0.0175115	-5.83269e-05			0.0120384	-4.0858e-05	0.0120942	-4.1105e-05	0.0120349	-4.09777e-05	0.012004	-4.0935e-05	0.00831989	-2.9412e-05	0.00868291	-2.918e-05
0.0118811	-4.087e-05	0.0119404	-4.071e-05	0.0119214	-4.07494e-05			0.0175165	-5.81334e-05			0.0120738	-4.0968e-05	0.0119789	-4.0745e-05	0.0120349	-4.09777e-05	0.0120007	-4.0925e-05	0.00826838	-2.9252e-05	0.00871648	-2.929e-05
0.0119111	-4.048e-05	0.0118364	-4.073e-05	0.0118904	-4.0614e-05			0.0174125	-5.794e-05			0.0119514	-4.0588e-05	0.0120143	-4.0855e-05	0.0119154	-4.06077e-05	0.0119493	-4.0765e-05	0.00822976	-2.9132e-05	0.00863116	-2.901e-05
0.0118261	-4.053e-05	0.0118754	-4.036e-05	0.0118634	-4.04786e-05			0.0173665	-5.77466e-05			0.0119482	-4.0578e-05	0.0118882	-4.0465e-05	0.0119541	-4.07277e-05	0.0118562	-4.0475e-05	0.00820081	-2.9042e-05	0.00862812	-2.9e-05
0.0118011	-4.028e-05	0.0117504	-4.045e-05	0.0117734	-4.03432e-05			0.0173335	-5.75531e-05			0.0118902	-4.0398e-05	0.0119107	-4.0535e-05	0.0118281	-4.03377e-05	0.0118884	-4.0575e-05	0.00813656	-2.8842e-05	0.008619	-2.897e-05
0.0117371	-4.026e-05	0.0117894	-4.007e-05	0.0117894	-4.02079e-05			0.0172065	-5.73597e-05			0.0118386	-4.0238e-05	0.0118205	-4.0255e-05	0.0118637	-4.04477e-05	0.0117691	-4.0205e-05	0.00815582	-2.8902e-05	0.00854898	-2.874e-05
0.0117001	-4.005e-05	0.0117004	-4.011e-05	0.0116644	-4.00725e-05			0.0172165	-5.71662e-05			0.0118386	-4.0238e-05	0.011798	-4.0185e-05	0.0117602	-4.01277e-05	0.0118078	-4.0325e-05	0.00805616	-2.8592e-05	0.00855811	-2.877e-05
0.0116881	-3.988e-05	0.0116864	-3.983e-05	0.0117044	-3.99371e-05			0.0170755	-5.69727e-05			0.0117483	-3.9958e-05	0.0117722	-4.0105e-05	0.0117506	-4.00977e-05	0.0116883	-3.9955e-05	0.00810446	-2.8742e-05	0.00846684	-2.847e-05
0.0115821	-3.989e-05	0.0116204	-3.983e-05	0.0116074	-3.98017e-05			0.0170955	-5.67793e-05			0.0117677	-4.0018e-05	0.0116818	-3.9825e-05	0.0116958	-3.99277e-05	0.0117109	-4.0025e-05	0.00799494	-2.8402e-05	0.00851249	-2.862e-05
0.0116011	-3.954e-05	0.0115524	-3.968e-05	0.0116004	-3.96663e-05			0.0169605	-5.65858e-05			0.0116416	-3.9628e-05	0.0117045	-3.9895e-05	0.011622	-3.96977e-05	0.0116143	-3.9725e-05	0.00802706	-2.8502e-05	0.00840304	-2.826e-05
0.0114891	-3.965e-05	0.0115534	-3.947e-05	0.0115264	-3.9531e-05			0.0169545	-5.63924e-05			0.0116707	-3.9718e-05	0.0115813	-3.9515e-05	0.0116445	-3.97677e-05	0.0115853	-3.9635e-05	0.00796302	-2.8302e-05	0.0084364	-2.837e-05
0.0115231	-3.926e-05	0.0114454	-3.95e-05	0.0114864	-3.93956e-05			0.0168875	-5.6199e-05			0.0115606	-3.9378e-05	0.0116201	-3.9635e-05	0.0115188	-3.93777e-05	0.0115789	-3.9615e-05	0.00793735	-2.8222e-05	0.00837282	-2.816e-05
0.0114201	-3.935e-05	0.0114834	-3.914e-05	0.0114694	-3.92602e-05			0.0168115	-5.60055e-05			0.0115638	-3.9388e-05	0.0115068	-3.9285e-05	0.0115543	-3.94877e-05	0.0114663	-3.9265e-05	0.00793092	-2.8202e-05	0.00832436	-2.8e-05
0.0114011	-3.907e-05	0.0113574	-3.925e-05	0.0113694	-3.91248e-05			0.0167745	-5.58121e-05			0.0114989	-3.9188e-05	0.0115197	-3.9325e-05	0.0114379	-3.91277e-05	0.0114953	-3.9355e-05	0.0078472	-2.7942e-05	0.00834561	-2.807e-05
0.0113621	-3.899e-05	0.0113874	-3.887e-05	0.0113984	-3.89894e-05			0.0166625	-5.56186e-05			0.0114309	-3.8978e-05	0.0114359	-3.9065e-05	0.011454	-3.91777e-05	0.0113759	-3.8985e-05	0.00788258	-2.8052e-05	0.00827879	-2.785e-05
0.0112901	-3.889e-05	0.0112954	-3.893e-05	0.0112724	-3.88541e-05			0.0166635	-5.54251e-05			0.0114374	-3.8998e-05	0.0114004	-3.8955e-05	0.01137	-3.89177e-05	0.0114147	-3.9105e-05	0.00777315	-2.7712e-05	0.00829397	-2.79e-05
0.0113051	-3.862e-05	0.0112904	-3.862e-05	0.0113084	-3.87187e-05			0.0165255	-5.52317e-05			0.0113436	-3.8708e-05	0.011381	-3.8895e-05	0.0113442	-3.88377e-05	0.0113016	-3.8755e-05	0.00782473	-2.7872e-05	0.00819977	-2.759e-05
0.0111801	-3.869e-05	0.0112164	-3.862e-05	0.0112344	-3.85833e-05			0.0165405	-5.50383e-05			0.0113759	-3.8808e-05	0.0112775	-3.8575e-05	0.0113118	-3.87377e-05	0.0113081	-3.8775e-05	0.00773134	-2.7582e-05	0.00824536	-2.774e-05
0.0112161	-3.829e-05	0.0111554	-3.845e-05	0.0112034	-3.84479e-05			0.0164215	-5.48448e-05			0.0112431	-3.8398e-05	0.0113099	-3.8675e-05	0.0112181	-3.84477e-05	0.0112212	-3.8505e-05	0.00774097	-2.7612e-05	0.00815124	-2.743e-05
0.0110921	-3.843e-05	0.0111634	-3.822e-05	0.0111414	-3.83125e-05			0.0163905	-5.46514e-05			0.0112724	-3.8488e-05	0.0111838	-3.8285e-05	0.0112504	-3.85477e-05	0.011189	-3.8405e-05	0.00771853	-2.7542e-05	0.00816945	-2.749e-05
0.0111191	-3.804e-05	0.0110464	-3.828e-05	0.0110894	-3.81772e-05			0.0163245	-5.44579e-05			0.0111683	-3.8168e-05	0.0112161	-3.8385e-05	0.0111308	-3.81777e-05	0.0111761	-3.8365e-05	0.00764474	-2.7312e-05	0.00811177	-2.73e-05
0.0110271	-3.811e-05	0.0110854	-3.789e-05	0.0110754	-3.80418e-05			0.0162515	-5.42645e-05			0.011165	-3.8158e-05	0.0111028	-3.8035e-05	0.0111599	-3.82677e-05	0.0110697	-3.8035e-05	0.00764796	-2.7322e-05	0.00809356	-2.724e-05
0.0110131	-3.782e-05	0.0109624	-3.802e-05	0.0109734	-3.79064e-05			0.0162325	-5.4071e-05			0.011097	-3.7948e-05	0.0111092	-3.8055e-05	0.0110433	-3.79077e-05	0.0111084	-3.8155e-05	0.00761769	-2.7228e-05	0.00808142	-2.72e-05
0.0109661	-3.776e-05	0.0109944	-3.763e-05	0.0110014	-3.7771e-05			0.0161035	-5.38775e-05			0.0110613	-3.7838e-05	0.0110543	-3.7885e-05	0.011053	-3.79377e-05	0.0109823	-3.7765e-05	0.00760419	-2.7186e-05	0.00804714	-2.7087e-05
0.0108911	-3.766e-05	0.0108924	-3.772e-05	0.0108734	-3.76356e-05			0.0161135	-5.36841e-05			0.0110418	-3.7778e-05	0.010993	-3.7695e-05	0.0109819	-3.77177e-05	0.0110212	-3.7885e-05	0.00749451	-2.6845e-05	0.00803712	-2.7054e-05
0.0109131	-3.736e-05	0.0108844	-3.742e-05	0.0109104	-3.75003e-05			0.0159725	-5.34907e-05			0.0109476	-3.7488e-05	0.0109865	-3.7675e-05	0.010927	-3.75477e-05	0.0109077	-3.7535e-05	0.00754244	-2.6994e-05	0.00793343	-2.6712e-05
0.0107941	-3.747e-05	0.0108324	-3.737e-05	0.0108124	-3.73649e-05			0.0159865	-5.32972e-05			0.0109638	-3.7538e-05	0.0108799	-3.7345e-05	0.0109335	-3.75677e-05	0.0109077	-3.7535e-05	0.00745114	-2.671e-05	0.00798157	-2.6871e-05
0.0108251	-3.709e-05	0.0107544	-3.728e-05	0.0107994	-3.72295e-05			0.0158925	-5.31038e-05			0.0108533	-3.7198e-05	0.0109187	-3.7465e-05	0.0108297	-3.72477e-05	0.0108495	-3.7355e-05	0.00746719	-2.676e-05	0.0078829	-2.6546e-05
0.0107041	-3.719e-05	0.0107754	-3.697e-05	0.0107504	-3.70941e-05			0.0158065	-5.29103e-05			0.0108631	-3.7228e-05	0.0107921	-3.7075e-05	0.0108556	-3.73277e-05	0.0107817	-3.7145e-05	0.00741154	-2.6587e-05	0.0079048	-2.6618e-05
0.0107141	-3.685e-05	0.0106634	-3.705e-05	0.0106774	-3.69587e-05			0.0158065	-5.27168e-05			0.0107788	-3.6968e-05	0.0108019	-3.7105e-05	0.0107292	-3.69377e-05	0.0107881	-3.7165e-05	0.00736832	-2.6453e-05	0.00785989	-2.647e-05
0.0106401	-3.687e-05	0.0106894	-3.667e-05	0.0106864	-3.68234e-05			0.0157005	-5.25234e-05			0.0107561	-3.6898e-05	0.0107141	-3.6835e-05	0.0107518	-3.70077e-05	0.0106716	-3.6805e-05	0.00737571	-2.6476e-05	0.00781838	-2.6333e-05
0.0105991	-3.666e-05	0.0105744	-3.679e-05	0.0105664	-3.6688e-05			0.0156815	-5.23299e-05			0.010714	-3.6768e-05	0.0107077	-3.6815e-05	0.010661	-3.67277e-05	0.0107138	-3.6935e-05	0.00728291	-2.6187e-05	0.00782719	-2.6362e-05
0.0105861	-3.65e-05	0.0105904	-3.643e-05	0.0106064	-3.65526e-05			0.0155475	-5.21365e-05			0.0106493	-3.6568e-05	0.0106621	-3.6675e-05	0.0106578	-3.67177e-05	0.0105901	-3.6555e-05	0.00732887	-2.633e-05	0.00773741	-2.6067e-05
0.0104911	-3.647e-05	0.0105144	-3.645e-05	0.0104814	-3.64172e-05			0.0155515	-5.1943e-05			0.0106623	-3.6608e-05	0.0105875	-3.6445e-05	0.0105929	-3.65177e-05	0.0106194	-3.6645e-05	0.00721671	-2.5981e-05	0.00777571	-2.6193e-05
0.0105181	-3.615e-05	0.0104744	-3.624e-05	0.0105104	-3.62818e-05			0.0154235	-5.17496e-05			0.0105457	-3.6248e-05	0.0105972	-3.6475e-05	0.0105443	-3.63677e-05	0.0105448	-3.6415e-05	0.00726333	-2.6126e-05	0.00767186	-2.5851e-05
0.0103921	-3.627e-05	0.0104494	-3.611e-05	0.0104264	-3.61465e-05			0.0154265	-5.15562e-05			0.0105845	-3.6368e-05	0.0104898	-3.6145e-05	0.0105508	-3.63877e-05	0.0105125	-3.6315e-05	0.0071917	-2.5903e-05	0.00769702	-2.5934e-05
0.0104261	-3.587e-05	0.0103574	-3.607e-05	0.0103964	-3.60111e-05			0.0153295	-5.13627e-05			0.0104614	-3.5988e-05	0.0105255	-3.6255e-05	0.0104248	-3.59977e-05	0.0104607	-3.6155e-05	0.00716765	-2.5828e-05	0.00764475	-2.5761e-05
0.0103111	-3.597e-05	0.0103814	-3.575e-05	0.0103584	-3.58757e-05			0.0152865	-5.11692e-05			0.0104388	-3.5918e-05	0.0104119	-3.5905e-05	0.0104637	-3.61177e-05	0.0103896	-3.5935e-05	0.00716797	-2.5829e-05	0.00762846	-2.5707e-05
0.0103001	-3.569e-05	0.0102584	-3.585e-05	0.0102834	-3.57403e-05			0.0152305	-5.09758e-05			0.0103871	-3.5758e-05	0.0104054	-3.5885e-05	0.010337	-3.57277e-05	0.010396	-3.5955e-05	0.00708365	-2.5566e-05	0.00760912	-2.5643e-05
0.0102741	-3.556e-05	0.0102944	-3.546e-05	0.0102964	-3.56049e-05			0.0151335	-5.07824e-05			0.0103547	-3.5658e-05	0.0103308	-3.5655e-05	0.0103663	-3.58177e-05	0.0102794	-3.5595e-05	0.00709777	-2.561e-05	0.00755034	-2.5449e-05
0.0102041	-3.544e-05	0.0101784	-3.557e-05	0.0101694	-3.54696e-05			0.0151325	-5.05889e-05			0.0103321	-3.5588e-05	0.0103048	-3.5575e-05	0.0102555	-3.54777e-05	0.0103184	-3.5715e-05	0.00699687	-2.5296e-05	0.00757274	-2.5523e-05
0.0101931	-3.527e-05	0.0101874	-3.523e-05	0.0102104	-3.53342e-05			0.0149905	-5.03955e-05			0.0102509	-3.5338e-05	0.0102787	-3.5495e-05	0.0102522	-3.54677e-05	0.010195	-3.5335e-05	0.00704927	-2.5459e-05	0.00747184	-2.5189e-05
0.0100901	-3.527e-05	0.0101464	-3.514e-05	0.0100994	-3.51988e-05			0.0150115	-5.0202e-05			0.0102705	-3.5398e-05	0.0101909	-3.5225e-05	0.0102068	-3.53277e-05	0.0102242	-3.5425e-05	0.00696187	-2.5187e-05	0.00751411	-2.5329e-05
0.0101221	-3.493e-05	0.0100644	-3.506e-05	0.0101124	-3.50634e-05			0.0148915	-5.00086e-05			0.010153	-3.5038e-05	0.0102104	-3.5285e-05	0.0101159	-3.50477e-05	0.01013	-3.5135e-05	0.00697759	-2.5236e-05	0.00741233	-2.4992e-05
0.0099951	-3.504e-05	0.0100724	-3.482e-05	0.0100574	-3.4928e-05			0.0148615	-4.98151e-05			0.0101824	-3.5128e-05	0.0100866	-3.4905e-05	0.0101548	-3.51677e-05	0.010091	-3.5015e-05	0.00691634	-2.5045e-05	0.00744169	-2.5089e-05
0.0100131	-3.469e-05	0.0099504	-3.49e-05	0.0099944	-3.47927e-05			0.0147835	-4.96216e-05			0.0100681	-3.4778e-05	0.0101255	-3.5025e-05	0.0100279	-3.47777e-05	0.0100846	-3.4995e-05	0.00689167	-2.4968e-05	0.00737768	-2.4878e-05
0.0099241	-3.473e-05	0.0099874	-3.452e-05	0.0099734	-3.46573e-05			0.0147315	-4.94282e-05			0.0100714	-3.4788e-05	0.0099994	-3.4635e-05	0.0100671	-3.48977e-05	0.00997432	-3.4655e-05	0.00686673	-2.489e-05	0.00735467	-2.4802e-05
0.0099141	-3.444e-05	0.0098604	-3.463e-05	0.0098754	-3.45219e-05			0.0146835	-4.92348e-05			0.0099968	-3.4558e-05	0.0100285	-3.4725e-05	0.00994321	-3.45177e-05	0.01001	-3.4765e-05	0.00679806	-2.4676e-05	0.00734743	-2.4778e-05
0.0098571	-3.441e-05	0.0098964	-3.424e-05	0.0099014	-3.43865e-05			0.0145765	-4.90413e-05			0.00995785	-3.4438e-05	0.00993461	-3.4435e-05	0.00996271	-3.45777e-05	0.00988318	-3.4375e-05	0.00682957	-2.4774e-05	0.00726939	-2.452e-05
0.0098011	-3.424e-05	0.0097924	-3.433e-05	0.0097734	-3.42511e-05			0.0145725	-4.88479e-05			0.00993834	-3.4378e-05	0.0099022	-3.4335e-05	0.00988487	-3.43377e-05	0.00991892	-3.4485e-05	0.00671597	-2.4421e-05	0.00729965	-2.462e-05
0.0098101	-3.4e-05	0.0097894	-3.401e-05	0.0098134	-3.41158e-05			0.0144375	-4.86544e-05			0.00984074	-3.4078e-05	0.00987949	-3.4265e-05	0.00984593	-3.42177e-05	0.00980515	-3.4135e-05	0.00676741	-2.4581e-05	0.00720267	-2.4299e-05
0.0096861	-3.408e-05	0.0097274	-3.4e-05	0.0097054	-3.39804e-05			0.0144225	-4.8461e-05			0.00988301	-3.4208e-05	0.00978503	-3.3975e-05	0.00983617	-3.41877e-05	0.00982141	-3.4185e-05	0.0066679	-2.427e-05	0.00725008	-2.4456e-05
0.0097221	-3.37e-05	0.0096664	-3.385e-05	0.0096964	-3.3845e-05			0.0143455	-4.82675e-05			0.009753	-3.3808e-05	0.00982093	-3.4085e-05	0.00973507	-3.38777e-05	0.00973341	-3.3915e-05	0.00669442	-2.4353e-05	0.00715417	-2.4139e-05
0.0095991	-3.383e-05	0.0096694	-3.363e-05	0.0096704	-3.37096e-05			0.0143025	-4.8074e-05			0.00978551	-3.3908e-05	0.00969356	-3.3695e-05	0.00976122	-3.39577e-05	0.00969423	-3.3795e-05	0.00663804	-2.4177e-05	0.00717659	-2.4213e-05
0.0096301	-3.344e-05	0.0095564	-3.367e-05	0.0095994	-3.35742e-05			0.0142355	-4.78806e-05			0.00967835	-3.3578e-05	0.00972627	-3.3795e-05	0.00963048	-3.35577e-05	0.00969097	-3.3785e-05	0.00660472	-2.4073e-05	0.00711399	-2.4006e-05
0.0095381	-3.351e-05	0.0095944	-3.33e-05	0.0095774	-3.34389e-05			0.0141585	-4.76872e-05			0.00966535	-3.3538e-05	0.0096151	-3.3455e-05	0.00966632	-3.36677e-05	0.00957998	-3.3445e-05	0.0066044	-2.4072e-05	0.0070898	-2.3926e-05
0.0095221	-3.32e-05	0.0094684	-3.341e-05	0.0094724	-3.33035e-05			0.0141335	-4.74937e-05			0.00960664	-3.3358e-05	0.00962161	-3.3475e-05	0.00956541	-3.33577e-05	0.00961256	-3.3545e-05	0.00650982	-2.3777e-05	0.00708497	-2.391e-05
0.0094711	-3.316e-05	0.0094844	-3.305e-05	0.0095034	-3.31681e-05			0.0140125	-4.73003e-05			0.00956088	-3.3218e-05	0.00955343	-3.3265e-05	0.00956215	-3.33477e-05	0.00949835	-3.3195e-05	0.00654989	-2.3902e-05	0.00700728	-2.3653e-05
0.0093971	-3.305e-05	0.0094064	-3.308e-05	0.0093774	-3.30327e-05			0.0140205	-4.71068e-05			0.00954133	-3.3158e-05	0.00947224	-3.3015e-05	0.00948403	-3.31077e-05	0.00952117	-3.3265e-05	0.00644209	-2.3566e-05	0.00704475	-2.3777e-05
0.0094151	-3.277e-05	0.0093794	-3.283e-05	0.0094144	-3.28973e-05			0.0138775	-4.69134e-05			0.00945355	-3.2888e-05	0.00949829	-3.3095e-05	0.00944489	-3.29877e-05	0.00941063	-3.2925e-05	0.00648992	-2.3715e-05	0.00694776	-2.3456e-05
0.0092891	-3.286e-05	0.0093284	-3.278e-05	0.0093154	-3.2762e-05			0.0138925	-4.67199e-05			0.00948616	-3.2988e-05	0.00938413	-3.2745e-05	0.00943838	-3.29677e-05	0.00941388	-3.2935e-05	0.006429	-2.3525e-05	0.00698137	-2.3567e-05
0.0093191	-3.249e-05	0.0092434	-3.274e-05	0.0093054	-3.26266e-05			0.0137785	-4.65264e-05			0.00935517	-3.2588e-05	0.00942336	-3.2865e-05	0.00932452	-3.26177e-05	0.00936169	-3.2775e-05	0.00640821	-2.346e-05	0.0068912	-2.3269e-05
0.0092361	-3.253e-05	0.0092794	-3.239e-05	0.0092724	-3.24912e-05			0.0137465	-4.6333e-05			0.00935517	-3.2588e-05	0.00929593	-3.2475e-05	0.0093636	-3.27377e-05	0.0092702	-3.2495e-05	0.00635144	-2.3282e-05	0.00690296	-2.3308e-05
0.0092251	-3.224e-05	0.0091564	-3.248e-05	0.0091894	-3.23558e-05			0.0136935	-4.61395e-05			0.00928306	-3.2368e-05	0.00932849	-3.2575e-05	0.00923639	-3.23477e-05	0.00929302	-3.2565e-05	0.0063154	-2.3169e-05	0.00688969	-2.3264e-05
0.0091441	-3.228e-05	0.0091964	-3.208e-05	0.0091804	-3.22204e-05			0.0135805	-4.59461e-05			0.00926021	-3.2298e-05	0.00921757	-3.2235e-05	0.00926902	-3.24477e-05	0.00918218	-3.2225e-05	0.0063253	-2.32e-05	0.00681568	-2.3019e-05
0.0091051	-3.204e-05	0.0090924	-3.214e-05	0.0090684	-3.20851e-05			0.0135875	-4.57527e-05			0.00922432	-3.2188e-05	0.00920128	-3.2185e-05	0.00915805	-3.21077e-05	0.00921473	-3.2325e-05	0.00622732	-2.2894e-05	0.00682835	-2.3061e-05
0.0090831	-3.191e-05	0.0090844	-3.184e-05	0.0091064	-3.19497e-05			0.0134455	-4.55592e-05			0.00914901	-3.1958e-05	0.00915576	-3.2045e-05	0.00915477	-3.20977e-05	0.00908809	-3.1935e-05	0.00627372	-2.3039e-05	0.00674181	-2.2774e-05
0.0089951	-3.185e-05	0.0090094	-3.186e-05	0.0090104	-3.18143e-05			0.0134645	-4.53658e-05			0.00916871	-3.2018e-05	0.00910037	-3.1875e-05	0.00909249	-3.19077e-05	0.00912711	-3.2055e-05	0.00616141	-2.2687e-05	0.00678129	-2.2905e-05
0.0090131	-3.154e-05	0.0089674	-3.165e-05	0.0090124	-3.16789e-05			0.0133695	-4.51723e-05			0.00904739	-3.1648e-05	0.00910363	-3.1885e-05	0.00903352	-3.17277e-05	0.00901275	-3.1705e-05	0.00620638	-2.2828e-05	0.006683	-2.2578e-05
0.0088901	-3.166e-05	0.0089554	-3.149e-05	0.0089214	-3.15435e-05			0.0133305	-4.49788e-05			0.0090802	-3.1748e-05	0.00898572	-3.1525e-05	0.00904663	-3.17677e-05	0.00900293	-3.1675e-05	0.00612938	-2.2587e-05	0.00671697	-2.2691e-05
0.0089281	-3.127e-05	0.0088474	-3.15e-05	0.0088974	-3.14082e-05			0.0132295	-4.47854e-05			0.00895871	-3.1378e-05	0.00902501	-3.1645e-05	0.00892544	-3.13977e-05	0.00897687	-3.1595e-05	0.00612106	-2.2561e-05	0.00663317	-2.2413e-05
0.0088181	-3.136e-05	0.0088854	-3.114e-05	0.0088644	-3.12728e-05			0.0131845	-4.45919e-05			0.00897832	-3.1438e-05	0.00890394	-3.1275e-05	0.00896148	-3.15077e-05	0.00888906	-3.1325e-05	0.00610443	-2.2509e-05	0.00660967	-2.2335e-05
0.0088241	-3.103e-05	0.0087574	-3.126e-05	0.0087864	-3.11374e-05			0.0131485	-4.43985e-05			0.00888377	-3.1148e-05	0.00892679	-3.1345e-05	0.0088369	-3.11277e-05	0.00890539	-3.1375e-05	0.00602664	-2.2265e-05	0.00662021	-2.237e-05
0.0087441	-3.106e-05	0.0087924	-3.086e-05	0.0087964	-3.1002e-05			0.0130225	-4.42051e-05			0.00883805	-3.1008e-05	0.00882899	-3.1045e-05	0.0088697	-3.12277e-05	0.00878091	-3.0995e-05	0.0060569	-2.236e-05	0.006556	-2.2157e-05
0.0087011	-3.083e-05	0.0086764	-3.097e-05	0.0086684	-3.08666e-05			0.0130265	-4.40116e-05			0.00882495	-3.0968e-05	0.00880275	-3.0965e-05	0.00876157	-3.08977e-05	0.0088201	-3.1115e-05	0.0059428	-2.2002e-05	0.00656808	-2.2197e-05
0.0086871	-3.068e-05	0.0086944	-3.06e-05	0.0087074	-3.07313e-05			0.0128895	-4.38182e-05			0.00874934	-3.0738e-05	0.00876653	-3.0855e-05	0.0087583	-3.08877e-05	0.00869267	-3.0725e-05	0.00599532	-2.2167e-05	0.00647252	-2.1881e-05
0.0085881	-3.065e-05	0.0086144	-3.063e-05	0.0086274	-3.05959e-05			0.0129045	-4.36247e-05			0.00877239	-3.0808e-05	0.00868429	-3.0605e-05	0.00871584	-3.07577e-05	0.0087221	-3.0815e-05	0.00588764	-2.1829e-05	0.00652024	-2.2039e-05
0.0086201	-3.032e-05	0.0085614	-3.044e-05	0.0086104	-3.04605e-05			0.0127715	-4.34313e-05			0.00864739	-3.0428e-05	0.00870733	-3.0675e-05	0.00862737	-3.04877e-05	0.00862748	-3.0525e-05	0.00592625	-2.195e-05	0.0064277	-2.1732e-05
0.0084921	-3.044e-05	0.0085584	-3.026e-05	0.0085244	-3.03251e-05			0.0127695	-4.32378e-05			0.00868024	-3.0528e-05	0.00858549	-3.0305e-05	0.00865038	-3.05577e-05	0.00860139	-3.0445e-05	0.00588411	-2.1818e-05	0.0064515	-2.1811e-05
0.0085271	-3.005e-05	0.0084524	-3.027e-05	0.0084954	-3.01897e-05			0.0126725	-4.30444e-05			0.00856524	-3.0178e-05	0.00862494	-3.0425e-05	0.00852868	-3.01877e-05	0.00857856	-3.0375e-05	0.005827	-2.1639e-05	0.00638881	-2.1603e-05
0.0084261	-3.013e-05	0.0084874	-2.991e-05	0.0084644	-3.00544e-05			0.0126145	-4.28509e-05			0.00856853	-3.0188e-05	0.0085035	-3.0055e-05	0.0085616	-3.02877e-05	0.00848372	-3.0085e-05	0.00582062	-2.1619e-05	0.00636504	-2.1524e-05
0.0084141	-2.984e-05	0.0083594	-3.004e-05	0.0083784	-2.9919e-05			0.0125805	-4.26575e-05			0.00850592	-2.9998e-05	0.00847724	-2.9975e-05	0.00844002	-2.99177e-05	0.00850662	-3.0155e-05	0.00574832	-2.1392e-05	0.00635663	-2.1496e-05
0.0083571	-2.981e-05	0.0083934	-2.965e-05	0.0083994	-2.97836e-05			0.0124635	-4.2464e-05			0.00845986	-2.9858e-05	0.00843119	-2.9835e-05	0.00846294	-2.99877e-05	0.00838253	-2.9775e-05	0.00577412	-2.1473e-05	0.00628956	-2.1273e-05
0.0082931	-2.967e-05	0.0082894	-2.973e-05	0.0082704	-2.96482e-05			0.0124685	-4.22705e-05			0.00844016	-2.9798e-05	0.00840157	-2.9745e-05	0.0083746	-2.97177e-05	0.0084218	-2.9895e-05	0.00566764	-2.1139e-05	0.00631271	-2.135e-05
0.0083081	-2.938e-05	0.0082484	-2.951e-05	0.0083034	-2.95128e-05			0.0123265	-4.20771e-05			0.00833821	-2.9488e-05	0.00837195	-2.9655e-05	0.00832852	-2.95777e-05	0.00830047	-2.9525e-05	0.00571989	-2.1303e-05	0.00621323	-2.1019e-05
0.0081921	-2.947e-05	0.0082164	-2.941e-05	0.0081994	-2.93775e-05			0.0123415	-4.18836e-05			0.00836125	-2.9558e-05	0.00827982	-2.9375e-05	0.00832522	-2.95677e-05	0.00832343	-2.9595e-05	0.00561323	-2.0968e-05	0.00625982	-2.1174e-05
0.0082191	-2.91e-05	0.0081394	-2.932e-05	0.0082024	-2.92421e-05			0.0122335	-4.16902e-05			0.00824601	-2.9208e-05	0.00831277	-2.9475e-05	0.00821656	-2.92377e-05	0.00823143	-2.9315e-05	0.00564312	-2.1062e-05	0.00619042	-2.0943e-05
0.0080941	-2.922e-05	0.0081654	-2.902e-05	0.0081364	-2.91067e-05			0.0121555	-4.14968e-05			0.00826904	-2.9278e-05	0.00818434	-2.9085e-05	0.0082494	-2.93377e-05	0.00819534	-2.9205e-05	0.0055748	-2.0847e-05	0.00617781	-2.0901e-05
0.0081151	-2.884e-05	0.0080444	-2.906e-05	0.0080694	-2.89713e-05			0.0121495	-4.13033e-05			0.00817041	-2.8978e-05	0.00821066	-2.9165e-05	0.00812143	-2.89477e-05	0.00817895	-2.9155e-05	0.00554838	-2.0764e-05	0.00611879	-2.0704e-05
0.0080221	-2.89e-05	0.0080834	-2.869e-05	0.0080734	-2.88359e-05			0.0120475	-4.11099e-05			0.00816056	-2.8948e-05	0.0080988	-2.8825e-05	0.00815097	-2.90377e-05	0.00807716	-2.8845e-05	0.00554424	-2.0751e-05	0.00610051	-2.0643e-05
0.0080101	-2.861e-05	0.0079594	-2.881e-05	0.0079584	-2.87006e-05			0.0120245	-4.09164e-05			0.00810143	-2.8768e-05	0.00810537	-2.8845e-05	0.00803621	-2.86877e-05	0.00811001	-2.8945e-05	0.00546046	-2.0487e-05	0.00609032	-2.0609e-05
0.0079661	-2.854e-05	0.0079874	-2.843e-05	0.0079964	-2.85652e-05			0.0118955	-4.07229e-05			0.00804215	-2.8588e-05	0.00804944	-2.8675e-05	0.00805919	-2.87577e-05	0.00798193	-2.8555e-05	0.00549722	-2.0603e-05	0.00601837	-2.0369e-05
0.0078871	-2.845e-05	0.0078914	-2.849e-05	0.0078674	-2.84298e-05			0.0119105	-4.05295e-05			0.00804544	-2.8598e-05	0.00798688	-2.8485e-05	0.0079738	-2.84977e-05	0.00802123	-2.8675e-05	0.0053903	-2.0266e-05	0.00605142	-2.0479e-05
0.0078991	-2.817e-05	0.0078564	-2.825e-05	0.0078994	-2.82944e-05			0.0117665	-4.0336e-05			0.00793685	-2.8268e-05	0.00797702	-2.8455e-05	0.00792443	-2.83477e-05	0.00793296	-2.8405e-05	0.00544166	-2.0428e-05	0.00594824	-2.0136e-05
0.0077751	-2.825e-05	0.0078274	-2.814e-05	0.0077914	-2.8159e-05			0.0117785	-4.01426e-05			0.00796648	-2.8358e-05	0.00787206	-2.8135e-05	0.00793761	-2.83877e-05	0.00790022	-2.8305e-05	0.00534388	-2.0119e-05	0.00596356	-2.0187e-05
0.0078161	-2.787e-05	0.0077484	-2.804e-05	0.0077984	-2.80237e-05			0.0116735	-3.99492e-05			0.00783826	-2.7968e-05	0.00791147	-2.8255e-05	0.00781244	-2.80077e-05	0.00784452	-2.8135e-05	0.00536666	-2.0191e-05	0.00592122	-2.0046e-05
0.0076961	-2.799e-05	0.0077654	-2.777e-05	0.0077444	-2.78883e-05			0.0116385	-3.97557e-05			0.00783168	-2.7948e-05	0.00779269	-2.7895e-05	0.00785194	-2.81277e-05	0.00777885	-2.7935e-05	0.00533565	-2.0093e-05	0.00592032	-2.0043e-05
0.0076941	-2.767e-05	0.0076434	-2.786e-05	0.0076664	-2.77529e-05			0.0115665	-3.95623e-05			0.00776582	-2.7748e-05	0.00780591	-2.7935e-05	0.00772024	-2.77277e-05	0.00778544	-2.7955e-05	0.0052752	-1.9902e-05	0.00587151	-1.988e-05
0.0076561	-2.761e-05	0.0076804	-2.747e-05	0.0076794	-2.76175e-05			0.0114725	-3.93688e-05			0.00774934	-2.7698e-05	0.00770705	-2.7635e-05	0.0077598	-2.78477e-05	0.00766687	-2.7595e-05	0.00527741	-1.9909e-05	0.00583279	-1.9751e-05
0.0075861	-2.746e-05	0.0075604	-2.759e-05	0.0075534	-2.74821e-05			0.0114735	-3.91753e-05			0.00770648	-2.7568e-05	0.00770047	-2.7615e-05	0.00764432	-2.74977e-05	0.0077097	-2.7725e-05	0.00518637	-1.962e-05	0.00585142	-1.9813e-05
0.0075751	-2.728e-05	0.0075854	-2.721e-05	0.0075954	-2.73468e-05			0.0113335	-3.89819e-05			0.0076404	-2.7368e-05	0.00763793	-2.7425e-05	0.00764432	-2.74977e-05	0.00758437	-2.7345e-05	0.00522705	-1.9749e-05	0.00575617	-1.9495e-05
0.0074711	-2.728e-05	0.0075214	-2.718e-05	0.0074734	-2.72114e-05			0.0113515	-3.87884e-05			0.00765697	-2.7418e-05	0.0075818	-2.7255e-05	0.00759805	-2.73577e-05	0.00761404	-2.7435e-05	0.00514087	-1.9477e-05	0.00579023	-1.9609e-05
0.0074801	-2.7022e-05	0.0074534	-2.704e-05	0.0075004	-2.7076e-05			0.0112195	-3.8595e-05			0.00757188	-2.7161e-05	0.00758843	-2.7275e-05	0.00751487	-2.71057e-05	0.00749105	-2.7061e-05	0.00515826	-1.9532e-05	0.00568329	-1.9252e-05
0.0073721	-2.7046e-05	0.0074074	-2.6972e-05	0.0074244	-2.69406e-05			0.0112095	-3.84016e-05			0.00756492	-2.714e-05	0.00750785	-2.7032e-05	0.00753267	-2.71597e-05	0.00749959	-2.7087e-05	0.00507674	-1.9273e-05	0.00573004	-1.9408e-05
0.0073981	-2.668e-05	0.0073304	-2.688e-05	0.0073754	-2.68052e-05			0.0111095	-3.82081e-05			0.00744647	-2.6782e-05	0.00751016	-2.7039e-05	0.00741186	-2.67937e-05	0.00745253	-2.6944e-05	0.00507706	-1.9274e-05	0.00565192	-1.9147e-05
0.0072941	-2.6765e-05	0.0073674	-2.6543e-05	0.0073424	-2.66699e-05			0.0110635	-3.80147e-05			0.00746234	-2.683e-05	0.00738055	-2.6647e-05	0.0074496	-2.69077e-05	0.00736974	-2.6693e-05	0.0050437	-1.9168e-05	0.00564295	-1.9117e-05
0.0073091	-2.6412e-05	0.0072394	-2.6642e-05	0.0072464	-2.65345e-05			0.0110235	-3.78212e-05			0.00737314	-2.6561e-05	0.00740775	-2.6729e-05	0.00731918	-2.65137e-05	0.00739681	-2.6775e-05	0.00498398	-1.8978e-05	0.0056172	-1.9031e-05
0.0072541	-2.6429e-05	0.0072804	-2.6252e-05	0.0072774	-2.63991e-05			0.0109055	-3.76277e-05			0.00734196	-2.6467e-05	0.00731987	-2.6464e-05	0.00735622	-2.66257e-05	0.00726921	-2.6389e-05	0.00500851	-1.9056e-05	0.00554996	-1.8807e-05
0.0071821	-2.6249e-05	0.0071584	-2.6369e-05	0.0071504	-2.62637e-05			0.0109035	-3.74343e-05			0.00731583	-2.6388e-05	0.00728738	-2.6366e-05	0.00724552	-2.62907e-05	0.00731007	-2.6513e-05	0.00490065	-1.8713e-05	0.00557396	-1.8887e-05
0.0071741	-2.6065e-05	0.0071734	-2.6014e-05	0.0071924	-2.61283e-05			0.0107675	-3.72409e-05			0.00722123	-2.6102e-05	0.00726058	-2.6285e-05	0.00724286	-2.62827e-05	0.00718461	-2.6131e-05	0.00495245	-1.8878e-05	0.00548673	-1.8596e-05
0.0070681	-2.607e-05	0.0070944	-2.6039e-05	0.0070654	-2.5993e-05			0.0107495	-3.70474e-05			0.00725364	-2.62e-05	0.00717723	-2.6033e-05	0.00719604	-2.61417e-05	0.00720861	-2.6204e-05	0.00484253	-1.8528e-05	0.00553114	-1.8744e-05
0.0070991	-2.5713e-05	0.0070484	-2.5826e-05	0.0070864	-2.58576e-05			0.0106725	-3.6854e-05			0.00712703	-2.5816e-05	0.0071958	-2.6089e-05	0.00711067	-2.58847e-05	0.00710962	-2.5904e-05	0.00488593	-1.8666e-05	0.00543615	-1.8427e-05
0.0069691	-2.5831e-05	0.0070444	-2.563e-05	0.0070414	-2.57222e-05			0.0106335	-3.66605e-05			0.00715766	-2.5909e-05	0.00706491	-2.5695e-05	0.00713525	-2.59587e-05	0.00708483	-2.5829e-05	0.00481546	-1.8442e-05	0.00545769	-1.8499e-05
0.0070071	-2.5439e-05	0.0069284	-2.5668e-05	0.0069664	-2.55868e-05			0.0105455	-3.64671e-05			0.00704427	-2.5565e-05	0.00710636	-2.582e-05	0.00700431	-2.55637e-05	0.00705844	-2.5749e-05	0.00479755	-1.8385e-05	0.0053858	-1.8259e-05
0.0068981	-2.5531e-05	0.0069664	-2.5308e-05	0.0069404	-2.54514e-05			0.0104815	-3.62736e-05			0.00704791	-2.5576e-05	0.00697976	-2.5438e-05	0.00704442	-2.56847e-05	0.00696461	-2.5464e-05	0.00478311	-1.8339e-05	0.00537921	-1.8237e-05
0.0068951	-2.5222e-05	0.0068354	-2.5426e-05	0.0068394	-2.53161e-05			0.0104535	-3.60801e-05			0.00698198	-2.5377e-05	0.00699602	-2.5487e-05	0.00693118	-2.53437e-05	0.00699488	-2.5556e-05	0.00470818	-1.81e-05	0.00535586	-1.8159e-05
0.0068341	-2.5197e-05	0.0068634	-2.5054e-05	0.0068744	-2.51807e-05			0.0103305	-3.58867e-05			0.00693742	-2.5242e-05	0.00691402	-2.524e-05	0.00694377	-2.53817e-05	0.00688275	-2.5215e-05	0.00472635	-1.8158e-05	0.00530322	-1.7983e-05
0.0067751	-2.5043e-05	0.0067624	-2.5132e-05	0.0067464	-2.50453e-05			0.0103375	-3.56933e-05			0.0069262	-2.5208e-05	0.00686151	-2.5082e-05	0.00684192	-2.50737e-05	0.00690807	-2.5292e-05	0.00462664	-1.7839e-05	0.00532263	-1.8048e-05
0.0067811	-2.4809e-05	0.0067604	-2.4821e-05	0.0067884	-2.49099e-05			0.0101975	-3.54998e-05			0.00682337	-2.4897e-05	0.00685852	-2.5073e-05	0.00681608	-2.49957e-05	0.00679083	-2.4936e-05	0.00467662	-1.7999e-05	0.00522514	-1.7722e-05
0.0066581	-2.4881e-05	0.0067024	-2.4783e-05	0.0066734	-2.47745e-05			0.0102175	-3.53064e-05			0.00685548	-2.4994e-05	0.00675347	-2.4757e-05	0.00680479	-2.49617e-05	0.00679381	-2.4945e-05	0.00459269	-1.773e-05	0.00526999	-1.7872e-05
0.0066951	-2.45e-05	0.0066134	-2.4737e-05	0.0066754	-2.46392e-05			0.0100815	-3.51129e-05			0.00672647	-2.4605e-05	0.0067921	-2.4873e-05	0.00669877	-2.46427e-05	0.00673191	-2.4758e-05	0.00460357	-1.7765e-05	0.00517138	-1.7542e-05
0.0065921	-2.4559e-05	0.0066414	-2.4406e-05	0.0066164	-2.45038e-05			0.0100735	-3.49195e-05			0.0067404	-2.4647e-05	0.00666002	-2.4477e-05	0.00672938	-2.47347e-05	0.00664444	-2.4493e-05	0.00455377	-1.7605e-05	0.00519682	-1.7627e-05
0.0065951	-2.4234e-05	0.0065224	-2.4454e-05	0.0065594	-2.43684e-05			0.0100045	-3.4726e-05			0.0066417	-2.4349e-05	0.0066983	-2.4592e-05	0.00660214	-2.43527e-05	0.00666984	-2.457e-05	0.00450858	-1.746e-05	0.0051579	-1.7497e-05
0.0064941	-2.4313e-05	0.0065604	-2.4098e-05	0.0065464	-2.4233e-05			0.00990953	-3.45325e-05			0.00662444	-2.4297e-05	0.0065749	-2.422e-05	0.00664047	-2.44677e-05	0.00655831	-2.4232e-05	0.00450453	-1.7447e-05	0.00510999	-1.7337e-05
0.0064901	-2.4005e-05	0.0064514	-2.4171e-05	0.0064374	-2.40976e-05			0.00989453	-3.43391e-05			0.00658014	-2.4164e-05	0.00656628	-2.4194e-05	0.00651993	-2.41057e-05	0.00659359	-2.4339e-05	0.00442314	-1.7185e-05	0.00509985	-1.7303e-05
0.0064311	-2.3976e-05	0.0064674	-2.3819e-05	0.0064704	-2.39623e-05			0.00976553	-3.41457e-05			0.00652712	-2.4005e-05	0.00652016	-2.4055e-05	0.00653391	-2.41477e-05	0.00646682	-2.3956e-05	0.00446531	-1.7321e-05	0.00502768	-1.7061e-05
0.0063531	-2.3883e-05	0.0063594	-2.3912e-05	0.0063574	-2.38269e-05			0.00977953	-3.39522e-05			0.00652312	-2.3993e-05	0.00645596	-2.3862e-05	0.00644812	-2.38897e-05	0.0065016	-2.4061e-05	0.00435509	-1.6965e-05	0.00506053	-1.7171e-05
0.0063741	-2.3558e-05	0.0063404	-2.364e-05	0.0063814	-2.36915e-05			0.00963353	-3.37588e-05			0.00641974	-2.3682e-05	0.00646527	-2.389e-05	0.0064085	-2.37707e-05	0.00638415	-2.3705e-05	0.00440465	-1.7125e-05	0.00496017	-1.6835e-05
0.0062521	-2.3663e-05	0.0063054	-2.354e-05	0.0062734	-2.35561e-05			0.00964353	-3.35653e-05			0.00645032	-2.3774e-05	0.00635208	-2.355e-05	0.00640051	-2.37467e-05	0.00638085	-2.3695e-05	0.00430528	-1.6804e-05	0.00500375	-1.6981e-05
0.0062931	-2.3279e-05	0.0062154	-2.3491e-05	0.0062694	-2.34207e-05			0.00954853	-3.33718e-05			0.00632408	-2.3395e-05	0.00638973	-2.3663e-05	0.00629273	-2.34227e-05	0.00634672	-2.3592e-05	0.00431643	-1.684e-05	0.00491838	-1.6695e-05
0.0061661	-2.3389e-05	0.0062414	-2.3165e-05	0.0062024	-2.32854e-05			0.00949253	-3.31784e-05			0.00634542	-2.3459e-05	0.00625683	-2.3265e-05	0.00632405	-2.35167e-05	0.00625544	-2.3317e-05	0.00428736	-1.6746e-05	0.00490017	-1.6634e-05
0.0061811	-2.303e-05	0.0061144	-2.3255e-05	0.0061444	-2.315e-05			0.00941753	-3.2985e-05			0.00625448	-2.3186e-05	0.00628626	-2.3353e-05	0.00619426	-2.31277e-05	0.00626971	-2.336e-05	0.00423711	-1.6583e-05	0.00489569	-1.6619e-05
0.0061011	-2.3058e-05	0.0061554	-2.2867e-05	0.0061444	-2.30146e-05			0.00933953	-3.27915e-05			0.00618755	-2.2985e-05	0.00618668	-2.3054e-05	0.00623392	-2.32467e-05	0.00615399	-2.3011e-05	0.00425035	-1.6626e-05	0.00486051	-1.6501e-05
0.0060721	-2.2819e-05	0.0060284	-2.299e-05	0.0060264	-2.28792e-05			0.00933053	-3.25981e-05			0.0061989	-2.3019e-05	0.00617206	-2.301e-05	0.00611675	-2.28937e-05	0.00619102	-2.3123e-05	0.00415372	-1.6312e-05	0.00484502	-1.6449e-05
0.0060451	-2.2694e-05	0.0060604	-2.2605e-05	0.0060664	-2.27438e-05			0.00919753	-3.24046e-05			0.00610653	-2.2742e-05	0.00611811	-2.2848e-05	0.00612406	-2.29157e-05	0.00606557	-2.2744e-05	0.00419828	-1.6457e-05	0.00477124	-1.6201e-05
0.0059421	-2.2683e-05	0.0059704	-2.2646e-05	0.0059384	-2.26085e-05			0.00921353	-3.22112e-05			0.00613217	-2.2819e-05	0.00604889	-2.2641e-05	0.00605333	-2.27037e-05	0.00609279	-2.2826e-05	0.00409061	-1.6107e-05	0.00480695	-1.6321e-05
0.0059781	-2.2336e-05	0.0059204	-2.2464e-05	0.0059684	-2.24731e-05			0.00906653	-3.20177e-05			0.00600733	-2.2444e-05	0.00605994	-2.2674e-05	0.00599156	-2.25187e-05	0.0059896	-2.2514e-05	0.00413681	-1.6257e-05	0.00471126	-1.6e-05
0.0058461	-2.2456e-05	0.0059044	-2.2309e-05	0.0058804	-2.23377e-05			0.00906953	-3.18242e-05			0.00597503	-2.2347e-05	0.00594653	-2.2335e-05	0.00600495	-2.25587e-05	0.0059754	-2.2471e-05	0.00408332	-1.6083e-05	0.00474498	-1.6113e-05
0.0058831	-2.2065e-05	0.0058064	-2.2283e-05	0.0058594	-2.22023e-05			0.00896753	-3.16308e-05			0.00591961	-2.2181e-05	0.00598287	-2.2444e-05	0.0058901	-2.22157e-05	0.00593928	-2.2362e-05	0.00404988	-1.5974e-05	0.00466768	-1.5854e-05
0.0057611	-2.2166e-05	0.0058394	-2.1925e-05	0.0058084	-2.20669e-05			0.00892853	-3.14374e-05			0.00593132	-2.2216e-05	0.00585174	-2.205e-05	0.00591952	-2.23037e-05	0.00583621	-2.2051e-05	0.00401767	-1.5869e-05	0.00466113	-1.5832e-05
0.0057751	-2.1815e-05	0.0057074	-2.2037e-05	0.0057184	-2.19316e-05			0.00887353	-3.12439e-05			0.00584047	-2.1945e-05	0.00588038	-2.2136e-05	0.00578779	-2.19097e-05	0.00586793	-2.2147e-05	0.00395809	-1.5675e-05	0.00462906	-1.5724e-05
0.0056991	-2.1831e-05	0.0057454	-2.165e-05	0.0057464	-2.17962e-05			0.00877153	-3.10505e-05			0.00581003	-2.1854e-05	0.00578247	-2.1843e-05	0.00582718	-2.20277e-05	0.00574917	-2.1788e-05	0.00397372	-1.5726e-05	0.00458591	-1.5579e-05
0.0056531	-2.1637e-05	0.0056294	-2.1757e-05	0.0056194	-2.16608e-05			0.00876353	-3.0857e-05			0.00578222	-2.1771e-05	0.00575102	-2.1749e-05	0.00571389	-2.16877e-05	0.00578762	-2.1904e-05	0.00388555	-1.5437e-05	0.00458859	-1.5588e-05
0.0056481	-2.144e-05	0.0056444	-2.1402e-05	0.0056604	-2.15254e-05			0.00861953	-3.06636e-05			0.00571051	-2.1557e-05	0.00572662	-2.1676e-05	0.00569686	-2.16367e-05	0.00566268	-2.1528e-05	0.00392965	-1.5582e-05	0.00450489	-1.5307e-05
0.0055301	-2.1506e-05	0.0055564	-2.1445e-05	0.0055384	-2.139e-05			0.00864153	-3.04701e-05			0.00572454	-2.1599e-05	0.00563438	-2.14e-05	0.00566232	-2.15337e-05	0.00568595	-2.1598e-05	0.00382409	-1.5235e-05	0.00454746	-1.545e-05
0.0055701	-2.1117e-05	0.0055114	-2.1252e-05	0.0055544	-2.12547e-05			0.00850553	-3.02767e-05			0.00559945	-2.1225e-05	0.00566084	-2.1479e-05	0.00558178	-2.12937e-05	0.00559443	-2.1323e-05	0.00386365	-1.5365e-05	0.00446755	-1.5182e-05
0.0054391	-2.1237e-05	0.0055164	-2.1025e-05	0.0054714	-2.11193e-05			0.00846453	-3.00832e-05			0.00562221	-2.1293e-05	0.00553436	-2.1103e-05	0.00560323	-2.13577e-05	0.00555742	-2.1212e-05	0.00379503	-1.5139e-05	0.0044777	-1.5216e-05
0.0054741	-2.0849e-05	0.0053924	-2.1103e-05	0.0054374	-2.09839e-05			0.00843353	-2.98897e-05			0.00551284	-2.0967e-05	0.00557102	-2.1212e-05	0.00547459	-2.09737e-05	0.00553778	-2.1153e-05	0.00378231	-1.5097e-05	0.00441191	-1.4995e-05
0.0053621	-2.0945e-05	0.0054324	-2.0733e-05	0.0054214	-2.08485e-05			0.00835653	-2.96963e-05			0.00552663	-2.1008e-05	0.00544732	-2.0843e-05	0.00551038	-2.10807e-05	0.00544201	-2.0865e-05	0.00375386	-1.5003e-05	0.0044042	-1.4969e-05
0.0053541	-2.0626e-05	0.0053004	-2.0825e-05	0.0053024	-2.07131e-05			0.00830153	-2.95029e-05			0.00544381	-2.0762e-05	0.00545202	-2.0857e-05	0.0053825	-2.06977e-05	0.00546961	-2.0948e-05	0.00369234	-1.48e-05	0.00437396	-1.4867e-05
0.0053021	-2.0579e-05	0.0053334	-2.0438e-05	0.0053404	-2.05778e-05			0.00818753	-2.93094e-05			0.00539557	-2.0619e-05	0.00537499	-2.0628e-05	0.005413	-2.07887e-05	0.00534173	-2.0564e-05	0.00371954	-1.489e-05	0.00431218	-1.4659e-05
0.0052401	-2.043e-05	0.0052204	-2.0539e-05	0.0052094	-2.04424e-05			0.00819553	-2.9116e-05			0.00539793	-2.0626e-05	0.00534239	-2.0531e-05	0.00532277	-2.05207e-05	0.00538365	-2.069e-05	0.0036191	-1.4556e-05	0.00433983	-1.4752e-05
0.0052421	-2.0214e-05	0.0052114	-2.0249e-05	0.0052514	-2.0307e-05			0.00804653	-2.89225e-05			0.00529056	-2.0306e-05	0.00531822	-2.0459e-05	0.00527401	-2.03757e-05	0.00528173	-2.0384e-05	0.00366445	-1.4707e-05	0.00424041	-1.4418e-05
0.0051201	-2.0274e-05	0.0051694	-2.0166e-05	0.0051304	-2.01716e-05			0.00806353	-2.87291e-05			0.00531836	-2.0389e-05	0.00521557	-2.0153e-05	0.00528308	-2.04027e-05	0.00525802	-2.0313e-05	0.00356606	-1.438e-05	0.00428755	-1.4576e-05
0.0051601	-1.9898e-05	0.0050884	-2.0077e-05	0.0051414	-2.00362e-05			0.00793153	-2.85356e-05			0.00518795	-2.0001e-05	0.00525616	-2.0274e-05	0.00516647	-2.00557e-05	0.00520303	-2.0148e-05	0.00359073	-1.4462e-05	0.00420292	-1.4292e-05
0.0050351	-2.0016e-05	0.0051024	-1.9824e-05	0.0050674	-1.99009e-05			0.00792453	-2.83422e-05			0.0051893	-2.0005e-05	0.00513589	-1.9917e-05	0.00519531	-2.01417e-05	0.00515115	-1.9992e-05	0.0035619	-1.4366e-05	0.00421658	-1.4338e-05
0.0050311	-1.9709e-05	0.0049824	-1.9885e-05	0.0050184	-1.97655e-05			0.00783253	-2.81487e-05			0.00511037	-1.9771e-05	0.00516565	-2.0005e-05	0.00506516	-1.97537e-05	0.00514515	-1.9974e-05	0.00350409	-1.4173e-05	0.00416061	-1.4149e-05
0.0049801	-1.9656e-05	0.0050244	-1.9491e-05	0.0050224	-1.96301e-05			0.00776353	-2.79553e-05			0.00509076	-1.9713e-05	0.00504288	-1.9642e-05	0.00510611	-1.98757e-05	0.00502855	-1.9625e-05	0.0035014	-1.4164e-05	0.00414283	-1.4089e-05
0.0049451	-1.9411e-05	0.0048904	-1.9607e-05	0.0049004	-1.94947e-05			0.00774453	-2.77618e-05			0.0050339	-1.9545e-05	0.00504861	-1.9659e-05	0.00497365	-1.94817e-05	0.00506461	-1.9733e-05	0.00341824	-1.3885e-05	0.00413927	-1.4077e-05
0.0048901	-1.9345e-05	0.0049184	-1.9216e-05	0.0049294	-1.93593e-05			0.00761053	-2.75684e-05			0.00498276	-1.9394e-05	0.00497303	-1.9434e-05	0.00499321	-1.95397e-05	0.00493205	-1.9336e-05	0.00346263	-1.4034e-05	0.00405955	-1.3808e-05
0.0048101	-1.9259e-05	0.0048404	-1.9231e-05	0.0047974	-1.9224e-05			0.00762353	-2.73749e-05			0.00499192	-1.9421e-05	0.00491304	-1.9256e-05	0.00490837	-1.92887e-05	0.00497146	-1.9454e-05	0.00336489	-1.3706e-05	0.00408118	-1.3881e-05
0.0048351	-1.8962e-05	0.0047914	-1.9044e-05	0.0048354	-1.90886e-05			0.00748353	-2.71815e-05			0.0048744	-1.9074e-05	0.00491574	-1.9264e-05	0.00483985	-1.90857e-05	0.00485297	-1.9098e-05	0.00340539	-1.3842e-05	0.00398282	-1.3549e-05
0.0047051	-1.9048e-05	0.0047724	-1.8891e-05	0.0047464	-1.89532e-05			0.00748953	-2.6988e-05			0.00490175	-1.9155e-05	0.00480332	-1.8931e-05	0.00486105	-1.91487e-05	0.0048513	-1.9093e-05	0.0033166	-1.3543e-05	0.00402879	-1.3704e-05
0.0047371	-1.868e-05	0.0046684	-1.8875e-05	0.0047254	-1.88178e-05			0.00736953	-2.67946e-05			0.00477472	-1.8779e-05	0.00484354	-1.905e-05	0.00475229	-1.88257e-05	0.00480552	-1.8956e-05	0.00333139	-1.3593e-05	0.00394463	-1.3421e-05
0.0046251	-1.878e-05	0.0046964	-1.857e-05	0.0046674	-1.86824e-05			0.00733953	-2.66011e-05			0.00480386	-1.8865e-05	0.00471116	-1.8658e-05	0.00478428	-1.89207e-05	0.00472085	-1.8703e-05	0.00328479	-1.3435e-05	0.00394999	-1.3439e-05
0.0046311	-1.8447e-05	0.0045684	-1.8656e-05	0.0045934	-1.85471e-05			0.00726253	-2.64077e-05			0.00469776	-1.8553e-05	0.00474024	-1.8744e-05	0.00465115	-1.85257e-05	0.00474921	-1.8788e-05	0.00324362	-1.3295e-05	0.00391192	-1.3311e-05
0.0045541	-1.8462e-05	0.0046104	-1.8265e-05	0.0046034	-1.84117e-05			0.00717453	-2.62142e-05			0.0046736	-1.8482e-05	0.00463206	-1.8424e-05	0.00469262	-1.86487e-05	0.00462095	-1.8403e-05	0.00325389	-1.333e-05	0.00385366	-1.3115e-05
0.0045141	-1.8226e-05	0.0044804	-1.8375e-05	0.0044794	-1.82763e-05			0.00716353	-2.60208e-05			0.00463018	-1.8354e-05	0.00462395	-1.84e-05	0.00457353	-1.82947e-05	0.00465723	-1.8512e-05	0.00316502	-1.3027e-05	0.00386522	-1.3154e-05
0.0045031	-1.8052e-05	0.0045054	-1.8002e-05	0.0045184	-1.81409e-05			0.00702653	-2.58273e-05			0.00455083	-1.812e-05	0.00456447	-1.8224e-05	0.0045742	-1.82967e-05	0.00452935	-1.8127e-05	0.00320392	-1.316e-05	0.00379743	-1.2925e-05
0.0043891	-1.8076e-05	0.0044084	-1.8068e-05	0.0043904	-1.80055e-05			0.00703953	-2.56339e-05			0.0045786	-1.8202e-05	0.00449918	-1.8031e-05	0.00450896	-1.81037e-05	0.00455993	-1.8219e-05	0.00310172	-1.281e-05	0.00382706	-1.3025e-05
0.0044271	-1.7724e-05	0.0043744	-1.7828e-05	0.0044194	-1.78702e-05			0.00692453	-2.54404e-05			0.00445192	-1.7828e-05	0.00450797	-1.8057e-05	0.00444704	-1.79207e-05	0.00445901	-1.7917e-05	0.00314321	-1.2952e-05	0.00372402	-1.2678e-05
0.0042941	-1.7843e-05	0.0043574	-1.768e-05	0.0043484	-1.77348e-05			0.00690053	-2.5247e-05			0.00448782	-1.7934e-05	0.00439135	-1.7712e-05	0.00445986	-1.79587e-05	0.00442116	-1.7804e-05	0.00306812	-1.2695e-05	0.00376895	-1.2829e-05
0.0043321	-1.7451e-05	0.0042534	-1.7668e-05	0.0043014	-1.75994e-05			0.00680653	-2.50535e-05			0.0043681	-1.7579e-05	0.00443226	-1.7833e-05	0.00433428	-1.75857e-05	0.00440312	-1.775e-05	0.00306404	-1.2681e-05	0.00367958	-1.2528e-05
0.0042171	-1.7554e-05	0.0042844	-1.735e-05	0.0042624	-1.7464e-05			0.00676453	-2.48601e-05			0.00437418	-1.7597e-05	0.00430016	-1.7442e-05	0.00437366	-1.77027e-05	0.00431362	-1.7482e-05	0.00304083	-1.2601e-05	0.00368967	-1.2562e-05
0.0042201	-1.7228e-05	0.0041554	-1.7432e-05	0.0041674	-1.73286e-05			0.00669553	-2.46666e-05			0.00430379	-1.739e-05	0.0043262	-1.7519e-05	0.00424941	-1.73337e-05	0.00433795	-1.7555e-05	0.00298166	-1.2397e-05	0.00365024	-1.2429e-05
0.0041391	-1.7248e-05	0.0041834	-1.7066e-05	0.0041954	-1.71933e-05			0.00659953	-2.44732e-05			0.00426796	-1.7285e-05	0.00422732	-1.7227e-05	0.00427776	-1.74177e-05	0.00421545	-1.7187e-05	0.00299988	-1.246e-05	0.00360826	-1.2287e-05
0.0041031	-1.7007e-05	0.0040704	-1.7151e-05	0.0040624	-1.70579e-05			0.00658653	-2.42797e-05			0.00422058	-1.7146e-05	0.00416949	-1.7056e-05	0.00416056	-1.70717e-05	0.0042518	-1.7296e-05	0.00290772	-1.214e-05	0.00361122	-1.2297e-05
0.0040901	-1.6837e-05	0.0040864	-1.6799e-05	0.0041054	-1.69225e-05			0.00644753	-2.40862e-05			0.00413563	-1.6896e-05	0.0041678	-1.7051e-05	0.00415751	-1.70627e-05	0.00412255	-1.6909e-05	0.00295372	-1.23e-05	0.00352796	-1.2016e-05
0.0039761	-1.6858e-05	0.0040064	-1.6821e-05	0.0039814	-1.67871e-05			0.00646853	-2.38928e-05			0.00416619	-1.6986e-05	0.00406891	-1.676e-05	0.00411293	-1.69317e-05	0.00415356	-1.7002e-05	0.00284887	-1.1936e-05	0.0035703	-1.2159e-05
0.0040121	-1.65e-05	0.0039294	-1.6726e-05	0.0040004	-1.66517e-05			0.00632853	-2.36994e-05			0.00403756	-1.6607e-05	0.0041039	-1.6863e-05	0.00403343	-1.66977e-05	0.00405212	-1.6697e-05	0.00288922	-1.2076e-05	0.00347763	-1.1846e-05
0.0038961	-1.6597e-05	0.0039454	-1.646e-05	0.0039134	-1.65164e-05			0.00632853	-2.35059e-05			0.00404468	-1.6628e-05	0.00397782	-1.6493e-05	0.00404838	-1.67417e-05	0.00399484	-1.6525e-05	0.00282859	-1.1865e-05	0.00350277	-1.1931e-05
0.0039111	-1.6248e-05	0.0038344	-1.6467e-05	0.0038764	-1.6381e-05			0.00624953	-2.33125e-05			0.00395614	-1.6368e-05	0.00401921	-1.6614e-05	0.00392026	-1.63637e-05	0.00400554	-1.6557e-05	0.00281229	-1.1808e-05	0.00345939	-1.1784e-05
0.0038021	-1.6338e-05	0.0038754	-1.6099e-05	0.0038554	-1.62456e-05			0.00615053	-2.3119e-05			0.00394623	-1.6339e-05	0.00389085	-1.6238e-05	0.00395985	-1.64807e-05	0.00391205	-1.6278e-05	0.00279236	-1.1738e-05	0.00342369	-1.1663e-05
0.0038041	-1.6015e-05	0.0037624	-1.6191e-05	0.0037474	-1.61102e-05			0.00612853	-2.29256e-05			0.00388006	-1.6145e-05	0.00388643	-1.6225e-05	0.00383026	-1.60997e-05	0.00393311	-1.6341e-05	0.0027293	-1.1516e-05	0.00339329	-1.156e-05
0.0037521	-1.596e-05	0.0037824	-1.5828e-05	0.0037854	-1.59748e-05			0.00601053	-2.27321e-05			0.00385308	-1.6066e-05	0.00382727	-1.6051e-05	0.0038562	-1.61757e-05	0.00380709	-1.5963e-05	0.00274913	-1.1586e-05	0.00334752	-1.1405e-05
0.0036661	-1.5882e-05	0.0036654	-1.5931e-05	0.0036664	-1.58395e-05			0.00601453	-2.25387e-05			0.00383187	-1.6004e-05	0.0037914	-1.5946e-05	0.00376389	-1.59047e-05	0.00384841	-1.6087e-05	0.00265752	-1.1262e-05	0.00336022	-1.1448e-05
0.0036871	-1.5551e-05	0.0036664	-1.5593e-05	0.0036884	-1.57041e-05			0.00586853	-2.23452e-05			0.00372861	-1.5701e-05	0.00375342	-1.5835e-05	0.00373366	-1.58157e-05	0.00371677	-1.5693e-05	0.00270361	-1.1425e-05	0.00326875	-1.1138e-05
0.0035561	-1.5664e-05	0.0035954	-1.5593e-05	0.0035764	-1.55687e-05			0.00588953	-2.21518e-05			0.00375626	-1.5782e-05	0.00366403	-1.5574e-05	0.0037112	-1.57497e-05	0.00372781	-1.5726e-05	0.00261558	-1.1113e-05	0.00331446	-1.1293e-05
0.0035991	-1.5287e-05	0.0035314	-1.5439e-05	0.0035754	-1.54333e-05			0.00574653	-2.19583e-05			0.00362221	-1.5391e-05	0.00369353	-1.566e-05	0.00360795	-1.54467e-05	0.00367041	-1.5554e-05	0.00262683	-1.1153e-05	0.00321772	-1.0965e-05
0.0034721	-1.5402e-05	0.0035404	-1.5209e-05	0.0035054	-1.52979e-05			0.00573653	-2.17648e-05			0.00365065	-1.5474e-05	0.00356046	-1.5272e-05	0.00363785	-1.55347e-05	0.00359587	-1.5331e-05	0.00259515	-1.104e-05	0.00321713	-1.0963e-05
0.0034971	-1.5027e-05	0.0034184	-1.5256e-05	0.0034384	-1.51626e-05			0.00566553	-2.15714e-05			0.00353935	-1.5149e-05	0.00359882	-1.5384e-05	0.00350441	-1.51407e-05	0.00360189	-1.5349e-05	0.00255571	-1.0899e-05	0.00319495	-1.0888e-05
0.0033971	-1.5095e-05	0.0034604	-1.4883e-05	0.0034484	-1.50272e-05			0.00557853	-2.1378e-05			0.00350371	-1.5045e-05	0.00347602	-1.5025e-05	0.00354691	-1.52657e-05	0.00350402	-1.5056e-05	0.00255292	-1.0889e-05	0.00317007	-1.0804e-05
0.0033731	-1.4837e-05	0.0033294	-1.5004e-05	0.0033294	-1.48918e-05			0.00554953	-2.11845e-05			0.00346558	-1.4934e-05	0.00349177	-1.5071e-05	0.00341823	-1.48877e-05	0.00353073	-1.5136e-05	0.00247687	-1.0615e-05	0.00314486	-1.0719e-05
0.0033241	-1.4776e-05	0.0033624	-1.4617e-05	0.0033694	-1.47564e-05			0.00542453	-2.0991e-05			0.00342532	-1.4817e-05	0.00340897	-1.483e-05	0.00343453	-1.49357e-05	0.00339964	-1.4743e-05	0.00250947	-1.0733e-05	0.00307909	-1.0497e-05
0.0032621	-1.4623e-05	0.0032504	-1.4709e-05	0.0032354	-1.4621e-05			0.00543853	-2.07976e-05			0.00340534	-1.4759e-05	0.0033471	-1.465e-05	0.00336199	-1.47227e-05	0.0034405	-1.4866e-05	0.00241528	-1.0391e-05	0.00310921	-1.0599e-05
0.0032701	-1.4372e-05	0.0032374	-1.4408e-05	0.0032704	-1.44857e-05			0.00528753	-2.06042e-05			0.00330341	-1.4463e-05	0.00334813	-1.4653e-05	0.00330596	-1.45587e-05	0.00332183	-1.4508e-05	0.00245903	-1.055e-05	0.00300997	-1.0263e-05
0.0031401	-1.4449e-05	0.0031934	-1.4335e-05	0.0031554	-1.43503e-05			0.00529753	-2.04107e-05			0.00333909	-1.4567e-05	0.00323781	-1.4332e-05	0.00330152	-1.45457e-05	0.00331753	-1.4495e-05	0.00240253	-1.0344e-05	0.00305455	-1.0414e-05
0.0031831	-1.4069e-05	0.0031054	-1.4262e-05	0.0031514	-1.42149e-05			0.00518353	-2.02173e-05			0.00320334	-1.4172e-05	0.00327711	-1.4446e-05	0.00318145	-1.41927e-05	0.00326459	-1.4335e-05	0.00239214	-1.0306e-05	0.00296866	-1.0123e-05
0.0030511	-1.4189e-05	0.0031354	-1.394e-05	0.0030924	-1.40795e-05			0.00514153	-2.00238e-05			0.00322124	-1.4224e-05	0.00314255	-1.4056e-05	0.00322394	-1.43177e-05	0.00317614	-1.4068e-05	0.00234301	-1.0126e-05	0.0029778	-1.0154e-05
0.0030771	-1.3815e-05	0.0030357	-1.4043e-05	0.0030274	-1.39441e-05			0.00507153	-1.98304e-05			0.00312981	-1.3958e-05	0.00314221	-1.4055e-05	0.00308967	-1.39237e-05	0.00320695	-1.4161e-05	0.0023139	-1.0019e-05	0.00293129	-9.996e-06
0.0029552	-1.3872e-05	0.0030403	-1.3663e-05	0.0030384	-1.38088e-05			0.00498953	-1.96369e-05			0.00310711	-1.3892e-05	0.00306677	-1.3836e-05	0.00312622	-1.40307e-05	0.00308612	-1.3795e-05	0.00231607	-1.0027e-05	0.00289593	-9.876e-06
0.0029576	-1.3617e-05	0.0029289	-1.3783e-05	0.0029444	-1.36734e-05			0.00496953	-1.94435e-05			0.00305987	-1.3755e-05	0.00306024	-1.3817e-05	0.00301602	-1.37087e-05	0.00312751	-1.3921e-05	0.00223468	-9.726e-06	0.00289121	-9.86e-06
0.0029331	-1.3482e-05	0.0029348	-1.3416e-05	0.002953	-1.3538e-05			0.00482953	-1.925e-05			0.00300278	-1.359e-05	0.00299483	-1.3627e-05	0.00300236	-1.36687e-05	0.00300018	-1.3535e-05	0.00227354	-9.87e-06	0.00281876	-9.614e-06
0.0028164	-1.3516e-05	0.0028417	-1.347e-05	0.0028208	-1.34026e-05			0.00484753	-1.90566e-05			0.00301038	-1.3612e-05	0.00293467	-1.3452e-05	0.00296039	-1.35457e-05	0.0030366	-1.3645e-05	0.00217717	-9.512e-06	0.00285083	-9.723e-06
0.0028558	-1.313e-05	0.0027994	-1.3247e-05	0.0028441	-1.32672e-05			0.00469953	-1.88631e-05			0.00288296	-1.3242e-05	0.00294017	-1.3468e-05	0.00288629	-1.33287e-05	0.002921	-1.3295e-05	0.00221099	-9.638e-06	0.00274733	-9.372e-06
0.0027205	-1.3236e-05	0.0027833	-1.309e-05	0.0027555	-1.31319e-05			0.00467753	-1.86697e-05			0.0029147	-1.3334e-05	0.00281807	-1.3113e-05	0.00289037	-1.33407e-05	0.00289397	-1.3213e-05	0.00214296	-9.384e-06	0.00279349	-9.528e-06
0.002763	-1.2847e-05	0.0026729	-1.3105e-05	0.0027214	-1.29965e-05			0.00462353	-1.84762e-05			0.00278488	-1.2959e-05	0.00285176	-1.3211e-05	0.00276933	-1.29857e-05	0.00286692	-1.3131e-05	0.00214483	-9.391e-06	0.00270986	-9.245e-06
0.0026378	-1.2961e-05	0.0027149	-1.2732e-05	0.0026984	-1.28611e-05			0.00455253	-1.82828e-05			0.00279945	-1.3001e-05	0.00272334	-1.2838e-05	0.00280531	-1.30907e-05	0.00279206	-1.2904e-05	0.00210736	-9.25e-06	0.00271163	-9.251e-06
0.0026598	-1.2594e-05	0.0025802	-1.2836e-05	0.002583	-1.27257e-05			0.00449753	-1.80893e-05			0.00271341	-1.2753e-05	0.00274197	-1.2892e-05	0.00267531	-1.27117e-05	0.00280491	-1.2943e-05	0.00205472	-9.051e-06	0.00267787	-9.136e-06
0.0025632	-1.2652e-05	0.002624	-1.2446e-05	0.0026216	-1.25903e-05			0.00438753	-1.78959e-05			0.00268527	-1.2672e-05	0.00264971	-1.2625e-05	0.00270824	-1.28077e-05	0.00268985	-1.2594e-05	0.00207931	-9.144e-06	0.00263289	-8.983e-06
0.0025126	-1.2473e-05	0.0024953	-1.2564e-05	0.0024898	-1.2455e-05			0.00438353	-1.77024e-05			0.0026398	-1.2541e-05	0.00262859	-1.2564e-05	0.00259591	-1.24797e-05	0.00272535	-1.2702e-05	0.00199671	-8.831e-06	0.00263701	-8.997e-06
0.0025139	-1.2257e-05	0.002514	-1.2204e-05	0.0025336	-1.23196e-05			0.00423853	-1.7509e-05			0.00257067	-1.2341e-05	0.0025888	-1.2449e-05	0.00258427	-1.24457e-05	0.00261864	-1.2376e-05	0.00203956	-8.994e-06	0.00255552	-8.72e-06
0.0023975	-1.2284e-05	0.0024294	-1.2234e-05	0.002401	-1.21842e-05			0.00426153	-1.73155e-05			0.00258658	-1.2387e-05	0.00249368	-1.2173e-05	0.00257433	-1.24167e-05	0.00263039	-1.2412e-05	0.00196757	-8.719e-06	0.00259728	-8.862e-06
0.0024395	-1.1918e-05	0.0023747	-1.2061e-05	0.0024276	-1.20488e-05			0.00411553	-1.71221e-05			0.00245943	-1.2021e-05	0.00252433	-1.2262e-05	0.00246146	-1.20867e-05	0.0025371	-1.2126e-05	0.00198581	-8.789e-06	0.00250713	-8.556e-06
0.0022998	-1.2025e-05	0.0023659	-1.186e-05	0.0023407	-1.19134e-05			0.00411153	-1.69286e-05			0.0024629	-1.2031e-05	0.00239766	-1.1894e-05	0.00247717	-1.21327e-05	0.00248833	-1.1976e-05	0.00194486	-8.631e-06	0.00252723	-8.624e-06
0.0023264	-1.1655e-05	0.0022515	-1.1883e-05	0.0023032	-1.17781e-05			0.00402153	-1.67352e-05			0.00236644	-1.1753e-05	0.00243248	-1.1995e-05	0.00235006	-1.17607e-05	0.00247667	-1.194e-05	0.00191672	-8.522e-06	0.00246267	-8.405e-06
0.0022393	-1.169e-05	0.0022956	-1.1502e-05	0.0022865	-1.16427e-05			0.00395653	-1.65417e-05			0.00237722	-1.1784e-05	0.00230726	-1.1633e-05	0.00239039	-1.18787e-05	0.00237578	-1.1629e-05	0.0018925	-8.428e-06	0.00245504	-8.379e-06
0.0022259	-1.1408e-05	0.0021613	-1.1621e-05	0.0021685	-1.15073e-05			0.00391953	-1.63483e-05			0.00229932	-1.156e-05	0.00232112	-1.1673e-05	0.0022599	-1.14957e-05	0.00241279	-1.1743e-05	0.00183847	-8.218e-06	0.00244095	-8.331e-06
0.0021546	-1.14e-05	0.0021986	-1.123e-05	0.0022037	-1.13719e-05			0.00379053	-1.61548e-05			0.00225924	-1.1445e-05	0.00222791	-1.1404e-05	0.00228338	-1.15647e-05	0.00228904	-1.1361e-05	0.00185156	-8.269e-06	0.00237362	-8.102e-06
0.0020976	-1.1231e-05	0.0021033	-1.1274e-05	0.0020677	-1.12365e-05			0.00379553	-1.59614e-05			0.00223059	-1.1363e-05	0.00219254	-1.1302e-05	0.00220212	-1.13257e-05	0.00232848	-1.1483e-05	0.00177469	-7.968e-06	0.00238393	-8.137e-06
0.0021081	-1.0982e-05	0.0020709	-1.1038e-05	0.0021056	-1.11012e-05			0.00364753	-1.57679e-05			0.0021375	-1.1097e-05	0.00217521	-1.1252e-05	0.00212789	-1.11077e-05	0.00220729	-1.1107e-05	0.00181231	-8.116e-06	0.00229385	-7.831e-06
0.0019774	-1.1055e-05	0.0020179	-1.0988e-05	0.0020066	-1.09658e-05			0.00366253	-1.55745e-05			0.00217044	-1.1191e-05	0.00208245	-1.0984e-05	0.00215112	-1.11757e-05	0.00221788	-1.114e-05	0.00173075	-7.794e-06	0.00234029	-7.989e-06
0.0020129	-1.0695e-05	0.0019417	-1.0875e-05	0.001995	-1.08304e-05			0.00353653	-1.5381e-05			0.00203361	-1.0801e-05	0.0021134	-1.1073e-05	0.00204475	-1.08637e-05	0.00214434	-1.091e-05	0.00175522	-7.891e-06	0.00224708	-7.672e-06
0.0018775	-1.0807e-05	0.0019529	-1.0609e-05	0.001916	-1.0695e-05			0.00351953	-1.51876e-05			0.0020634	-1.0886e-05	0.00197333	-1.0672e-05	0.00206281	-1.09167e-05	0.00208917	-1.0737e-05	0.00170204	-7.68e-06	0.00227089	-7.753e-06
0.0019002	-1.0441e-05	0.0018306	-1.0647e-05	0.0018531	-1.05596e-05			0.00341553	-1.49941e-05			0.00194179	-1.0538e-05	0.00201665	-1.0796e-05	0.00193745	-1.05497e-05	0.00210349	-1.0782e-05	0.00168343	-7.606e-06	0.00220814	-7.539e-06
0.001805	-1.0501e-05	0.0018714	-1.0286e-05	0.0018534	-1.04243e-05			0.00335753	-1.48007e-05			0.00194668	-1.0552e-05	0.0018852	-1.0419e-05	0.00197602	-1.06627e-05	0.00199365	-1.0436e-05	0.00167793	-7.584e-06	0.00217791	-7.436e-06
0.0017896	-1.022e-05	0.001736	-1.0404e-05	0.00174	-1.02889e-05			0.00333653	-1.46072e-05			0.00187737	-1.0354e-05	0.00189737	-1.0454e-05	0.00184841	-1.02887e-05	0.00202156	-1.0524e-05	0.00161225	-7.32e-06	0.00217968	-7.442e-06
0.0017435	-1.0144e-05	0.0017651	-1.0027e-05	0.0017795	-1.01535e-05			0.00319353	-1.44138e-05			0.0018105	-1.0163e-05	0.00182613	-1.0249e-05	0.00185524	-1.03087e-05	0.00190143	-1.0144e-05	0.0016403	-7.433e-06	0.00211041	-7.207e-06
0.0016724	-1.0016e-05	0.0016623	-1.0096e-05	0.0016412	-1.00181e-05			0.00319153	-1.42203e-05			0.00181717	-1.0182e-05	0.00176154	-1.0063e-05	0.0017875	-1.01097e-05	0.00193534	-1.0252e-05	0.0015554	-7.09e-06	0.00213691	-7.297e-06
0.001684	-9.76e-06	0.0016387	-9.836e-06	0.0016836	-9.88274e-06			0.00308453	-1.40269e-05			0.00170928	-9.875e-06	0.0017737	-1.0098e-05	0.00174287	-9.9777e-06	0.00182111	-9.886e-06	0.00159559	-7.253e-06	0.00203858	-6.962e-06
0.0015482	-9.849e-06	0.0016047	-9.736e-06	0.0015944	-9.74736e-06			0.00306353	-1.38334e-05			0.0017451	-9.977e-06	0.00165108	-9.746e-06	0.00174389	-9.9807e-06	0.00183042	-9.916e-06	0.00151314	-6.917e-06	0.00208286	-7.113e-06
0.0015874	-9.465e-06	0.001505	-9.674e-06	0.0015645	-9.61198e-06			0.00291933	-1.364e-05			0.00160448	-9.578e-06	0.00168702	-9.849e-06	0.00161565	-9.6017e-06	0.00176858	-9.716e-06	0.00153536	-7.008e-06	0.00199335	-6.807e-06
0.0014475	-9.58e-06	0.001532	-9.355e-06	0.0015091	-9.4766e-06			0.00291113	-1.34465e-05			0.00162989	-9.65e-06	0.00154772	-9.45e-06	0.00165083	-9.7057e-06	0.00170372	-9.505e-06	0.0014935	-6.836e-06	0.00200417	-6.844e-06
0.0014708	-9.215e-06	0.0013971	-9.439e-06	0.0014314	-9.34122e-06			0.00283563	-1.32531e-05			0.00152158	-9.343e-06	0.00157218	-9.52e-06	0.00152123	-9.3217e-06	0.00171229	-9.533e-06	0.00146633	-6.724e-06	0.00195461	-6.675e-06
0.0013756	-9.274e-06	0.0014346	-9.06e-06	0.0014357	-9.20584e-06			0.00275333	-1.30596e-05			0.00150426	-9.294e-06	0.0014628	-9.207e-06	0.0015583	-9.4317e-06	0.00160809	-9.191e-06	0.00146754	-6.729e-06	0.00192645	-6.579e-06
0.0013545	-9.001e-06	0.0013068	-9.176e-06	0.0013058	-9.07046e-06			0.00272053	-1.28662e-05			0.00145833	-9.164e-06	0.00143347	-9.123e-06	0.00143807	-9.0737e-06	0.00164281	-9.306e-06	0.0013941	-6.425e-06	0.00192674	-6.58e-06
0.0013233	-8.887e-06	0.0013242	-8.829e-06	0.0013487	-8.93508e-06			0.00258603	-1.26727e-05			0.00138696	-8.962e-06	0.00139991	-9.027e-06	0.00143573	-9.0667e-06	0.00152748	-8.92e-06	0.00142875	-6.569e-06	0.00184627	-6.306e-06
0.0012189	-8.854e-06	0.001236	-8.859e-06	0.0012138	-8.7997e-06			0.00260943	-1.24793e-05			0.00139582	-8.987e-06	0.00131503	-8.784e-06	0.00138837	-8.9247e-06	0.00155832	-9.024e-06	0.00134424	-6.217e-06	0.00188415	-6.435e-06
0.0012539	-8.52e-06	0.0011652	-8.738e-06	0.0012443	-8.66432e-06			0.00245613	-1.22858e-05			0.0012752	-8.647e-06	0.00133138	-8.831e-06	0.00131705	-8.7107e-06	0.00145664	-8.68e-06	0.00137775	-6.357e-06	0.00178635	-6.101e-06
0.0011312	-8.615e-06	0.0011753	-8.501e-06	0.0011385	-8.52894e-06			0.00246673	-1.20924e-05			0.00129224	-8.695e-06	0.00121962	-8.509e-06	0.00132369	-8.7307e-06	0.00141945	-8.553e-06	0.00131814	-6.107e-06	0.00182644	-6.238e-06
0.0011536	-8.251e-06	0.0010784	-8.443e-06	0.0011194	-8.39356e-06			0.00237133	-1.18989e-05			0.00117136	-8.356e-06	0.00126237	-8.632e-06	0.00121212	-8.3927e-06	0.00141596	-8.541e-06	0.00131861	-6.109e-06	0.00176735	-6.036e-06
0.0010216	-8.355e-06	0.0011061	-8.118e-06	0.001088	-8.25818e-06			0.00229613	-1.17055e-05			0.00117885	-8.377e-06	0.00112296	-8.231e-06	0.00124372	-8.4887e-06	0.00134119	-8.281e-06	0.00128084	-5.949e-06	0.00175886	-6.007e-06
0.0010386	-8.004e-06	0.0009778	-8.214e-06	0.0009783	-8.1228e-06			0.00224653	-1.1512e-05			0.00110059	-8.157e-06	0.001124	-8.234e-06	0.00111455	-8.0957e-06	0.00135199	-8.319e-06	0.00124459	-5.795e-06	0.00171205	-5.847e-06
0.0009532	-8.028e-06	0.0010094	-7.836e-06	0.0010039	-7.98742e-06			0.00213873	-1.13186e-05			0.00107134	-8.075e-06	0.00104978	-8.02e-06	0.00112044	-8.1137e-06	0.00125148	-7.962e-06	0.00126048	-5.863e-06	0.00166857	-5.698e-06
0.0008992	-7.846e-06	0.0008787	-7.95e-06	0.0008739	-7.85204e-06			0.00213773	-1.11251e-05			0.00102546	-7.947e-06	0.00103	-7.963e-06	0.00104244	-7.8737e-06	0.00128605	-8.086e-06	0.00118341	-5.532e-06	0.00167004	-5.703e-06
0.0009142	-7.58e-06	0.0008975	-7.59e-06	0.0009164	-7.71666e-06			0.00198523	-1.09317e-05			0.000955039	-7.751e-06	0.000993307	-7.857e-06	0.00103664	-7.8557e-06	0.00117919	-7.698e-06	0.00122083	-5.693e-06	0.00158548	-5.415e-06
0.0007744	-7.664e-06	0.0008132	-7.612e-06	0.0007791	-7.58128e-06			0.00200623	-1.07382e-05			0.000971967	-7.798e-06	0.000900646	-7.589e-06	0.000991064	-7.7127e-06	0.0012017	-7.781e-06	0.00113947	-5.341e-06	0.00163106	-5.57e-06
0.0008182	-7.306e-06	0.0007609	-7.423e-06	0.0008096	-7.4459e-06			0.00185493	-1.05448e-05			0.00083118	-7.408e-06	0.000925184	-7.66e-06	0.000912033	-7.4627e-06	0.00112619	-7.498e-06	0.00116961	-5.472e-06	0.0015345	-5.242e-06
0.0006738	-7.426e-06	0.0007495	-7.252e-06	0.0007103	-7.31052e-06			0.00185663	-1.03513e-05			0.000869149	-7.513e-06	0.00079812	-7.291e-06	0.000938671	-7.5477e-06	0.00109955	-7.397e-06	0.0011177	-5.246e-06	0.00153391	-5.24e-06
0.0007139	-7.037e-06	0.0006281	-7.255e-06	0.0006803	-7.17514e-06			0.00175403	-1.01579e-05			0.00073742	-7.149e-06	0.000839586	-7.412e-06	0.000818452	-7.1597e-06	0.00107996	-7.322e-06	0.00111403	-5.23e-06	0.00150431	-5.139e-06
0.0005902	-7.13e-06	0.0006707	-6.907e-06	0.0006395	-7.03976e-06			0.00167753	-9.9644e-06			0.000713836	-7.084e-06	0.000711142	-7.037e-06	0.000853314	-7.2737e-06	0.00100887	-7.046e-06	0.00109649	-5.153e-06	0.00148286	-5.066e-06
0.0005802	-6.819e-06	0.0005854	-7.012e-06	0.00059291	-6.90438e-06			0.00164333	-9.77095e-06			0.000662198	-6.942e-06	0.000723761	-7.074e-06	0.000737014	-6.8877e-06	0.0010279	-7.121e-06	0.00104813	-4.94e-06	0.00145402	-4.968e-06
0.00046818	-6.778e-06	0.00055982	-6.628e-06	0.00056888	-6.769e-06			0.00153043	-9.5775e-06			0.000628653	-6.85e-06	0.000632838	-6.805e-06	0.000756886	-6.9547e-06	0.000932526	-6.739e-06	0.00106059	-4.995e-06	0.00140732	-4.809e-06
0.00042963	-6.666e-06	0.00043324	-6.713e-06	0.00041287	-6.63362e-06			0.00152933	-9.38405e-06			0.000600145	-6.772e-06	0.000591813	-6.683e-06	0.000690235	-6.7257e-06	0.000961722	-6.858e-06	0.000986353	-4.667e-06	0.00142403	-4.866e-06
0.00045042	-6.407e-06	0.00042236	-6.42e-06	0.00046733	-6.49824e-06			0.00136983	-9.1906e-06			0.000497765	-6.493e-06	0.000575063	-6.633e-06	0.00065011	-6.5847e-06	0.000873872	-6.493e-06	0.00102274	-4.828e-06	0.00132912	-4.542e-06
0.0002884	-6.452e-06	0.00035133	-6.398e-06	0.00031435	-6.36286e-06			0.00139243	-8.99715e-06			0.00053109	-6.583e-06	0.000486544	-6.366e-06	0.000641212	-6.5527e-06	0.000883315	-6.533e-06	0.000968331	-4.586e-06	0.00137517	-4.699e-06
5e-07	-6.095e-06	9.00012e-07	-6.295e-06	0.00032307	-6.22748e-06			0.00124893	-8.8037e-06			0.000383788	-6.189e-06	0.000517846	-6.462e-06	0.000545748	-6.2017e-06	0.000831107	-6.307e-06	0.000964758	-4.57e-06	0.00128006	-4.374e-06
	-6.214e-06		-6.01e-06		-6.0921e-06			0.00123363	-8.61025e-06			0.000420786	-6.287e-06	0.000393544	-6.072e-06	0.000577234	-6.3207e-06	0.000780238	-6.081e-06	0.000920154	-4.369e-06	0.00130518	-4.46e-06
	-5.821e-06		-6.024e-06		-5.95672e-06			0.00114193	-8.4168e-06			0.000295283	-5.958e-06	0.000390439	-6.062e-06	0.000477942	-5.9327e-06	0.00079167	-6.133e-06	0.000902223	-4.288e-06	0.00124077	-4.24e-06
	-5.946e-06		-5.712e-06		-5.82134e-06			0.00107753	-8.22335e-06			0.000286049	-5.934e-06	0.000317856	-5.821e-06	0.000508838	-6.0577e-06	0.000726714	-5.831e-06	0.00090311	-4.292e-06	0.00122437	-4.184e-06
	-5.556e-06		-5.796e-06		-5.68596e-06			0.00103753	-8.0299e-06			0.000217046	-5.754e-06	0.000327064	-5.853e-06	0.00041603	-5.6657e-06	0.000743274	-5.91e-06	0.000840719	-4.01e-06	0.00121005	-4.135e-06
	-5.582e-06		-5.404e-06		-5.55058e-06			0.00089603	-7.83645e-06			0.000161517	-5.603e-06	0.000266946	-5.631e-06	0.000430178	-5.7287e-06	0.000662419	-5.514e-06	0.000866488	-4.127e-06	0.00114166	-3.901e-06
	-5.354e-06		-5.525e-06		-5.4152e-06			0.00091653	-7.643e-06			0.000147178	-5.559e-06	0.00022396	-5.46e-06	0.000377926	-5.4837e-06	0.000687019	-5.637e-06	0.000792121	-3.788e-06	0.00117501	-4.015e-06
	-5.249e-06		-5.156e-06		-5.27982e-06			0.00075323	-7.44955e-06			7.36613e-05	-5.275e-06	0.000227394	-5.475e-06	0.000347309	-5.3327e-06	0.000615379	-5.27e-06	0.000824455	-3.936e-06	0.00108627	-3.712e-06
	-5.209e-06		-5.193e-06		-5.14444e-06			0.00073043	-7.2561e-06			8.99464e-05	-5.363e-06	0.000156165	-5.126e-06	0.000342908	-5.3097e-06	0.000620865	-5.299e-06	0.000760609	-3.643e-06	0.00111789	-3.82e-06
	-4.876e-06		-4.969e-06		-5.00906e-06			0.00066573	-7.06265e-06			4.09327e-05	-4.966e-06	0.000172875	-5.22e-06	0.000288386	-5.0057e-06	0.00058191	-5.087e-06	0.00077888	-3.727e-06	0.00102905	-3.516e-06
	-4.985e-06		-4.822e-06		-4.87368e-06			0.00059483	-6.8692e-06			4.75377e-05	-5.047e-06	0.000116181	-4.848e-06	0.000304433	-5.1017e-06	0.000550641	-4.912e-06	0.000731777	-3.51e-06	0.00104629	-3.575e-06
	-4.588e-06		-4.808e-06		-4.7383e-06			0.00047801	-6.67575e-06			2.80674e-05	-4.7e-06	0.000127326	-4.934e-06	0.000243214	-4.7077e-06	0.000554987	-4.937e-06	0.000710994	-3.414e-06	0.000998138	-3.41e-06
	-4.707e-06		-4.461e-06		-4.60292e-06			0.00042423	-6.4823e-06			3.09787e-05	-4.772e-06	9.07358e-05	-4.598e-06	0.000259836	-4.8227e-06	0.000495088	-4.583e-06	0.000714223	-3.429e-06	0.000958176	-3.273e-06
	-4.342e-06		-4.566e-06		-4.46754e-06			0.0004045	-6.28885e-06			2.26304e-05	-4.498e-06	9.07358e-05	-4.598e-06	0.000211908	-4.4647e-06	0.000511887	-4.685e-06	0.000650995	-3.134e-06	0.000958176	-3.273e-06
	-4.321e-06		-4.172e-06		-4.33216e-06			0.00022252	-6.0954e-06			2.08795e-05	-4.424e-06	7.60116e-05	-4.403e-06	0.000208583	-4.4377e-06	0.000455065	-4.329e-06	0.000676432	-3.253e-06	0.000878375	-3.001e-06
	-4.171e-06		-4.276e-06		-4.19678e-06			0.00027029	-5.90195e-06			1.92776e-05	-4.339e-06	6.29526e-05	-4.198e-06	0.000205078	-4.4067e-06	0.000464935	-4.393e-06	0.000604948	-2.918e-06	0.000919116	-3.14e-06
	-3.975e-06		-3.955e-06		-4.0614e-06			1.129e-05	-5.7085e-06			1.47383e-05	-4.047e-06	6.26266e-05	-4.192e-06	0.000172575	-4.0947e-06	0.000417781	-4.078e-06	0.000634791	-3.058e-06	0.000819421	-2.8e-06
	-3.99e-06		-3.964e-06		-3.92602e-06			1.475e-05	-5.51505e-06			1.48427e-05	-4.055e-06	4.84332e-05	-3.886e-06	0.00017315	-4.1007e-06	0.000407579	-4.008e-06	0.00059654	-2.878e-06	0.000859376	-2.936e-06
	-3.627e-06		-3.836e-06		-3.79064e-06			6.96001e-06	-5.3216e-06			1.13148e-05	-3.737e-06	5.31029e-05	-4.003e-06	0.000143607	-3.7667e-06	0.000392564	-3.902e-06	0.000584043	-2.819e-06	0.000761749	-2.6028e-06
	-3.749e-06		-3.54e-06		-3.65526e-06			6.73999e-06	-5.12815e-06			1.22815e-05	-3.838e-06	3.97552e-05	-3.619e-06	0.000152572	-3.8767e-06	0.000353218	-3.616e-06	0.000525366	-2.5412e-06	0.000788946	-2.6958e-06
	-3.36e-06		-3.584e-06		-3.51988e-06			4.85001e-06	-4.9347e-06			9.46892e-06	-3.501e-06	4.26851e-05	-3.715e-06	0.000122604	-3.4787e-06	0.000367094	-3.72e-06	0.000519194	-2.5119e-06	0.000764129	-2.6108e-06
	-3.453e-06		-3.224e-06		-3.3845e-06			3.95999e-06	-4.74125e-06			9.32923e-06	-3.482e-06	3.3059e-05	-3.357e-06	0.00013062	-3.5937e-06	0.000319126	-3.349e-06	0.000529181	-2.5593e-06	0.000711156	-2.4296e-06
	-3.151e-06		-3.336e-06		-3.24912e-06			3.28999e-06	-4.5478e-06			8.04959e-06	-3.286e-06	3.41598e-05	-3.403e-06	0.000107978	-3.2437e-06	0.000333936	-3.467e-06	0.000465248	-2.2566e-06	0.000704948	-2.4084e-06
	-3.089e-06		-2.953e-06		-3.11374e-06			2.51001e-06	-4.35435e-06			7.14993e-06	-3.131e-06	2.90375e-05	-3.165e-06	0.00011093	-3.2927e-06	0.000285246	-3.067e-06	0.000496078	-2.4029e-06	0.000625307	-2.1365e-06
	-2.973e-06		-3.044e-06		-2.97836e-06			2.6e-06	-4.1609e-06			7.16483e-06	-3.134e-06	2.64093e-05	-3.029e-06	9.62061e-05	-3.0307e-06	0.00029697	-3.166e-06	0.000423662	-2.0572e-06	0.000668719	-2.2845e-06
	-2.7875e-06		-2.724e-06		-2.84298e-06				-3.96745e-06			5.65982e-06	-2.812e-06	2.60629e-05	-3.009e-06	8.79043e-05	-2.8717e-06	0.000260562	-2.851e-06	0.000448517	-2.1762e-06	0.000572686	-1.9565e-06
	-2.7742e-06		-2.7786e-06		-2.7076e-06				-3.774e-06			6.04166e-06	-2.902e-06	2.28927e-05	-2.8076e-06	7.90083e-05	-2.6886e-06	0.000264181	-2.8832e-06	0.000394637	-1.9179e-06	0.000600425	-2.0515e-06
	-2.396e-06		-2.5729e-06		-2.57222e-06				-3.58055e-06			4.82721e-06	-2.5831e-06	2.23935e-05	-2.773e-06	7.3493e-05	-2.5675e-06	0.000249165	-2.7458e-06	0.000394532	-1.9174e-06	0.000527999	-1.8032e-06
	-2.5179e-06		-2.2936e-06		-2.43684e-06				-3.3871e-06			4.88496e-06	-2.6e-06	1.72023e-05	-2.3827e-06	7.61883e-05	-2.6305e-06	0.00021468	-2.4225e-06	0.000377961	-1.8376e-06	0.000510846	-1.7446e-06
	-2.1311e-06		-2.3714e-06		-2.30146e-06				-3.19365e-06			3.8009e-06	-2.2673e-06	1.84745e-05	-2.4866e-06	6.09034e-05	-2.2494e-06	0.000222153	-2.4944e-06	0.000328146	-1.5981e-06	0.000507822	-1.7343e-06
	-2.1958e-06		-1.9872e-06		-2.16608e-06				-3.0002e-06			3.62022e-06	-2.2076e-06	1.46337e-05	-2.1485e-06	6.54874e-05	-2.3706e-06	0.000183896	-2.116e-06	0.000345694	-1.6826e-06	0.000435519	-1.4874e-06
	-1.9202e-06		-2.1127e-06		-2.0307e-06				-2.80675e-06			3.29798e-06	-2.0916e-06	1.48088e-05	-2.1652e-06	5.39166e-05	-2.0483e-06	0.000195977	-2.2387e-06	0.000280138	-1.3655e-06	0.000465031	-1.5883e-06
	-1.8014e-06		-1.7228e-06		-1.89532e-06				-2.6133e-06			2.79879e-06	-1.899e-06	1.27152e-05	-1.9502e-06	5.22141e-05	-1.9987e-06	0.00015851	-1.8496e-06	0.000312986	-1.5249e-06	0.000368655	-1.2591e-06
	-1.7503e-06		-1.8096e-06		-1.75994e-06				-2.41985e-06			2.84908e-06	-1.9198e-06	1.09643e-05	-1.7575e-06	4.84144e-05	-1.8829e-06	0.000161712	-1.8835e-06	0.000251674	-1.2276e-06	0.000412487	-1.409e-06
	-1.4571e-06		-1.5244e-06		-1.62456e-06				-2.2264e-06			2.03325e-06	-1.5552e-06	1.11263e-05	-1.7767e-06	4.04888e-05	-1.6293e-06	0.000141271	-1.6622e-06	0.000266042	-1.2974e-06	0.000321368	-1.0975e-06
	-1.5451e-06		-1.4165e-06		-1.48918e-06				-2.03295e-06			2.26794e-06	-1.6665e-06	8.58009e-06	-1.4563e-06	4.05391e-05	-1.631e-06	0.000127651	-1.5118e-06	0.000225353	-1.0994e-06	0.00034191	-1.1677e-06
	-1.1616e-06		-1.344e-06		-1.3538e-06				-1.8395e-06			1.49308e-06	-1.2694e-06	9.27486e-06	-1.549e-06	3.09278e-05	-1.2923e-06	0.000124936	-1.4813e-06	0.000206205	-1.0062e-06	0.000275781	-9.415e-07
	-1.2816e-06		-1.0351e-06		-1.21842e-06				-1.64605e-06			1.66258e-06	-1.363e-06	6.46226e-06	-1.1534e-06	3.42433e-05	-1.4151e-06	9.65564e-05	-1.158e-06	0.000199049	-9.713e-07	0.000266649	-9.103e-07
	-9.145e-07		-1.1422e-06		-1.08304e-06				-1.4526e-06			1.12427e-06	-1.0367e-06	6.48275e-06	-1.1564e-06	2.38442e-05	-1.0165e-06	0.000107039	-1.2788e-06	0.000144962	-7.071e-07	0.000248427	-8.482e-07
	-9.406e-07		-7.565e-07		-9.4766e-07				-1.25915e-06			1.11496e-06	-1.0306e-06	4.95352e-06	-9.16e-07	2.65637e-05	-1.1236e-06	7.34056e-05	-8.866e-07	0.000166119	-8.104e-07	0.000179699	-6.14e-07
	-7.383e-07		-8.8e-07		-8.1228e-07				-1.0657e-06			9.51049e-07	-9.083e-07	4.15445e-06	-7.847e-07	1.85897e-05	-8.013e-07	8.40376e-05	-1.0121e-06	9.91476e-05	-4.832e-07	0.00020829	-7.117e-07
	-5.651e-07		-6.084e-07		-6.769e-07				-8.72251e-07			6.54888e-07	-6.631e-07	3.96259e-06	-7.514e-07	1.76677e-05	-7.632e-07	5.14543e-05	-6.238e-07	0.000132664	-6.472e-07	0.000109274	-3.733e-07
	-5.891e-07		-5.494e-07		-5.4152e-07				-6.78801e-07			6.95866e-07	-6.996e-07	2.66061e-06	-5.174e-07	1.46148e-05	-6.342e-07	4.43688e-05	-5.388e-07	6.72014e-05	-3.274e-07	0.000152857	-5.223e-07
	-2.211e-07		-2.963e-07		-4.0614e-07				-4.85351e-07			2.9726e-07	-3.191e-07	2.90275e-06	-5.621e-07	8.94863e-06	-3.91e-07	3.81141e-05	-4.633e-07	7.73351e-05	-3.769e-07	9.79958e-05	-3.346e-07
	-3.156e-07		-1.467e-07		-2.7076e-07				-2.91901e-07			3.92255e-07	-4.172e-07	1.00844e-06	-2.014e-07	9.77192e-06	-4.266e-07	2.47813e-05	-3.015e-07	4.63342e-05	-2.255e-07	8.26848e-05	-2.822e-07
	6.95e-08		-1.876e-07		-1.3538e-07				-9.84515e-08			7.188e-08	-6e-08	1.32136e-06	-2.624e-07	1.5204e-06	-6.67e-08	2.34998e-05	-2.859e-07	2.53319e-05	-1.229e-07	2.76036e-05	-9.39e-08
	-4.77e-08		1.971e-07		0				9.49985e-08			1.0727e-07	-1.01e-07	3.95995e-07	7.59e-08	4.17094e-06	-1.828e-07	5.16448e-06	6.33e-08	1.99433e-05	-9.65e-08	4.52489e-07	1.9e-09
	3.125e-07		8.74e-08		1.3538e-07				2.88449e-07			1.40462e-07	1.829e-07	1.11449e-09	-1.99999e-09	4.73064e-06	2.077e-07	4.52686e-06	-5.49e-08	3.53177e-05	1.737e-07	5.69836e-07	2.3e-09
	3.989e-07		4.715e-07		2.7076e-07				4.81899e-07			1.92616e-07	2.425e-07	1.49868e-06	2.917e-07	3.06171e-06	1.345e-07	2.74734e-05	3.347e-07	6.66087e-06	3.36e-08	8.50352e-05	2.902e-07
	4.653e-07		3.666e-07		4.0614e-07				6.75349e-07			2.37319e-07	2.89e-07	1.77808e-06	3.462e-07	9.09482e-06	3.98e-07	2.10063e-05	2.562e-07	7.77972e-05	3.814e-07	3.94367e-05	1.345e-07
	6.827e-07		6.775e-07		5.4152e-07				8.68799e-07			5.48381e-07	6.048e-07	2.36109e-06	4.576e-07	1.13319e-05	4.95e-07	4.70312e-05	5.701e-07	4.66705e-05	2.294e-07	0.000139369	4.771e-07
	6.646e-07		7.214e-07		6.769e-07				1.06225e-06			4.64562e-07	5.267e-07	3.77856e-06	7.215e-07	1.17007e-05	5.108e-07	5.38242e-05	6.514e-07	9.61358e-05	4.714e-07	0.000116869	3.999e-07
	1.0275e-06		8.925e-07		8.1228e-07				1.2557e-06			9.33948e-07	9.242e-07	3.46005e-06	6.644e-07	1.96467e-05	8.433e-07	6.0269e-05	7.281e-07	0.000100249	4.915e-07	0.000174058	5.956e-07
	9.071e-07		1.109e-06		9.4766e-07				1.44915e-06			8.91108e-07	8.894e-07	5.66914e-06	1.0427e-06	1.83447e-05	7.9e-07	8.19129e-05	9.841e-07	0.000118713	5.816e-07	0.000171834	5.88e-07
	1.2837e-06		1.0872e-06		1.08304e-06				1.6426e-06			1.27854e-06	1.1723e-06	4.9781e-06	9.303e-07	2.77399e-05	1.166e-06	7.76661e-05	9.344e-07	0.000160539	7.855e-07	0.000215127	7.355e-07
	1.2036e-06		1.4316e-06		1.21842e-06				1.83605e-06			1.22825e-06	1.1382e-06	7.33994e-06	1.2931e-06	2.47075e-05	1.0484e-06	0.000108731	1.2938e-06	0.000153448	7.51e-07	0.000258941	8.847e-07
	1.5228e-06		1.3202e-06		1.3538e-06				2.0295e-06			1.62685e-06	1.3825e-06	7.26171e-06	1.2817e-06	3.52873e-05	1.4448e-06	9.84905e-05	1.1767e-06	0.000217997	1.0658e-06	0.000254166	8.684e-07
	1.561e-06		1.7011e-06		1.48918e-06				2.22295e-06			1.83919e-06	1.5041e-06	8.77231e-06	1.4901e-06	3.35923e-05	1.3835e-06	0.000132823	1.5636e-06	0.000184887	9.041e-07	0.00034091	1.1644e-06
	1.6851e-06		1.6011e-06		1.62456e-06				2.4164e-06			1.89321e-06	1.5325e-06	9.76137e-06	1.6185e-06	4.00259e-05	1.6085e-06	0.000125655	1.4842e-06	0.000242104	1.1827e-06	0.00029534	1.0088e-06
	1.9297e-06		1.886e-06		1.75994e-06				2.60985e-06			2.55631e-06	1.8548e-06	9.93646e-06	1.6399e-06	4.58392e-05	1.804e-06	0.000153563	1.7881e-06	0.000231027	1.1288e-06	0.000395795	1.3515e-06
	1.8921e-06		2.0364e-06		1.89532e-06				2.8033e-06			2.34583e-06	1.7609e-06	1.28776e-05	1.9771e-06	4.53624e-05	1.7887e-06	0.000169712	1.9616e-06	0.00028248	1.3784e-06	0.000362937	1.2395e-06
	2.2636e-06		2.0985e-06		2.0307e-06				2.99675e-06			3.30882e-06	2.1578e-06	1.19947e-05	1.8821e-06	5.54691e-05	2.097e-06	0.000170681	1.9718e-06	0.000287929	1.4048e-06	0.00043768	1.4942e-06
	2.1397e-06		2.3573e-06		2.16608e-06			1.35999e-06	3.1902e-06			3.04619e-06	2.056e-06	1.59249e-05	2.2762e-06	5.26137e-05	2.0143e-06	0.000194836	2.2201e-06	0.000309205	1.5079e-06	0.000438649	1.4975e-06
	2.5254e-06		2.2809e-06		2.30146e-06			1.79e-06	3.38365e-06			3.98682e-06	2.3941e-06	1.4757e-05	2.1674e-06	6.68852e-05	2.4068e-06	0.000186201	2.1332e-06	0.00034618	1.6867e-06	0.000468149	1.598e-06
	2.4607e-06		2.6742e-06		2.43684e-06			1.87e-06	3.5771e-06			3.94957e-06	2.3818e-06	1.88343e-05	2.5212e-06	6.22528e-05	2.2861e-06	0.000226283	2.5301e-06	0.000327108	1.5945e-06	0.000532172	1.816e-06
	2.7059e-06		2.5486e-06		2.57222e-06			2.10001e-06	3.77055e-06			4.17868e-06	2.4517e-06	1.87915e-05	2.5177e-06	7.6571e-05	2.638e-06	0.000213265	2.4038e-06	0.000397458	1.9341e-06	0.000506074	1.7271e-06
	2.8338e-06		2.9149e-06		2.7076e-06			2.62001e-06	3.964e-06			5.26274e-06	2.7496e-06	2.13452e-05	2.7055e-06	7.65486e-05	2.6375e-06	0.000253749	2.7853e-06	0.000365785	1.7818e-06	0.000584823	1.9954e-06
	2.8809e-06		2.8869e-06		2.84298e-06			2.76e-06	4.15745e-06			5.26274e-06	2.7497e-06	2.42732e-05	2.9031e-06	8.47219e-05	2.8141e-06	0.000249532	2.7466e-06	0.000435985	2.118e-06	0.000552029	1.8838e-06
	3.083e-06		3.217e-06		2.97836e-06			3.36e-06	4.3509e-06			6.26298e-06	2.978e-06	2.31966e-05	2.8369e-06	8.68938e-05	2.8583e-06	0.000284718	3.062e-06	0.000413899	2.0123e-06	0.000649996	2.218e-06
	3.107e-06		3.228e-06		3.11374e-06			3.49999e-06	4.54435e-06			6.37473e-06	3.001e-06	2.7708e-05	3.088e-06	9.30144e-05	2.9753e-06	0.000291608	3.122e-06	0.000459367	2.2297e-06	0.000622922	2.1255e-06
	3.491e-06		3.328e-06		3.24912e-06			5.02e-06	4.7378e-06			8.45531e-06	3.383e-06	2.82053e-05	3.113e-06	0.000111753	3.3073e-06	0.000296097	3.16e-06	0.000472511	2.2924e-06	0.000686273	2.3418e-06
	3.375e-06		3.592e-06		3.3845e-06			5.35001e-06	4.93125e-06			7.89838e-06	3.292e-06	3.68983e-05	3.506e-06	0.000107729	3.2413e-06	0.00033198	3.455e-06	0.00047801	2.3186e-06	0.000693112	2.3651e-06
	3.748e-06		3.521e-06		3.51988e-06			8.67e-06	5.1247e-06			1.00069e-05	3.602e-06	3.48996e-05	3.425e-06	0.000132448	3.6203e-06	0.000319927	3.359e-06	0.000537412	2.6006e-06	0.000722684	2.4658e-06
	3.727e-06		3.903e-06		3.65526e-06			1.127e-05	5.31815e-06			1.03757e-05	3.65e-06	4.33411e-05	3.729e-06	0.000128302	3.5613e-06	0.000368907	3.737e-06	0.00050961	2.469e-06	0.000778685	2.657e-06
	3.901e-06		3.779e-06		3.79064e-06			1.027e-05	5.5116e-06			1.15398e-05	3.782e-06	4.69509e-05	3.843e-06	0.000138973	3.7013e-06	0.000355275	3.635e-06	0.000581916	2.8112e-06	0.000755238	2.5767e-06
	4.073e-06		4.143e-06		3.92602e-06			0.00022377	5.70505e-06			1.38998e-05	4.014e-06	4.83312e-05	3.881e-06	0.000157173	3.9213e-06	0.000405143	3.997e-06	0.000548423	2.6531e-06	0.000849906	2.901e-06
	4.091e-06		4.124e-06		4.0614e-06			0.00015847	5.8985e-06			1.32237e-05	3.957e-06	6.10139e-05	4.186e-06	0.000162117	3.9763e-06	0.000407276	4.012e-06	0.000589404	2.8457e-06	0.000808728	2.7603e-06
	4.449e-06		4.267e-06		4.19678e-06			0.00032947	6.09195e-06			1.85695e-05	4.336e-06	5.61878e-05	4.086e-06	0.000191796	4.2803e-06	0.000430285	4.169e-06	0.000600819	2.8992e-06	0.000908589	3.101e-06
	4.323e-06		4.474e-06		4.33216e-06			0.00035727	6.2854e-06			1.67553e-05	4.229e-06	7.68911e-05	4.451e-06	0.000181928	4.1873e-06	0.000465901	4.405e-06	0.000663196	3.191e-06	0.000883643	3.016e-06
	4.731e-06		4.525e-06		4.46754e-06			0.00041427	6.47885e-06			2.46678e-05	4.608e-06	7.13218e-05	4.368e-06	0.000228587	4.5923e-06	0.000457817	4.353e-06	0.00065848	3.169e-06	0.00092149	3.145e-06
	4.621e-06		4.841e-06	4.89988e-07	4.60292e-06			0.00055497	6.6723e-06			2.58636e-05	4.653e-06	9.64079e-05	4.681e-06	0.000214798	4.4823e-06	0.000513365	4.7e-06	0.000664699	3.198e-06	0.000961658	3.282e-06
	4.955e-06		4.741e-06	4.60011e-07	4.7383e-06			0.00055997	6.86575e-06			3.11014e-05	4.804e-06	0.000100442	4.723e-06	0.000263966	4.8433e-06	0.000494753	4.587e-06	0.000728047	3.493e-06	0.000968708	3.306e-06
	4.99e-06		5.136e-06	5.10011e-07	4.87368e-06			0.00070927	7.0592e-06			3.58287e-05	4.904e-06	0.000120429	4.897e-06	0.000276641	4.9293e-06	0.000561511	4.98e-06	0.000696153	3.345e-06	0.00104895	3.579e-06
	5.11e-06		5.05e-06	1.03001e-06	5.00906e-06			0.00068657	7.25265e-06			3.70525e-05	4.922e-06	0.00014587	5.083e-06	0.000287923	5.0003e-06	0.000547997	4.903e-06	0.000769707	3.685e-06	0.00100438	3.427e-06
	5.388e-06		5.349e-06	8.60014e-07	5.14444e-06			0.00084677	7.4461e-06			7.41787e-05	5.289e-06	0.00014233	5.061e-06	0.000320466	5.1913e-06	0.000603267	5.209e-06	0.000738453	3.541e-06	0.00110676	3.777e-06
	5.321e-06		5.411e-06	1.13001e-06	5.27982e-06			0.00082947	7.63955e-06			5.7469e-05	5.18e-06	0.000204955	5.397e-06	0.000318463	5.1803e-06	0.000614568	5.27e-06	0.000799252	3.821e-06	0.00106406	3.631e-06
	5.681e-06		5.579e-06	1.15e-06	5.4152e-06			0.00096207	7.833e-06			0.00014237	5.56e-06	0.000181849	5.288e-06	0.00038618	5.5303e-06	0.000630168	5.352e-06	0.000796858	3.81e-06	0.00115121	3.928e-06
	5.554e-06		5.785e-06	1.38999e-06	5.55058e-06			0.00098997	8.02645e-06			0.000126107	5.505e-06	0.000274644	5.681e-06	0.000362871	5.4163e-06	0.00067974	5.605e-06	0.000813249	3.885e-06	0.00115386	3.937e-06
	5.955e-06		5.746e-06	1.64e-06	5.68596e-06			0.00106647	8.2199e-06			0.000220149	5.774e-06	0.000256845	5.612e-06	0.000449312	5.8173e-06	0.000673899	5.576e-06	0.000867212	4.131e-06	0.00117297	4.002e-06
	5.879e-06		6.093e-06	2.20001e-06	5.82134e-06			0.00116797	8.41335e-06			0.000258242	5.875e-06	0.00033652	5.899e-06	0.000424826	5.7093e-06	0.000745741	5.924e-06	0.000850261	4.054e-06	0.00121755	4.154e-06
	6.162e-06		5.983e-06	0.0003642	5.95672e-06			0.00117817	8.6068e-06			0.000282551	5.938e-06	0.000360615	5.981e-06	0.000501761	6.0333e-06	0.000722683	5.815e-06	0.000917522	4.358e-06	0.00122253	4.171e-06
	6.247e-06		6.367e-06	0.0002733	6.0921e-06			0.00132317	8.80025e-06			0.000386045	6.207e-06	0.000389354	6.075e-06	0.000507947	6.0583e-06	0.000805893	6.2e-06	0.000882233	4.199e-06	0.00129728	4.426e-06
	6.322e-06		6.26e-06	0.000408	6.22748e-06			0.00130217	8.9937e-06			0.000354488	6.124e-06	0.000461926	6.306e-06	0.000549532	6.2203e-06	0.000786892	6.114e-06	0.000960297	4.55e-06	0.00126064	4.301e-06
	6.604e-06		6.579e-06	0.0003945	6.36286e-06			0.00145227	9.18715e-06			0.000499879	6.51e-06	0.000446866	6.259e-06	0.000604953	6.4293e-06	0.000854758	6.414e-06	0.000932404	4.425e-06	0.0013621	4.647e-06
	6.547e-06		6.65e-06	0.0004969	6.49824e-06			0.00145107	9.3806e-06			0.000462164	6.409e-06	0.000567573	6.629e-06	0.000597035	6.4003e-06	0.000875348	6.503e-06	0.000987948	4.673e-06	0.00132749	4.529e-06
	6.908e-06		6.761e-06	0.0005297	6.63362e-06			0.00156117	9.57405e-06			0.00059664	6.773e-06	0.000530881	6.518e-06	0.000697886	6.7603e-06	0.000895451	6.588e-06	0.000992441	4.693e-06	0.00139845	4.771e-06
	6.788e-06		7.037e-06	0.0005435	6.769e-06			0.00162477	9.7675e-06			0.000580848	6.73e-06	0.000653218	6.885e-06	0.00066185	6.6343e-06	0.000965447	6.879e-06	0.00100685	4.757e-06	0.00141108	4.814e-06
	7.182e-06	2.99998e-07	6.961e-06	0.0006671	6.90438e-06			0.00166717	9.96095e-06			0.000672986	6.982e-06	0.000672036	6.941e-06	0.000776536	7.0273e-06	0.000938324	6.768e-06	0.00106336	5.007e-06	0.00143667	4.901e-06
	7.135e-06	0.0006983	7.301e-06	0.0006323	7.03976e-06			0.00179627	1.01544e-05			0.000703866	7.067e-06	0.000721491	7.087e-06	0.000762494	6.9803e-06	0.00103515	7.157e-06	0.00104612	4.931e-06	0.00149454	5.098e-06
	7.347e-06	0.0007841	7.213e-06	0.0007757	7.17514e-06			0.00178197	1.03478e-05			0.000727062	7.131e-06	0.000792255	7.294e-06	0.000838475	7.2303e-06	0.00100359	7.032e-06	0.00111521	5.235e-06	0.00146936	5.012e-06
1.00005e-07	7.504e-06	0.0008221	7.398e-06	0.0007278	7.31052e-06			0.00193707	1.05413e-05			0.000833296	7.425e-06	0.000778823	7.255e-06	0.000865837	7.3193e-06	0.00109937	7.406e-06	0.00107821	5.073e-06	0.00156057	5.324e-06
0.0009637	7.45e-06	0.0008403	7.532e-06	0.0008551	7.4459e-06			0.00191617	1.07347e-05			0.000812405	7.367e-06	0.000882269	7.555e-06	0.000890983	7.4003e-06	0.00112392	7.5e-06	0.00115675	5.415e-06	0.00151604	5.172e-06
0.0008737	7.838e-06	0.0009046	7.674e-06	0.0008433	7.58128e-06			0.00205537	1.09282e-05			0.000944032	7.733e-06	0.000848516	7.457e-06	0.000973759	7.6643e-06	0.00114922	7.595e-06	0.00113416	5.317e-06	0.00159373	5.437e-06
0.0009944	7.717e-06	0.0008975	7.897e-06	0.0009196	7.71666e-06			0.00208047	1.11216e-05			0.000909609	7.637e-06	0.000983536	7.849e-06	0.00094939	7.5873e-06	0.00118595	7.731e-06	0.00118414	5.533e-06	0.0015823	5.398e-06
0.0009565	8.092e-06	0.0010198	7.853e-06	0.0009885	7.85204e-06			0.00216647	1.13151e-05			0.00103025	7.974e-06	0.000960767	7.783e-06	0.00107298	7.9753e-06	0.00119387	7.76e-06	0.00119877	5.596e-06	0.00165238	5.637e-06
0.0010512	8.035e-06	0.0009725	8.237e-06	0.0009834	7.98742e-06			0.00223657	1.15085e-05			0.00102882	7.97e-06	0.00107093	8.101e-06	0.00106977	7.9653e-06	0.00127527	8.055e-06	0.00120623	5.628e-06	0.00166527	5.681e-06
0.0010865	8.254e-06	0.0011132	8.124e-06	0.0011088	8.1228e-06			0.00226537	1.1702e-05			0.00109616	8.159e-06	0.00105531	8.056e-06	0.0011578	8.2373e-06	0.00125411	7.979e-06	0.00127191	5.909e-06	0.00168369	5.744e-06
0.0010881	8.469e-06	0.0010831	8.505e-06	0.0010666	8.25818e-06			0.00239077	1.18954e-05			0.00115362	8.32e-06	0.00113749	8.293e-06	0.00114899	8.2103e-06	0.00136616	8.377e-06	0.00123819	5.765e-06	0.00174979	5.97e-06
0.0012026	8.466e-06	0.0011914	8.427e-06	0.001204	8.39356e-06			0.00238537	1.20889e-05			0.00115147	8.314e-06	0.00119471	8.458e-06	0.00122379	8.4383e-06	0.00133082	8.253e-06	0.00131969	6.112e-06	0.00171843	5.863e-06
0.0011743	8.763e-06	0.0011998	8.726e-06	0.0011622	8.52894e-06			0.00253997	1.22823e-05			0.00127755	8.668e-06	0.00118983	8.444e-06	0.00126639	8.5673e-06	0.00143672	8.621e-06	0.00128178	5.951e-06	0.00181862	6.204e-06
0.001309	8.677e-06	0.0012524	8.778e-06	0.001287	8.66432e-06			0.00251977	1.24758e-05			0.00123859	8.558e-06	0.00130568	8.776e-06	0.00126208	8.5543e-06	0.00143469	8.614e-06	0.00134966	6.238e-06	0.00179398	6.12e-06
0.001277	9.059e-06	0.0013297	8.889e-06	0.0012772	8.7997e-06			0.00265127	1.26692e-05			0.00137753	8.951e-06	0.00127013	8.674e-06	0.00137461	8.8933e-06	0.0014945	8.818e-06	0.00133944	6.195e-06	0.00185683	6.334e-06
0.0013975	8.935e-06	0.0013143	9.146e-06	0.0013382	8.93508e-06			0.00268427	1.28627e-05			0.00137647	8.948e-06	0.00140739	9.067e-06	0.00134867	8.8153e-06	0.00154125	8.976e-06	0.00137069	6.326e-06	0.00184858	6.306e-06
0.0013965	9.248e-06	0.001444	9.081e-06	0.0014143	9.07046e-06			0.00279747	1.30561e-05			0.00146002	9.184e-06	0.00137622	8.978e-06	0.00147656	9.1983e-06	0.00153379	8.951e-06	0.0014144	6.509e-06	0.00189594	6.467e-06
0.0014682	9.249e-06	0.0014001	9.462e-06	0.0014037	9.20584e-06			0.00284547	1.32496e-05			0.0014664	9.202e-06	0.0014856	9.29e-06	0.00143866	9.0853e-06	0.00164225	9.313e-06	0.00141224	6.5e-06	0.00192266	6.558e-06
0.0015034	9.475e-06	0.0015329	9.34e-06	0.0015358	9.34122e-06			0.00285247	1.3443e-05			0.00151278	9.333e-06	0.00150379	9.342e-06	0.00155284	9.4243e-06	0.00160734	9.197e-06	0.0014747	6.759e-06	0.0019344	6.598e-06
0.0015276	9.633e-06	0.0015152	9.712e-06	0.0014976	9.4766e-06			0.00300247	1.36365e-05			0.00159501	9.566e-06	0.00156327	9.512e-06	0.0015562	9.4343e-06	0.00172904	9.598e-06	0.00144321	6.629e-06	0.00201223	6.863e-06
0.0016285	9.688e-06	0.0016055	9.689e-06	0.0016349	9.61198e-06			0.00298347	1.38299e-05			0.0015855	9.539e-06	0.00162352	9.684e-06	0.00162329	9.6343e-06	0.00170123	9.507e-06	0.00151736	6.934e-06	0.00196848	6.714e-06
0.0016006	9.988e-06	0.001653	9.883e-06	0.0016038	9.74736e-06			0.00313347	1.40234e-05			0.00171122	9.896e-06	0.0016169	9.665e-06	0.00170809	9.8863e-06	0.00179765	9.82e-06	0.00149396	6.838e-06	0.00207334	7.071e-06
0.0017347	9.9e-06	0.0016542	1.0091e-05	0.0017055	9.88274e-06			0.00311947	1.42168e-05			0.00167493	9.793e-06	0.00173346	9.999e-06	0.00167492	9.7883e-06	0.0018476	9.981e-06	0.00156086	7.112e-06	0.002034	6.937e-06
0.0016913	1.0286e-05	0.0017703	1.0076e-05	0.0017426	1.00181e-05			0.00323947	1.44103e-05			0.00180869	1.0173e-05	0.00169926	9.901e-06	0.00179575	1.01453e-05	0.00185134	9.993e-06	0.00155743	7.098e-06	0.0021203	7.231e-06
0.0018173	1.0175e-05	0.001738	1.0395e-05	0.0017687	1.01535e-05			0.00327547	1.46037e-05			0.00178615	1.0109e-05	0.00183546	1.0293e-05	0.00175679	1.00303e-05	0.00191958	1.0211e-05	0.00158467	7.209e-06	0.00210384	7.175e-06
0.0018162	1.049e-05	0.001873	1.0299e-05	0.0018597	1.02889e-05			0.00334747	1.47972e-05			0.00187389	1.0358e-05	0.00181808	1.0243e-05	0.00188974	1.04213e-05	0.00190422	1.0162e-05	0.00163662	7.42e-06	0.00215176	7.338e-06
0.0018928	1.0481e-05	0.0018291	1.0689e-05	0.0018316	1.04243e-05			0.00344047	1.49906e-05			0.00190024	1.0433e-05	0.00191289	1.0515e-05	0.00186519	1.03493e-05	0.00202284	1.054e-05	0.00160932	7.31e-06	0.00219054	7.47e-06
0.0019632	1.0595e-05	0.0019612	1.0568e-05	0.0019658	1.05596e-05			0.00345247	1.51841e-05			0.0019083	1.0456e-05	0.00193277	1.0572e-05	0.00196137	1.06313e-05	0.00198594	1.0423e-05	0.00169543	7.656e-06	0.00218292	7.444e-06
0.001934	1.0923e-05	0.0019462	1.0934e-05	0.0019268	1.0695e-05			0.00359947	1.53775e-05			0.00203097	1.0806e-05	0.00197525	1.0694e-05	0.00199168	1.07203e-05	0.00211056	1.0815e-05	0.00165602	7.498e-06	0.00227085	7.744e-06
0.0020623	1.0861e-05	0.0020318	1.0902e-05	0.0020515	1.08304e-05			0.00358947	1.5571e-05			0.00200852	1.0742e-05	0.00206023	1.0939e-05	0.00202026	1.08043e-05	0.00209745	1.0774e-05	0.00174386	7.848e-06	0.00222447	7.586e-06
0.0020212	1.1222e-05	0.0021019	1.1023e-05	0.0020255	1.09658e-05			0.00370747	1.57644e-05			0.00214273	1.1125e-05	0.00202974	1.0851e-05	0.00210234	1.10453e-05	0.00218007	1.1032e-05	0.0017121	7.722e-06	0.00232725	7.936e-06
0.0021572	1.1116e-05	0.002089	1.1271e-05	0.0021067	1.11012e-05			0.00372747	1.59579e-05			0.00210069	1.1005e-05	0.00216438	1.1239e-05	0.0020801	1.09803e-05	0.00220309	1.1104e-05	0.00177275	7.962e-06	0.00228906	7.806e-06
0.0021227	1.1493e-05	0.0021975	1.1275e-05	0.0021699	1.12365e-05			0.00383547	1.61513e-05			0.00223242	1.1381e-05	0.00212421	1.1123e-05	0.00221173	1.13643e-05	0.00222546	1.1174e-05	0.00177478	7.97e-06	0.00236851	8.076e-06
0.0022386	1.1394e-05	0.0021607	1.1618e-05	0.0021728	1.13719e-05			0.00388247	1.63448e-05			0.00221116	1.132e-05	0.00225423	1.1498e-05	0.00217693	1.12623e-05	0.00231717	1.146e-05	0.00179724	8.058e-06	0.00237087	8.084e-06
0.0022299	1.1729e-05	0.0022955	1.1514e-05	0.0022877	1.15073e-05			0.00392947	1.65382e-05			0.00229744	1.1568e-05	0.00224417	1.1469e-05	0.00230006	1.16243e-05	0.00229297	1.1385e-05	0.00185362	8.278e-06	0.00239738	8.174e-06
0.00229	1.1769e-05	0.0022632	1.1891e-05	0.002253	1.16427e-05			0.00405147	1.67317e-05			0.00232705	1.1653e-05	0.0023239	1.1699e-05	0.00228263	1.15733e-05	0.00241441	1.176e-05	0.001838	8.217e-06	0.00246325	8.398e-06
0.0023713	1.1862e-05	0.0023806	1.179e-05	0.0023887	1.17781e-05			0.00404047	1.69251e-05			0.00234754	1.1712e-05	0.00237949	1.1859e-05	0.00233568	1.17283e-05	0.0023765	1.1643e-05	0.0019192	8.533e-06	0.00243215	8.292e-06
0.0023565	1.2141e-05	0.0023802	1.2121e-05	0.0023482	1.19134e-05			0.00419447	1.71186e-05			0.00245523	1.2023e-05	0.00238643	1.1879e-05	0.00241278	1.19543e-05	0.00250113	1.2027e-05	0.00187788	8.373e-06	0.0025284	8.62e-06
0.002484	1.2077e-05	0.0024393	1.2161e-05	0.0024672	1.20488e-05			0.00417547	1.7312e-05			0.00243863	1.1975e-05	0.00249504	1.2192e-05	0.00242335	1.19853e-05	0.00250276	1.2032e-05	0.00194835	8.645e-06	0.00248198	8.462e-06
0.0024459	1.2451e-05	0.0025254	1.2233e-05	0.0024641	1.21842e-05			0.00431047	1.75055e-05			0.00256609	1.2344e-05	0.00245229	1.2069e-05	0.00252227	1.22753e-05	0.00256204	1.2214e-05	0.00193795	8.605e-06	0.00257485	8.778e-06
0.0025717	1.2334e-05	0.0024983	1.2529e-05	0.0025158	1.23196e-05			0.00432047	1.76989e-05			0.00252871	1.2236e-05	0.00258691	1.2457e-05	0.0025021	1.22163e-05	0.00262866	1.2418e-05	0.00198988	8.804e-06	0.00254488	8.676e-06
0.0025607	1.2671e-05	0.0026195	1.2489e-05	0.0025896	1.2455e-05			0.00439347	1.78924e-05			0.00264578	1.2573e-05	0.00254718	1.2342e-05	0.00263007	1.25903e-05	0.00261264	1.2369e-05	0.00202789	8.949e-06	0.00260326	8.875e-06
0.0026476	1.2636e-05	0.0025796	1.285e-05	0.0025898	1.25903e-05			0.00447947	1.80858e-05			0.00265827	1.2609e-05	0.00267556	1.2714e-05	0.00258939	1.24713e-05	0.00271608	1.2684e-05	0.00201792	8.911e-06	0.0026294	8.964e-06
0.0026642	1.2912e-05	0.0027074	1.274e-05	0.002711	1.27257e-05			0.00450747	1.82793e-05			0.00271744	1.278e-05	0.00267728	1.2719e-05	0.00271894	1.28493e-05	0.00269237	1.2612e-05	0.00209676	9.211e-06	0.00265117	9.038e-06
0.0027091	1.2984e-05	0.002683	1.311e-05	0.0026756	1.28611e-05			0.00464447	1.84727e-05			0.00276138	1.2907e-05	0.00274361	1.2911e-05	0.0027361	1.28993e-05	0.00281402	1.2981e-05	0.00205375	9.048e-06	0.00271769	9.264e-06
0.0027489	1.3058e-05	0.0028066	1.3024e-05	0.0028006	1.29965e-05			0.00462847	1.86662e-05			0.00276587	1.292e-05	0.00279121	1.3049e-05	0.00277757	1.30203e-05	0.0027748	1.2862e-05	0.00214739	9.401e-06	0.00268406	9.15e-06
0.0027649	1.3387e-05	0.0028106	1.3293e-05	0.0027646	1.31319e-05			0.00477947	1.88596e-05			0.00288355	1.3261e-05	0.00280048	1.3076e-05	0.00283578	1.31903e-05	0.00289737	1.3234e-05	0.0021043	9.239e-06	0.00278212	9.482e-06
0.0029039	1.3291e-05	0.0028546	1.3385e-05	0.0028916	1.32672e-05			0.00476447	1.90531e-05			0.00285182	1.3169e-05	0.00290304	1.3374e-05	0.0028392	1.32003e-05	0.0028944	1.3225e-05	0.00218657	9.547e-06	0.00274766	9.365e-06
0.0028609	1.3665e-05	0.0029246	1.3514e-05	0.0028886	1.34026e-05			0.00488247	1.92465e-05			0.00298785	1.3562e-05	0.00287274	1.3286e-05	0.00294677	1.35153e-05	0.00294117	1.3366e-05	0.00216802	9.478e-06	0.00283608	9.666e-06
0.0029949	1.3545e-05	0.0029136	1.3766e-05	0.0029446	1.3538e-05			0.00492247	1.944e-05			0.00295662	1.3472e-05	0.00300584	1.3674e-05	0.00291436	1.34203e-05	0.00301589	1.3591e-05	0.00221617	9.657e-06	0.00282549	9.63e-06
0.0029949	1.385e-05	0.0030396	1.37e-05	0.0030206	1.36734e-05			0.00499847	1.96334e-05			0.00306274	1.3779e-05	0.00298084	1.3601e-05	0.00304636	1.38083e-05	0.00301953	1.3602e-05	0.00224681	9.771e-06	0.00286147	9.752e-06
0.0030669	1.3851e-05	0.0029996	1.4071e-05	0.0030116	1.38088e-05			0.00508747	1.98269e-05			0.00308167	1.3834e-05	0.00309373	1.393e-05	0.00300925	1.36993e-05	0.00312549	1.3922e-05	0.00225221	9.791e-06	0.00289925	9.88e-06
0.0030979	1.4085e-05	0.0031306	1.3948e-05	0.0031326	1.39441e-05			0.00508747	2.00203e-05			0.00313356	1.3985e-05	0.00309442	1.3932e-05	0.00312877	1.40493e-05	0.00308799	1.3809e-05	0.00232455	1.0058e-05	0.0029022	9.89e-06
0.0031139	1.4242e-05	0.0031286	1.426e-05	0.0030906	1.40795e-05			0.00523547	2.02138e-05			0.0031926	1.4157e-05	0.00313755	1.4057e-05	0.00313047	1.40543e-05	0.00321859	1.4202e-05	0.00229335	9.943e-06	0.00298455	1.0169e-05
0.0032089	1.4293e-05	0.0031996	1.4269e-05	0.0032006	1.42149e-05			0.00521647	2.04072e-05			0.00317987	1.412e-05	0.00322128	1.43e-05	0.00316646	1.41603e-05	0.00318243	1.4093e-05	0.00238617	1.0284e-05	0.00293934	1.0016e-05
0.0031859	1.4586e-05	0.0032416	1.4474e-05	0.0031866	1.43503e-05			0.00536747	2.06007e-05			0.00330825	1.4493e-05	0.00321922	1.4294e-05	0.00325046	1.44073e-05	0.00329221	1.4425e-05	0.00234352	1.0128e-05	0.00304377	1.037e-05
0.0033219	1.4504e-05	0.0032586	1.4646e-05	0.0032996	1.44857e-05			0.00535647	2.07941e-05			0.00327157	1.4386e-05	0.00332232	1.4595e-05	0.00324808	1.44003e-05	0.00330972	1.4478e-05	0.0024232	1.0419e-05	0.00300069	1.0224e-05
0.0032829	1.4884e-05	0.0033606	1.467e-05	0.0033276	1.4621e-05			0.00547447	2.09876e-05			0.00340267	1.4769e-05	0.00329073	1.4503e-05	0.00336923	1.47543e-05	0.00335242	1.4607e-05	0.00241553	1.0391e-05	0.00308639	1.0514e-05
0.0034079	1.4767e-05	0.0033246	1.5013e-05	0.0033556	1.47564e-05			0.00550647	2.1181e-05			0.00337832	1.4698e-05	0.00342546	1.4895e-05	0.00332812	1.46343e-05	0.00344197	1.4877e-05	0.00245074	1.0519e-05	0.00307013	1.0459e-05
0.0033919	1.5118e-05	0.0034586	1.4905e-05	0.0034416	1.48918e-05			0.00556847	2.13745e-05			0.00347164	1.497e-05	0.0034282	1.4903e-05	0.00346155	1.50253e-05	0.00340834	1.4776e-05	0.00249597	1.0683e-05	0.00311638	1.0616e-05
0.0034739	1.5093e-05	0.0034236	1.5283e-05	0.0034286	1.50272e-05			0.00568047	2.15679e-05			0.00349016	1.5024e-05	0.00350236	1.512e-05	0.00342554	1.49193e-05	0.00353081	1.5143e-05	0.00248962	1.066e-05	0.0031588	1.076e-05
0.0035169	1.5295e-05	0.0035416	1.5175e-05	0.0035506	1.51626e-05			0.00567347	2.17614e-05			0.00353039	1.5141e-05	0.00354959	1.5258e-05	0.00353331	1.52373e-05	0.00349215	1.5027e-05	0.00257416	1.0964e-05	0.00315053	1.0732e-05
0.0035199	1.5501e-05	0.0035676	1.5416e-05	0.0035106	1.52979e-05			0.00582147	2.19548e-05			0.00361282	1.5381e-05	0.00356226	1.5295e-05	0.00354757	1.52793e-05	0.00362262	1.5419e-05	0.00252981	1.0805e-05	0.0032432	1.1046e-05
0.0036419	1.5432e-05	0.0036146	1.5488e-05	0.0036366	1.54333e-05			0.00580347	2.21483e-05			0.00359434	1.5327e-05	0.00363818	1.5517e-05	0.00358984	1.54033e-05	0.00363659	1.5461e-05	0.00262479	1.1145e-05	0.0031972	1.089e-05
0.0036009	1.5815e-05	0.0036566	1.5693e-05	0.0036086	1.55687e-05			0.00593147	2.23417e-05			0.00372624	1.5713e-05	0.00361807	1.5458e-05	0.00365969	1.56083e-05	0.00368895	1.5618e-05	0.00259002	1.1021e-05	0.00327244	1.1145e-05
0.0037369	1.5711e-05	0.0036656	1.5893e-05	0.0037056	1.57041e-05			0.00595347	2.25352e-05			0.00369827	1.5631e-05	0.00374669	1.5836e-05	0.00365969	1.56083e-05	0.00372628	1.573e-05	0.0026569	1.1259e-05	0.00325947	1.1101e-05
0.0036999	1.6101e-05	0.0037836	1.5847e-05	0.0037356	1.58395e-05			0.00604047	2.27286e-05			0.00381802	1.5982e-05	0.0037129	1.5737e-05	0.00378052	1.59623e-05	0.00374923	1.5799e-05	0.00266955	1.1304e-05	0.00333419	1.1354e-05
0.0038199	1.599e-05	0.0037416	1.6225e-05	0.0037616	1.59748e-05			0.00610447	2.29221e-05			0.00379407	1.5912e-05	0.00383847	1.6105e-05	0.00378426	1.59733e-05	0.0038351	1.6057e-05	0.00269263	1.1386e-05	0.00334129	1.1378e-05
0.0038149	1.6318e-05	0.0038756	1.6118e-05	0.0038746	1.61102e-05			0.00613947	2.31155e-05			0.00388521	1.6179e-05	0.0038286	1.6076e-05	0.00386999	1.62263e-05	0.0038128	1.599e-05	0.0027423	1.1562e-05	0.00337142	1.148e-05
0.0038409	1.6458e-05	0.0038336	1.6507e-05	0.0038336	1.62456e-05			0.00626847	2.3309e-05			0.00391753	1.6274e-05	0.00390891	1.6312e-05	0.00385877	1.61933e-05	0.00393952	1.637e-05	0.00273239	1.1527e-05	0.00342475	1.1661e-05
0.0039399	1.649e-05	0.0039546	1.6398e-05	0.0039656	1.6381e-05			0.00625547	2.35024e-05			0.00392637	1.63e-05	0.00394295	1.6412e-05	0.0039398	1.64313e-05	0.00389781	1.6245e-05	0.0028184	1.183e-05	0.0034044	1.1592e-05
0.0039309	1.6724e-05	0.0039696	1.6673e-05	0.0039226	1.65164e-05			0.00640147	2.36959e-05			0.00403728	1.6627e-05	0.00396539	1.6478e-05	0.0039751	1.65353e-05	0.00402163	1.6616e-05	0.00277367	1.1673e-05	0.00350074	1.1918e-05
0.0040539	1.6676e-05	0.0040146	1.6745e-05	0.0040466	1.66517e-05			0.00638347	2.38893e-05			0.00400814	1.6541e-05	0.00405208	1.6733e-05	0.00397714	1.65413e-05	0.00401795	1.6605e-05	0.00285657	1.1963e-05	0.00346918	1.1811e-05
0.0040149	1.7043e-05	0.0040836	1.6871e-05	0.0040266	1.67871e-05			0.00652547	2.40828e-05			0.00414247	1.6936e-05	0.00402798	1.6662e-05	0.00408552	1.68613e-05	0.00408124	1.6794e-05	0.00283797	1.1898e-05	0.00354	1.2051e-05
0.0041479	1.6919e-05	0.0040666	1.7138e-05	0.0041026	1.69225e-05			0.00652447	2.42762e-05			0.00413017	1.69e-05	0.00415965	1.7051e-05	0.00406422	1.67983e-05	0.00413304	1.6949e-05	0.0028945	1.2096e-05	0.00352339	1.1995e-05
0.0041369	1.7269e-05	0.0041926	1.7092e-05	0.0041676	1.70579e-05			0.00662147	2.44697e-05			0.00422465	1.7176e-05	0.00412887	1.696e-05	0.00419832	1.71943e-05	0.00415173	1.7005e-05	0.00292684	1.2209e-05	0.00359332	1.2231e-05
0.0042269	1.7223e-05	0.0041546	1.7456e-05	0.0041666	1.71933e-05			0.00668147	2.46631e-05			0.0042332	1.7201e-05	0.00425103	1.7321e-05	0.00416022	1.70823e-05	0.00424534	1.7285e-05	0.0029323	1.2228e-05	0.0036004	1.2255e-05
0.0042459	1.7486e-05	0.0042876	1.7332e-05	0.0042846	1.73286e-05			0.00670447	2.48566e-05			0.00427621	1.7327e-05	0.00423613	1.7277e-05	0.00428451	1.74483e-05	0.00421993	1.7209e-05	0.00300576	1.2483e-05	0.00362994	1.2355e-05
0.0042859	1.7579e-05	0.0042606	1.7702e-05	0.0042466	1.7464e-05			0.00684747	2.505e-05			0.00434251	1.7522e-05	0.00431831	1.7519e-05	0.00426454	1.73893e-05	0.00434686	1.7589e-05	0.00297343	1.2371e-05	0.00369178	1.2564e-05
0.0043579	1.7692e-05	0.0043606	1.7632e-05	0.0043786	1.75994e-05			0.00683047	2.52435e-05			0.00434489	1.7529e-05	0.00436623	1.766e-05	0.00434722	1.76343e-05	0.00431152	1.7483e-05	0.00306158	1.2676e-05	0.00365594	1.2443e-05
0.0043409	1.7962e-05	0.0043856	1.7879e-05	0.0043376	1.77348e-05			0.00697847	2.54369e-05			0.00445567	1.7855e-05	0.00437098	1.7674e-05	0.00441654	1.78403e-05	0.00442673	1.7829e-05	0.00302743	1.2558e-05	0.00375819	1.2788e-05
0.0044689	1.7887e-05	0.0044026	1.804e-05	0.0044626	1.78702e-05			0.00696547	2.56304e-05			0.00442343	1.776e-05	0.0044756	1.7983e-05	0.00439831	1.77863e-05	0.00446572	1.7946e-05	0.00311215	1.285e-05	0.00371346	1.2637e-05
0.0044279	1.826e-05	0.0044976	1.8088e-05	0.0044496	1.80055e-05			0.00709847	2.58238e-05			0.00455733	1.8155e-05	0.004458	1.7931e-05	0.0045037	1.80973e-05	0.00447539	1.7975e-05	0.00309639	1.2796e-05	0.00380543	1.2948e-05
0.0045559	1.814e-05	0.0044806	1.8354e-05	0.0045126	1.81409e-05			0.00711447	2.60173e-05			0.0045253	1.8061e-05	0.00457254	1.827e-05	0.00447588	1.80153e-05	0.00454817	1.8193e-05	0.00315319	1.299e-05	0.00378328	1.2873e-05
0.0045369	1.8516e-05	0.0046086	1.8295e-05	0.0045766	1.82763e-05			0.00719647	2.62107e-05			0.00463828	1.8392e-05	0.0045465	1.8193e-05	0.00461038	1.84123e-05	0.00453981	1.8168e-05	0.00318095	1.3085e-05	0.00383475	1.3047e-05
0.0046369	1.8447e-05	0.0045676	1.8674e-05	0.0045786	1.84117e-05			0.00727947	2.64042e-05			0.00464812	1.8421e-05	0.00465679	1.8519e-05	0.00457243	1.83003e-05	0.0046567	1.8518e-05	0.00317247	1.3056e-05	0.00386852	1.3161e-05
0.0046849	1.8625e-05	0.0046936	1.8557e-05	0.0046946	1.85471e-05			0.00728347	2.65976e-05			0.00466373	1.8467e-05	0.00466017	1.8529e-05	0.00467744	1.86103e-05	0.0046217	1.8413e-05	0.00326121	1.3359e-05	0.00387651	1.3188e-05
0.0046829	1.884e-05	0.0046776	1.8909e-05	0.0046576	1.86824e-05			0.00742147	2.67911e-05			0.00475799	1.8745e-05	0.00472163	1.8711e-05	0.00468859	1.86433e-05	0.00475181	1.8803e-05	0.00322806	1.3246e-05	0.00396057	1.3473e-05
0.0047799	1.8875e-05	0.0047566	1.8887e-05	0.0047856	1.88178e-05			0.00741547	2.69845e-05			0.00474784	1.8715e-05	0.00478205	1.889e-05	0.00473705	1.87873e-05	0.00472816	1.8732e-05	0.00332632	1.358e-05	0.00391391	1.3315e-05
0.0047519	1.9183e-05	0.0048286	1.8995e-05	0.0047536	1.89532e-05			0.00754047	2.7178e-05			0.00487544	1.9092e-05	0.00476075	1.8827e-05	0.00480867	1.90003e-05	0.00482171	1.9013e-05	0.00328352	1.3435e-05	0.00401588	1.3659e-05
0.0048819	1.9091e-05	0.0048166	1.9249e-05	0.0048386	1.90886e-05			0.00753847	2.73714e-05			0.00483644	1.8977e-05	0.00489189	1.9216e-05	0.00479958	1.89733e-05	0.00484809	1.9092e-05	0.00337023	1.3728e-05	0.00397348	1.3516e-05
0.0048419	1.9478e-05	0.0049186	1.9266e-05	0.0049156	1.9224e-05			0.00766047	2.75649e-05			0.00496749	1.9364e-05	0.00485083	1.9094e-05	0.00492248	1.93383e-05	0.00486878	1.9154e-05	0.00335278	1.3669e-05	0.00406118	1.3812e-05
0.0049609	1.9383e-05	0.0048896	1.9603e-05	0.0049146	1.93593e-05			0.00768847	2.77583e-05			0.0049496	1.9311e-05	0.00498674	1.9496e-05	0.00488873	1.92383e-05	0.00495205	1.9404e-05	0.00339692	1.3818e-05	0.00404724	1.3765e-05
0.0049629	1.9713e-05	0.0050226	1.9519e-05	0.0050116	1.94947e-05			0.00775447	2.79518e-05			0.00504503	1.9593e-05	0.00496575	1.9434e-05	0.0050214	1.96313e-05	0.00494773	1.9391e-05	0.00344991	1.3996e-05	0.0040926	1.3918e-05
0.0050269	1.9735e-05	0.0049936	1.9883e-05	0.0049896	1.96301e-05			0.00785347	2.81452e-05			0.005063	1.9646e-05	0.00506083	1.9716e-05	0.0049954	1.95543e-05	0.00507212	1.9765e-05	0.00343709	1.3953e-05	0.00413259	1.4053e-05
0.0050769	1.992e-05	0.0051066	1.9782e-05	0.0051136	1.97655e-05			0.00785947	2.83387e-05			0.00508291	1.9705e-05	0.00509789	1.9826e-05	0.00505581	1.97333e-05	0.0050302	1.9639e-05	0.00352459	1.4246e-05	0.00412607	1.4031e-05
0.0050829	2.0103e-05	0.0051016	2.0105e-05	0.0050716	1.99009e-05			0.00800147	2.85321e-05			0.00518709	2.0015e-05	0.00512021	1.9892e-05	0.00510996	1.98943e-05	0.00515891	2.0027e-05	0.00347812	1.4091e-05	0.00421327	1.4326e-05
0.0051939	2.0096e-05	0.0051706	2.0112e-05	0.0051986	2.00362e-05			0.00798147	2.87256e-05			0.0051632	1.9944e-05	0.00521607	2.0176e-05	0.00514993	2.00133e-05	0.00513836	1.9965e-05	0.00354352	1.4309e-05	0.00416865	1.4175e-05
0.0051619	2.0438e-05	0.0052366	2.024e-05	0.0051696	2.01716e-05			0.00812047	2.8919e-05			0.00529331	2.0329e-05	0.00517773	2.0062e-05	0.00522544	2.02383e-05	0.00521749	2.0203e-05	0.00354712	1.4321e-05	0.00426873	1.4513e-05
0.0052919	2.0312e-05	0.0052256	2.049e-05	0.0052646	2.0307e-05			0.00811947	2.91125e-05			0.00525639	2.022e-05	0.00530556	2.0443e-05	0.00521101	2.01953e-05	0.00527898	2.0388e-05	0.00362781	1.459e-05	0.00423586	1.4402e-05
0.0052639	2.069e-05	0.0053346	2.0488e-05	0.0052986	2.04424e-05			0.00821047	2.93059e-05			0.00538115	2.0589e-05	0.00526869	2.0333e-05	0.00533725	2.05713e-05	0.00528496	2.0406e-05	0.00362661	1.4586e-05	0.00430098	1.4622e-05
0.0053729	2.0595e-05	0.0052966	2.0825e-05	0.0053146	2.05778e-05			0.00827447	2.94994e-05			0.00537576	2.0573e-05	0.00539489	2.0709e-05	0.00530376	2.04713e-05	0.00537287	2.067e-05	0.00366038	1.4698e-05	0.00431845	1.4681e-05
0.0053799	2.0913e-05	0.0054286	2.0727e-05	0.0054216	2.07131e-05			0.00833147	2.96928e-05			0.00545517	2.0809e-05	0.00538851	2.069e-05	0.00543092	2.08503e-05	0.00534751	2.0594e-05	0.00373098	1.4932e-05	0.0043492	1.4785e-05
0.0054339	2.0959e-05	0.0053956	2.1115e-05	0.0053916	2.08485e-05			0.00844247	2.98863e-05			0.00547704	2.0874e-05	0.00546054	2.0904e-05	0.00543664	2.08673e-05	0.00547579	2.098e-05	0.00369148	1.4801e-05	0.00441044	1.4992e-05
0.0054989	2.1098e-05	0.0055076	2.1017e-05	0.0055206	2.09839e-05			0.00842847	3.00797e-05			0.00549821	2.0937e-05	0.00549762	2.1014e-05	0.00549592	2.10443e-05	0.00543898	2.0869e-05	0.00378869	1.5123e-05	0.00437485	1.4872e-05
0.0054819	2.1375e-05	0.0055196	2.1299e-05	0.0054796	2.11193e-05			0.00857647	3.02732e-05			0.00559615	2.1229e-05	0.00553025	2.1111e-05	0.00553126	2.11503e-05	0.00555766	2.1227e-05	0.00374061	1.4964e-05	0.0044747	1.5208e-05
0.0056089	2.1289e-05	0.0055656	2.1367e-05	0.0056006	2.12547e-05			0.00856947	3.04666e-05			0.00557163	2.1156e-05	0.00561722	2.137e-05	0.0055443	2.11893e-05	0.00555467	2.1218e-05	0.0038446	1.5307e-05	0.00442871	1.5053e-05
0.0055719	2.1656e-05	0.0056326	2.1497e-05	0.0055946	2.139e-05			0.00869247	3.06601e-05			0.00570349	2.1547e-05	0.00558641	2.1278e-05	0.00564585	2.14923e-05	0.00559704	2.1345e-05	0.00380611	1.518e-05	0.00452956	1.5393e-05
0.0056999	2.1531e-05	0.0056256	2.1735e-05	0.0056566	2.15254e-05			0.00869347	3.08535e-05			0.00566883	2.1444e-05	0.00571448	2.166e-05	0.00562076	2.14173e-05	0.00566623	2.1553e-05	0.00386676	1.538e-05	0.00451263	1.5336e-05
0.0057059	2.1817e-05	0.0057446	2.1686e-05	0.0057086	2.16608e-05			0.00878447	3.1047e-05			0.00577489	2.176e-05	0.00567849	2.1553e-05	0.00574719	2.17963e-05	0.00567718	2.1586e-05	0.00390629	1.551e-05	0.00454769	1.5454e-05
0.0057779	2.182e-05	0.0057046	2.2056e-05	0.0057276	2.17962e-05			0.00885747	3.12404e-05			0.00578596	2.1793e-05	0.00579959	2.1913e-05	0.00570675	2.16753e-05	0.00578088	2.1899e-05	0.00390995	1.5522e-05	0.00457858	1.5558e-05
0.0057919	2.2102e-05	0.0058366	2.1934e-05	0.0058276	2.19316e-05			0.00887147	3.14339e-05			0.00583632	2.1943e-05	0.00578212	2.1861e-05	0.005819	2.20103e-05	0.0057487	2.1802e-05	0.00398845	1.5779e-05	0.00460587	1.565e-05
0.0058289	2.2218e-05	0.0058066	2.233e-05	0.0057986	2.20669e-05			0.00901747	3.16273e-05			0.00590035	2.2134e-05	0.00586878	2.212e-05	0.00582235	2.20203e-05	0.00588117	2.22e-05	0.00394968	1.5652e-05	0.00466616	1.5853e-05
0.0059219	2.2264e-05	0.0059136	2.224e-05	0.0059026	2.22023e-05			0.00899747	3.18208e-05			0.00589467	2.2117e-05	0.00590853	2.2239e-05	0.00589352	2.22333e-05	0.00585154	2.2111e-05	0.00405651	1.6002e-05	0.00463348	1.5743e-05
0.0058929	2.2572e-05	0.0059406	2.2478e-05	0.0058906	2.23377e-05			0.00914547	3.20142e-05			0.00601603	2.248e-05	0.00593462	2.2317e-05	0.00593987	2.23723e-05	0.0059626	2.2445e-05	0.00400907	1.5847e-05	0.00473546	1.6086e-05
0.0060159	2.2507e-05	0.0059716	2.2588e-05	0.0060066	2.24731e-05			0.00912747	3.22077e-05			0.00598058	2.2374e-05	0.00602435	2.2585e-05	0.00595153	2.24073e-05	0.00596891	2.2464e-05	0.00410422	1.6158e-05	0.00468871	1.5929e-05
0.0059799	2.2874e-05	0.0060576	2.2655e-05	0.0060036	2.26085e-05			0.00925547	3.24011e-05			0.00611177	2.2766e-05	0.00599228	2.2489e-05	0.00605932	2.27303e-05	0.00601179	2.2593e-05	0.00408555	1.6097e-05	0.00478674	1.6258e-05
0.0061069	2.2749e-05	0.0060256	2.2982e-05	0.0060636	2.27438e-05			0.00927347	3.25946e-05			0.00608267	2.2679e-05	0.0061234	2.2882e-05	0.00602592	2.26303e-05	0.00609807	2.2853e-05	0.00413679	1.6264e-05	0.00475484	1.6151e-05
0.0060899	2.31e-05	0.0061516	2.2904e-05	0.0061246	2.28792e-05			0.00934947	3.2788e-05			0.00618413	2.2983e-05	0.0061254	2.2888e-05	0.00615231	2.30093e-05	0.00608448	2.2812e-05	0.00417453	1.6387e-05	0.00480817	1.633e-05
0.0061629	2.3094e-05	0.0061116	2.3275e-05	0.0061196	2.30146e-05			0.00943747	3.29815e-05			0.0061838	2.2982e-05	0.00619793	2.3105e-05	0.00611902	2.29093e-05	0.00618629	2.3119e-05	0.0041773	1.6396e-05	0.00484715	1.6461e-05
0.0062019	2.3314e-05	0.0062396	2.3153e-05	0.0062416	2.315e-05			0.00944647	3.31749e-05			0.00623951	2.3149e-05	0.00623825	2.3226e-05	0.00622178	2.32183e-05	0.00615444	2.3023e-05	0.00425341	1.6643e-05	0.00484655	1.6459e-05
0.0062349	2.3435e-05	0.0062526	2.3444e-05	0.0062056	2.32854e-05			0.00958547	3.33684e-05			0.00630647	2.335e-05	0.00626421	2.3304e-05	0.00623042	2.32443e-05	0.00628512	2.3417e-05	0.00421446	1.6517e-05	0.00493376	1.6751e-05
0.0063319	2.3433e-05	0.0063096	2.3482e-05	0.0063286	2.34207e-05			0.00956747	3.35618e-05			0.00629745	2.3323e-05	0.00632894	2.3499e-05	0.00628672	2.34143e-05	0.00628777	2.3425e-05	0.00432082	1.6861e-05	0.00488779	1.6597e-05
0.0062979	2.3793e-05	0.0063476	2.3692e-05	0.0062996	2.35561e-05			0.00971347	3.37553e-05			0.00642158	2.3694e-05	0.00632861	2.3498e-05	0.00635105	2.36083e-05	0.00635737	2.3635e-05	0.00427513	1.6713e-05	0.00496985	1.6872e-05
0.0064259	2.3706e-05	0.0063626	2.3849e-05	0.0064046	2.36915e-05			0.00970847	3.39487e-05			0.00638952	2.3598e-05	0.00643156	2.3807e-05	0.00635305	2.36143e-05	0.00637493	2.3688e-05	0.00436838	1.7015e-05	0.00495015	1.6806e-05
0.0063849	2.4092e-05	0.0064696	2.3833e-05	0.0064246	2.38269e-05			0.00982247	3.41422e-05			0.00651695	2.3981e-05	0.00639956	2.3711e-05	0.00646279	2.39443e-05	0.00641434	2.3807e-05	0.00439903	1.7114e-05	0.00503765	1.7099e-05
0.0065059	2.3979e-05	0.0064306	2.4204e-05	0.0064606	2.39623e-05			0.00984047	3.43356e-05			0.00649295	2.3909e-05	0.00652948	2.41e-05	0.00644952	2.39043e-05	0.00649317	2.4045e-05	0.00440337	1.7128e-05	0.00502387	1.7053e-05
0.0065039	2.4296e-05	0.0065586	2.4103e-05	0.0065596	2.40976e-05			0.00991347	3.45291e-05			0.00658931	2.4198e-05	0.00650171	2.4017e-05	0.0065567	2.42263e-05	0.00647763	2.3998e-05	0.00445615	1.7298e-05	0.00507714	1.7231e-05
0.0065329	2.4419e-05	0.0065166	2.4493e-05	0.0065226	2.4233e-05			0.0100065	3.47225e-05			0.00660092	2.4233e-05	0.00660413	2.4324e-05	0.00653434	2.41593e-05	0.00659014	2.4338e-05	0.00443563	1.7232e-05	0.00510215	1.7315e-05
0.0066229	2.4474e-05	0.0066426	2.4372e-05	0.0066486	2.43684e-05			0.0100165	3.4916e-05			0.00662485	2.4305e-05	0.00661608	2.436e-05	0.00661712	2.44073e-05	0.00655601	2.4235e-05	0.00453102	1.7539e-05	0.00509351	1.7286e-05
0.0066299	2.4686e-05	0.0066386	2.4716e-05	0.0066116	2.45038e-05			0.0101505	3.51095e-05			0.00672538	2.4607e-05	0.00666414	2.4505e-05	0.00663641	2.44653e-05	0.00668831	2.4634e-05	0.00448408	1.7388e-05	0.00519191	1.7615e-05
0.0067319	2.4696e-05	0.0067106	2.471e-05	0.0067376	2.46392e-05			0.0101335	3.53029e-05			0.00670907	2.4558e-05	0.00673386	2.4715e-05	0.00666734	2.45583e-05	0.00666906	2.4576e-05	0.00459063	1.7731e-05	0.00515121	1.7479e-05
0.0066989	2.5032e-05	0.0067476	2.4927e-05	0.0067046	2.47745e-05			0.0102785	3.54963e-05			0.00683227	2.4929e-05	0.00671493	2.4658e-05	0.00675545	2.48233e-05	0.00674911	2.4818e-05	0.00454688	1.759e-05	0.00524341	1.7787e-05
0.0068299	2.4916e-05	0.0067566	2.511e-05	0.0067966	2.49099e-05			0.0102655	3.56898e-05			0.00681138	2.4866e-05	0.00684486	2.505e-05	0.00675015	2.48073e-05	0.00678307	2.4921e-05	0.00461843	1.782e-05	0.00521196	1.7682e-05
0.0068129	2.5264e-05	0.0068636	2.5105e-05	0.0068296	2.50453e-05			0.0103745	3.58832e-05			0.00692115	2.5196e-05	0.00680966	2.4944e-05	0.00686817	2.51643e-05	0.00680784	2.4996e-05	0.00463589	1.7876e-05	0.00529435	1.7957e-05
0.0069069	2.5198e-05	0.0068366	2.5418e-05	0.0068406	2.51807e-05			0.0104565	3.60767e-05			0.00689782	2.5126e-05	0.00693028	2.5307e-05	0.00683245	2.50563e-05	0.00689116	2.5248e-05	0.00466149	1.7958e-05	0.00529375	1.7955e-05
0.0069239	2.5504e-05	0.0069636	2.5322e-05	0.0069556	2.53161e-05			0.0104535	3.62701e-05			0.00698909	2.5401e-05	0.00691374	2.5257e-05	0.00696151	2.54453e-05	0.00687232	2.5191e-05	0.00472553	1.8163e-05	0.0053311	1.808e-05
0.0069689	2.5538e-05	0.0069266	2.571e-05	0.0069226	2.54514e-05			0.0105835	3.64636e-05			0.00703047	2.5526e-05	0.00700512	2.5533e-05	0.00693232	2.53573e-05	0.00699812	2.5572e-05	0.00470523	1.8098e-05	0.00538603	1.8264e-05
0.0070289	2.5688e-05	0.0070406	2.5605e-05	0.0070526	2.55868e-05			0.0105745	3.6657e-05			0.00703511	2.554e-05	0.00702367	2.5589e-05	0.00702132	2.56253e-05	0.0069622	2.5463e-05	0.00480122	1.8405e-05	0.00535666	1.8166e-05
0.0070179	2.5937e-05	0.0070506	2.5893e-05	0.0070116	2.57222e-05			0.0107185	3.68505e-05			0.00713267	2.5834e-05	0.00705485	2.5683e-05	0.00708248	2.58093e-05	0.00708254	2.5828e-05	0.00475462	1.8256e-05	0.00545784	1.8503e-05
0.0071379	2.5904e-05	0.0071026	2.5959e-05	0.0071356	2.58576e-05			0.0106975	3.70439e-05			0.00710908	2.5763e-05	0.00713734	2.5931e-05	0.00708845	2.58273e-05	0.00711027	2.5912e-05	0.00485914	1.859e-05	0.00540958	1.8342e-05
0.0071029	2.6251e-05	0.0071636	2.6105e-05	0.0071246	2.5993e-05			0.0108305	3.72374e-05			0.00723727	2.6149e-05	0.00712937	2.5907e-05	0.00717832	2.60983e-05	0.00714099	2.6005e-05	0.00482629	1.8485e-05	0.00551041	1.8679e-05
0.0072279	2.6137e-05	0.0071516	2.6359e-05	0.0071936	2.61283e-05			0.0108495	3.74308e-05			0.00719914	2.6034e-05	0.00724916	2.6268e-05	0.00715314	2.60223e-05	0.00717371	2.6104e-05	0.00490125	1.8724e-05	0.00547478	1.856e-05
0.0072209	2.6472e-05	0.0072726	2.6304e-05	0.0072466	2.62637e-05			0.0109265	3.76243e-05			0.00731908	2.6396e-05	0.00721441	2.6163e-05	0.00727741	2.63983e-05	0.00719714	2.6175e-05	0.00492327	1.8794e-05	0.00554601	1.8798e-05
0.0072889	2.6472e-05	0.0072366	2.6658e-05	0.0072556	2.63991e-05			0.0109955	3.78177e-05			0.00730483	2.6353e-05	0.00733337	2.6523e-05	0.00723736	2.62773e-05	0.00730258	2.6495e-05	0.00491289	1.8761e-05	0.00555498	1.8828e-05
0.0073509	2.661e-05	0.0073666	2.6537e-05	0.0073616	2.65345e-05			0.0110225	3.80112e-05			0.00733365	2.644e-05	0.00732081	2.6485e-05	0.00735216	2.66243e-05	0.00727361	2.6407e-05	0.00500884	1.9066e-05	0.00557296	1.8888e-05
0.0073499	2.6825e-05	0.0073346	2.6918e-05	0.0073266	2.66699e-05			0.0111485	3.82046e-05			0.00742568	2.6718e-05	0.00740075	2.6727e-05	0.00735149	2.66223e-05	0.0074001	2.6791e-05	0.00497019	1.8943e-05	0.00565963	1.9177e-05
0.0074369	2.6886e-05	0.0074406	2.6829e-05	0.0074516	2.68052e-05			0.0111365	3.83981e-05			0.00742833	2.6726e-05	0.00744107	2.6849e-05	0.00742236	2.68373e-05	0.00736321	2.6679e-05	0.00507621	1.928e-05	0.00561556	1.903e-05
0.0074209	2.7157e-05	0.0074886	2.7e-05	0.0074286	2.69406e-05			0.0112735	3.85915e-05			0.00754531	2.7079e-05	0.00745494	2.6891e-05	0.00746488	2.69663e-05	0.00748458	2.7047e-05	0.00502713	1.9124e-05	0.00571657	1.9367e-05
0.0075419	2.7115e-05	0.0075046	2.7181e-05	0.0075086	2.7076e-05			0.0112655	3.8785e-05			0.00751177	2.6978e-05	0.00755171	2.7184e-05	0.00746587	2.69693e-05	0.0074803	2.7034e-05	0.00512337	1.943e-05	0.00567435	1.9226e-05
0.0075059	2.7478e-05	0.0075766	2.729e-05	0.0075686	2.72114e-05			0.0113975	3.89784e-05			0.00764102	2.7367e-05	0.0075213	2.7092e-05	0.00757617	2.73043e-05	0.00753941	2.7214e-05	0.00510951	1.9386e-05	0.00577078	1.9548e-05
0.0076299	2.7352e-05	0.0075576	2.7569e-05	0.0075876	2.73468e-05			0.0114165	3.91719e-05			0.00761281	2.7282e-05	0.00765094	2.7484e-05	0.00755445	2.72383e-05	0.00759609	2.7387e-05	0.0051698	1.9577e-05	0.00574533	1.9463e-05
0.0076099	2.7719e-05	0.0076766	2.7516e-05	0.0076486	2.74821e-05			0.0114935	3.93653e-05			0.00771726	2.7597e-05	0.00762683	2.7411e-05	0.00767925	2.76163e-05	0.00759773	2.7392e-05	0.00520528	1.9689e-05	0.00579614	1.9633e-05
0.0076929	2.7685e-05	0.0076596	2.7843e-05	0.0076486	2.76175e-05			0.0115815	3.95588e-05			0.00772785	2.7629e-05	0.00772098	2.7697e-05	0.00764528	2.75133e-05	0.00771314	2.7743e-05	0.0052094	1.9702e-05	0.005842	1.9786e-05
0.0077209	2.793e-05	0.0077666	2.7756e-05	0.0077676	2.77529e-05			0.0115905	3.97522e-05			0.0077626	2.7734e-05	0.0077476	2.7778e-05	0.00772685	2.77613e-05	0.00767401	2.7624e-05	0.00529112	1.996e-05	0.00583568	1.9765e-05
0.0077509	2.8047e-05	0.0077486	2.8106e-05	0.0077276	2.78883e-05			0.0117155	3.99457e-05			0.00783723	2.796e-05	0.00778999	2.7907e-05	0.00776567	2.78793e-05	0.00779948	2.8006e-05	0.00524428	1.9812e-05	0.00591742	2.0037e-05
0.0078449	2.8085e-05	0.0078336	2.8069e-05	0.0078516	2.80237e-05			0.0117015	4.01391e-05			0.00782308	2.7917e-05	0.00786967	2.8149e-05	0.00781932	2.80423e-05	0.00777716	2.7938e-05	0.00533634	2.0103e-05	0.00587606	1.9899e-05
0.0078159	2.8415e-05	0.0078856	2.8246e-05	0.0078216	2.8159e-05			0.0118475	4.03326e-05			0.00794451	2.8286e-05	0.00783839	2.8054e-05	0.00787648	2.82153e-05	0.00787727	2.8243e-05	0.00530664	2.0009e-05	0.00598125	2.025e-05
0.0079489	2.8304e-05	0.0078926	2.8443e-05	0.0079316	2.82944e-05			0.0118385	4.0526e-05			0.00791381	2.8193e-05	0.00795818	2.8418e-05	0.00787383	2.82073e-05	0.0079124	2.835e-05	0.00540669	2.0326e-05	0.00593598	2.0099e-05
0.0079099	2.8695e-05	0.0079856	2.8482e-05	0.0079506	2.84298e-05			0.0119325	4.07195e-05			0.00804321	2.8586e-05	0.00792317	2.8312e-05	0.00798954	2.85573e-05	0.0079377	2.8427e-05	0.00538739	2.0265e-05	0.00601463	2.0361e-05
0.0080299	2.8578e-05	0.0079566	2.8799e-05	0.0079856	2.85652e-05			0.0119825	4.09129e-05			0.00802549	2.8532e-05	0.00805334	2.8705e-05	0.00795165	2.84423e-05	0.00800682	2.8637e-05	0.00543026	2.04e-05	0.00600593	2.0332e-05
0.0080249	2.8903e-05	0.0080806	2.8704e-05	0.0080646	2.87006e-05			0.0120515	4.11064e-05			0.00811494	2.8804e-05	0.00804142	2.8669e-05	0.00808042	2.88333e-05	0.00798967	2.8585e-05	0.00550497	2.0635e-05	0.00605483	2.0495e-05
0.0080829	2.8935e-05	0.0080526	2.9081e-05	0.0080466	2.88359e-05			0.0121405	4.12998e-05			0.00812252	2.8827e-05	0.00812373	2.8918e-05	0.00808899	2.88593e-05	0.00811289	2.8959e-05	0.00547164	2.053e-05	0.00610233	2.0653e-05
0.0081469	2.9086e-05	0.0081626	2.8994e-05	0.0081726	2.89713e-05			0.0121475	4.14933e-05			0.00815706	2.8932e-05	0.00813822	2.8962e-05	0.00814784	2.90383e-05	0.00807584	2.8846e-05	0.00556815	2.0834e-05	0.00609691	2.0635e-05
0.0081319	2.9358e-05	0.0081636	2.9308e-05	0.0081316	2.91067e-05			0.0122805	4.16867e-05			0.00825138	2.922e-05	0.00818958	2.9118e-05	0.00817143	2.91103e-05	0.00820236	2.9233e-05	0.00552041	2.0684e-05	0.00618328	2.0922e-05
0.0082499	2.9311e-05	0.0082246	2.9301e-05	0.0082566	2.92421e-05			0.0122615	4.18802e-05			0.00823043	2.9156e-05	0.00825672	2.9322e-05	0.0082114	2.92323e-05	0.00818241	2.9172e-05	0.00563219	2.1035e-05	0.0061383	2.0772e-05
0.0082209	2.963e-05	0.0082606	2.955e-05	0.0082286	2.93775e-05			0.0124035	4.20736e-05			0.00835139	2.9525e-05	0.00823737	2.9263e-05	0.00828106	2.94443e-05	0.00827876	2.9466e-05	0.00558862	2.0898e-05	0.00624096	2.1114e-05
0.0083519	2.9537e-05	0.0082846	2.9706e-05	0.0083216	2.95128e-05			0.0124015	4.22671e-05			0.00831919	2.9427e-05	0.00836797	2.9662e-05	0.00827743	2.94333e-05	0.00829287	2.9509e-05	0.00566458	2.1137e-05	0.00622264	2.1053e-05
0.0083519	2.9827e-05	0.0083886	2.9712e-05	0.0083496	2.96482e-05			0.0125065	4.24605e-05			0.00844704	2.9814e-05	0.00833206	2.9552e-05	0.00839418	2.97873e-05	0.0083277	2.9615e-05	0.0056865	2.1206e-05	0.00626702	2.1201e-05
0.0084329	2.9805e-05	0.0083566	3.0044e-05	0.0083776	2.97836e-05			0.0125555	4.2654e-05			0.00842951	2.9761e-05	0.00845344	2.9924e-05	0.00835759	2.96763e-05	0.00841383	2.9877e-05	0.00570399	2.1261e-05	0.00628084	2.1247e-05
0.0084419	3.0094e-05	0.0084856	2.994e-05	0.0084756	2.9919e-05			0.0125995	4.28474e-05			0.0085176	3.0028e-05	0.00844101	2.9886e-05	0.0084822	3.00553e-05	0.00839216	2.9811e-05	0.00576805	2.1462e-05	0.00631902	2.1374e-05
0.0084819	3.0175e-05	0.0084906	3.0217e-05	0.0084706	3.00544e-05			0.0127185	4.30409e-05			0.00852813	3.006e-05	0.00851274	3.0105e-05	0.00846516	3.00033e-05	0.008482	3.0085e-05	0.00574738	2.1397e-05	0.00637519	2.1561e-05
0.0085559	3.028e-05	0.0085626	3.0214e-05	0.0085646	3.01897e-05			0.0126995	4.32343e-05			0.00855537	3.0143e-05	0.00850616	3.0085e-05	0.00857274	3.03323e-05	0.00847546	3.0065e-05	0.00584646	2.1709e-05	0.00634328	2.1455e-05
0.0085969	3.037e-05	0.0085336	3.059e-05	0.0085326	3.03251e-05			0.0128415	4.34278e-05			0.00863383	3.0382e-05	0.00857532	3.0295e-05	0.00857274	3.03323e-05	0.00859996	3.0445e-05	0.00579496	2.1547e-05	0.00644608	2.1796e-05
0.0086569	3.05e-05	0.0086246	3.055e-05	0.0086556	3.04605e-05			0.0128255	4.36212e-05			0.00862727	3.0362e-05	0.00865751	3.0545e-05	0.0086023	3.04223e-05	0.0085868	3.0405e-05	0.00590218	2.1884e-05	0.00639705	2.1633e-05
0.0086219	3.085e-05	0.0086766	3.072e-05	0.0086406	3.05959e-05			0.0129575	4.38147e-05			0.00875526	3.0752e-05	0.00863457	3.0475e-05	0.00869103	3.06923e-05	0.00866562	3.0645e-05	0.00586399	2.1764e-05	0.00650021	2.1976e-05
0.0087469	3.073e-05	0.0086666	3.097e-05	0.0087026	3.07313e-05			0.0129575	4.40081e-05			0.00872235	3.0652e-05	0.00876217	3.0865e-05	0.00866477	3.06123e-05	0.00873103	3.0845e-05	0.00593578	2.1989e-05	0.00646672	2.1865e-05
0.0087349	3.109e-05	0.0087916	3.091e-05	0.0087616	3.08666e-05			0.0130495	4.42016e-05			0.00883411	3.0992e-05	0.00876217	3.0865e-05	0.00879243	3.10023e-05	0.00871469	3.0795e-05	0.00597507	2.2112e-05	0.00653263	2.2083e-05
0.0088139	3.106e-05	0.0087556	3.127e-05	0.0087686	3.1002e-05			0.0131145	4.4395e-05			0.00883738	3.1002e-05	0.00885078	3.1135e-05	0.00875649	3.08923e-05	0.00881905	3.1115e-05	0.00597539	2.2113e-05	0.00655202	2.2147e-05
0.0088409	3.131e-05	0.0088826	3.115e-05	0.0088806	3.11374e-05			0.0131455	4.45885e-05			0.00885704	3.1062e-05	0.00887702	3.1215e-05	0.00887103	3.12423e-05	0.00878653	3.1015e-05	0.00605559	2.2365e-05	0.00657228	2.2214e-05
0.0088709	3.142e-05	0.0088896	3.143e-05	0.0088456	3.12728e-05			0.0132725	4.47819e-05			0.00893927	3.1312e-05	0.00890973	3.1315e-05	0.00887103	3.12423e-05	0.00891328	3.1405e-05	0.00601447	2.2236e-05	0.0066389	2.2435e-05
0.0089709	3.143e-05	0.0089626	3.143e-05	0.0089706	3.14082e-05			0.0132565	4.49754e-05			0.00893598	3.1302e-05	0.00895886	3.1465e-05	0.0089334	3.14323e-05	0.00890026	3.1365e-05	0.00612543	2.2583e-05	0.00660603	2.2326e-05
0.0089409	3.176e-05	0.0089676	3.173e-05	0.0089416	3.15435e-05			0.0134025	4.51688e-05			0.00906038	3.1682e-05	0.00895558	3.1455e-05	0.00897283	3.15523e-05	0.00899169	3.1645e-05	0.00607695	2.2431e-05	0.00669645	2.2625e-05
0.0090529	3.173e-05	0.0090116	3.18e-05	0.0090446	3.16789e-05			0.0133885	4.53623e-05			0.00902434	3.1572e-05	0.00906677	3.1795e-05	0.00898927	3.16023e-05	0.00898843	3.1635e-05	0.00617897	2.2751e-05	0.00666261	2.2513e-05
0.0090189	3.208e-05	0.0091036	3.182e-05	0.0090476	3.18143e-05			0.0135045	4.55557e-05			0.00915579	3.1972e-05	0.00903406	3.1695e-05	0.00909124	3.19123e-05	0.00905344	3.1835e-05	0.00619368	2.2797e-05	0.00675246	2.2811e-05
0.0091449	3.195e-05	0.0090696	3.217e-05	0.0091026	3.19497e-05			0.0135355	4.57492e-05			0.00911644	3.1852e-05	0.00916185	3.2085e-05	0.0090781	3.18723e-05	0.00910238	3.1985e-05	0.00620617	2.2836e-05	0.0067377	2.2762e-05
0.0091349	3.231e-05	0.0091896	3.213e-05	0.0091926	3.20851e-05			0.0135945	4.59426e-05			0.00923423	3.2212e-05	0.00914224	3.2025e-05	0.00919278	3.22223e-05	0.00910565	3.1995e-05	0.00624561	2.2959e-05	0.00678833	2.293e-05
0.0091769	3.239e-05	0.0091546	3.249e-05	0.0091586	3.22204e-05			0.0136925	4.61361e-05			0.0092375	3.2222e-05	0.00923345	3.2305e-05	0.00915683	3.21123e-05	0.00921367	3.2325e-05	0.00623888	2.2938e-05	0.0068291	2.3065e-05
0.0092409	3.252e-05	0.0092756	3.237e-05	0.0092806	3.23558e-05			0.0137035	4.63295e-05			0.00928325	3.2362e-05	0.00924324	3.2335e-05	0.00927073	3.24623e-05	0.00918436	3.2235e-05	0.00633685	2.3244e-05	0.00682819	2.3062e-05
0.0092699	3.264e-05	0.0092596	3.273e-05	0.0092426	3.24912e-05			0.0138295	4.6523e-05			0.00934529	3.2552e-05	0.00930556	3.2525e-05	0.00926748	3.24523e-05	0.00931118	3.2625e-05	0.00628983	2.3097e-05	0.00690372	2.3312e-05
0.0093579	3.269e-05	0.0093486	3.267e-05	0.0093666	3.26266e-05			0.0138135	4.67164e-05			0.00934202	3.2542e-05	0.00936128	3.2695e-05	0.00930343	3.25623e-05	0.00928507	3.2545e-05	0.00640514	2.3457e-05	0.00687001	2.32e-05
0.0093379	3.298e-05	0.0093676	3.294e-05	0.0093406	3.2762e-05			0.0139555	4.69099e-05			0.00945931	3.2902e-05	0.00935474	3.2675e-05	0.00938518	3.28123e-05	0.0093765	3.2825e-05	0.0063564	2.3305e-05	0.00696671	2.3522e-05
0.0094559	3.292e-05	0.0093956	3.306e-05	0.0094426	3.28973e-05			0.0139395	4.71033e-05			0.00943657	3.2832e-05	0.00947252	3.3035e-05	0.00938844	3.28223e-05	0.00939931	3.2895e-05	0.0064341	2.3548e-05	0.00692635	2.3388e-05
0.0094339	3.327e-05	0.0094896	3.31e-05	0.0094576	3.30327e-05			0.0140615	4.72968e-05			0.00955039	3.3182e-05	0.00943334	3.2915e-05	0.00949944	3.31623e-05	0.00943517	3.3005e-05	0.00644144	2.3571e-05	0.00702215	2.3705e-05
0.0095379	3.318e-05	0.0094626	3.341e-05	0.0094766	3.31681e-05			0.0141315	4.74902e-05			0.00952755	3.3112e-05	0.0095605	3.3305e-05	0.00946027	3.30423e-05	0.00950044	3.3205e-05	0.00648264	2.37e-05	0.00700338	2.3643e-05
0.0095329	3.352e-05	0.0095916	3.332e-05	0.0095776	3.33035e-05			0.0141335	4.76837e-05			0.00961243	3.3372e-05	0.00953449	3.3225e-05	0.00959042	3.34423e-05	0.00950044	3.3205e-05	0.00653696	2.387e-05	0.00704454	2.3779e-05
0.0095959	3.354e-05	0.0095556	3.37e-05	0.0095616	3.34389e-05			0.0142515	4.78771e-05			0.00965155	3.3492e-05	0.00963195	3.3525e-05	0.00956106	3.33523e-05	0.00961388	3.3555e-05	0.00651582	2.3804e-05	0.00709955	2.3961e-05
0.0096499	3.371e-05	0.0096756	3.359e-05	0.0096796	3.35742e-05			0.0142515	4.80706e-05			0.00966458	3.3532e-05	0.00964828	3.3575e-05	0.00966238	3.36623e-05	0.0095782	3.3445e-05	0.00661956	2.4127e-05	0.00708172	2.3902e-05
0.0096609	3.387e-05	0.0096696	3.391e-05	0.0096386	3.37096e-05			0.0143865	4.8264e-05			0.00975563	3.3812e-05	0.0096712	3.3645e-05	0.00969829	3.37723e-05	0.00970516	3.3835e-05	0.00656848	2.3968e-05	0.00717352	2.4205e-05
0.0097619	3.389e-05	0.0097366	3.392e-05	0.0097626	3.3845e-05			0.0143715	4.84575e-05			0.00973936	3.3762e-05	0.00976238	3.3925e-05	0.00972445	3.38523e-05	0.00970516	3.3835e-05	0.00667726	2.4307e-05	0.00712743	2.4053e-05
0.0097269	3.424e-05	0.0097776	3.412e-05	0.0097316	3.39804e-05			0.0145155	4.86509e-05			0.00986003	3.4132e-05	0.0097494	3.3885e-05	0.00978313	3.40323e-05	0.00976726	3.4025e-05	0.00664105	2.4194e-05	0.00723436	2.4406e-05
0.0098549	3.412e-05	0.0097816	3.432e-05	0.0098376	3.41158e-05			0.0145085	4.88444e-05			0.00982097	3.4012e-05	0.00986625	3.4245e-05	0.00977013	3.39923e-05	0.00979668	3.4115e-05	0.00671694	2.4431e-05	0.00718956	2.4258e-05
0.0098229	3.45e-05	0.0098866	3.431e-05	0.0098496	3.42511e-05			0.0146075	4.90378e-05			0.00994746	3.4402e-05	0.00983061	3.4135e-05	0.00989395	3.43723e-05	0.00981301	3.4165e-05	0.00673229	2.4479e-05	0.00726165	2.4496e-05
0.0099359	3.44e-05	0.0098596	3.463e-05	0.0098856	3.43865e-05			0.0146655	4.92313e-05			0.00991826	3.4312e-05	0.00995372	3.4515e-05	0.00986137	3.42723e-05	0.00989757	3.4425e-05	0.00674223	2.451e-05	0.00728952	2.4588e-05
0.0099599	3.463e-05	0.0099856	3.453e-05	0.0099656	3.45219e-05			0.0146975	4.94247e-05			0.0100061	3.4582e-05	0.00994072	3.4475e-05	0.00998131	3.46423e-05	0.00989108	3.4405e-05	0.00681773	2.4745e-05	0.00729588	2.4609e-05
0.0099919	3.476e-05	0.0099576	3.491e-05	0.0099516	3.46573e-05			0.0148175	4.96182e-05			0.0100354	3.4672e-05	0.010019	3.4715e-05	0.00995867	3.45723e-05	0.0100114	3.4775e-05	0.00679524	2.4675e-05	0.00738346	2.4898e-05
0.0100479	3.491e-05	0.0100626	3.482e-05	0.0100766	3.47927e-05			0.0148195	4.98116e-05			0.0100615	3.4752e-05	0.0100517	3.4815e-05	0.0100428	3.48323e-05	0.00997884	3.4675e-05	0.00690063	2.5003e-05	0.00733981	2.4754e-05
0.0100509	3.512e-05	0.0101006	3.502e-05	0.0100366	3.4928e-05			0.0149445	5.00051e-05			0.0101591	3.5052e-05	0.0100877	3.4925e-05	0.0100753	3.49323e-05	0.0101027	3.5055e-05	0.00684769	2.4838e-05	0.00744167	2.509e-05
0.0101579	3.511e-05	0.0101196	3.517e-05	0.0101426	3.50634e-05			0.0149285	5.01985e-05			0.010133	3.4972e-05	0.0101596	3.5145e-05	0.0100851	3.49623e-05	0.0100897	3.5015e-05	0.00695772	2.5181e-05	0.00739296	2.4929e-05
0.0101239	3.546e-05	0.0101876	3.53e-05	0.0101696	3.51988e-05			0.0150635	5.0392e-05			0.0102568	3.5352e-05	0.01014	3.5085e-05	0.010189	3.52823e-05	0.0101581	3.5225e-05	0.00693077	2.5097e-05	0.00749819	2.5277e-05
0.0102499	3.534e-05	0.0101796	3.553e-05	0.0102236	3.53342e-05			0.0150775	5.05854e-05			0.0102211	3.5242e-05	0.010264	3.5465e-05	0.0101663	3.52123e-05	0.0102004	3.5355e-05	0.00699597	2.53e-05	0.00746005	2.5151e-05
0.0102209	3.571e-05	0.0102916	3.55e-05	0.0102626	3.54696e-05			0.0151615	5.07789e-05			0.0103382	3.5602e-05	0.0102314	3.5365e-05	0.0102932	3.56023e-05	0.0102167	3.5405e-05	0.00702267	2.5383e-05	0.00752904	2.5379e-05
0.0103149	3.565e-05	0.0102566	3.586e-05	0.0102696	3.56049e-05			0.0152195	5.09723e-05			0.0103317	3.5582e-05	0.0103487	3.5725e-05	0.0102575	3.54923e-05	0.0103173	3.5715e-05	0.00702749	2.5398e-05	0.00755151	2.5453e-05
0.0103369	3.591e-05	0.0103826	3.574e-05	0.0103766	3.57403e-05			0.0152555	5.11658e-05			0.0103839	3.5742e-05	0.010352	3.5735e-05	0.0103418	3.57523e-05	0.0102882	3.5625e-05	0.00710989	2.5654e-05	0.00756761	2.5506e-05
0.0103669	3.605e-05	0.0103586	3.612e-05	0.0103446	3.58757e-05			0.0153645	5.13592e-05			0.0104423	3.5922e-05	0.0104075	3.5905e-05	0.0103613	3.58123e-05	0.0104112	3.6005e-05	0.00706641	2.5519e-05	0.00763116	2.5716e-05
0.0104559	3.61e-05	0.0104566	3.604e-05	0.0104716	3.60111e-05			0.0153595	5.15527e-05			0.0104391	3.5912e-05	0.0104824	3.6135e-05	0.0104358	3.60423e-05	0.0103755	3.5895e-05	0.00716225	2.5817e-05	0.00760034	2.5614e-05
0.0104319	3.64e-05	0.0104966	3.624e-05	0.0104346	3.61465e-05			0.0155025	5.17461e-05			0.0105556	3.6272e-05	0.0104629	3.6075e-05	0.0104682	3.61423e-05	0.0104921	3.6255e-05	0.00712987	2.5716e-05	0.0077063	2.5964e-05
0.0105599	3.63e-05	0.0105026	3.643e-05	0.0105456	3.62818e-05			0.0154845	5.19396e-05			0.0105265	3.6182e-05	0.0105632	3.6385e-05	0.0104908	3.62123e-05	0.0105115	3.6315e-05	0.00723253	2.6036e-05	0.00765704	2.5802e-05
0.0105189	3.667e-05	0.0105896	3.649e-05	0.0105516	3.64172e-05			0.0155895	5.2133e-05			0.0106529	3.6572e-05	0.0105341	3.6295e-05	0.0105881	3.65123e-05	0.0105537	3.6445e-05	0.00722289	2.6006e-05	0.00774897	2.6104e-05
0.0106439	3.655e-05	0.0105736	3.676e-05	0.0106046	3.65526e-05			0.0156245	5.23265e-05			0.0106269	3.6492e-05	0.0106603	3.6685e-05	0.0105589	3.64223e-05	0.010596	3.6575e-05	0.00726565	2.6139e-05	0.00773443	2.6056e-05
0.0106269	3.691e-05	0.0106906	3.67e-05	0.0106526	3.6688e-05			0.0157135	5.25199e-05			0.0107245	3.6792e-05	0.0106473	3.6645e-05	0.0106887	3.68223e-05	0.0106089	3.6615e-05	0.00733257	2.6347e-05	0.00779214	2.6247e-05
0.0107099	3.687e-05	0.0106526	3.708e-05	0.0106636	3.68234e-05			0.0157865	5.27134e-05			0.010731	3.6812e-05	0.0107383	3.6925e-05	0.0106822	3.68023e-05	0.0107095	3.6925e-05	0.00729812	2.624e-05	0.00783205	2.6379e-05
0.0107329	3.713e-05	0.0107736	3.696e-05	0.0107766	3.69587e-05			0.0157965	5.29068e-05			0.0107766	3.6952e-05	0.0107448	3.6945e-05	0.0107669	3.70623e-05	0.0106803	3.6835e-05	0.00738654	2.6515e-05	0.00781844	2.6334e-05
0.0107439	3.733e-05	0.0107606	3.732e-05	0.0107416	3.70941e-05			0.0159295	5.31003e-05			0.010848	3.7172e-05	0.0107904	3.7085e-05	0.0107669	3.70623e-05	0.0108065	3.7225e-05	0.00734772	2.6394e-05	0.00790685	2.6626e-05
0.0108459	3.734e-05	0.0108416	3.729e-05	0.0108656	3.72295e-05			0.0159105	5.32937e-05			0.0108448	3.7162e-05	0.0108587	3.7295e-05	0.0108285	3.72523e-05	0.0107773	3.7135e-05	0.00745718	2.6735e-05	0.00786141	2.6476e-05
0.0108269	3.762e-05	0.0108596	3.756e-05	0.0108356	3.73649e-05			0.0160525	5.34872e-05			0.0109584	3.7512e-05	0.010849	3.7265e-05	0.0108803	3.74123e-05	0.0108681	3.7415e-05	0.00740934	2.6586e-05	0.00796792	2.6827e-05
0.0109539	3.752e-05	0.0108966	3.766e-05	0.0109316	3.75003e-05			0.0160375	5.36806e-05			0.0109225	3.7402e-05	0.0109587	3.7605e-05	0.0108868	3.74323e-05	0.010894	3.7495e-05	0.00748878	2.6833e-05	0.00793028	2.6703e-05
0.0109439	3.783e-05	0.0109856	3.771e-05	0.0109496	3.76356e-05			0.0161605	5.38741e-05			0.0110493	3.7792e-05	0.0109297	3.7515e-05	0.0109906	3.77523e-05	0.0109392	3.7635e-05	0.00750101	2.6871e-05	0.00800193	2.6939e-05
0.0110329	3.778e-05	0.0109616	3.8e-05	0.0109886	3.7771e-05			0.0162005	5.40675e-05			0.0110234	3.7712e-05	0.011056	3.7905e-05	0.0109582	3.76523e-05	0.0110008	3.7825e-05	0.00754315	2.7002e-05	0.00800466	2.6948e-05
0.0110349	3.809e-05	0.0110846	3.792e-05	0.0110606	3.79064e-05			0.0162185	5.4261e-05			0.011098	3.7942e-05	0.0110366	3.7845e-05	0.0110811	3.80323e-05	0.0109943	3.7805e-05	0.00759844	2.7174e-05	0.00805227	2.7105e-05
0.0110859	3.814e-05	0.0110796	3.822e-05	0.0110446	3.80418e-05			0.0163565	5.44544e-05			0.0111271	3.8032e-05	0.0111305	3.8135e-05	0.0110552	3.79523e-05	0.0111042	3.8145e-05	0.00757858	2.7112e-05	0.00808903	2.7226e-05
0.0111529	3.827e-05	0.0111666	3.818e-05	0.0111686	3.81772e-05			0.0163405	5.46479e-05			0.0111596	3.8132e-05	0.0111402	3.8165e-05	0.0111525	3.82523e-05	0.0110718	3.8045e-05	0.00767673	2.7418e-05	0.00808325	2.7207e-05
0.0111519	3.848e-05	0.0111566	3.851e-05	0.0111316	3.83125e-05			0.0164855	5.48413e-05			0.0112469	3.8402e-05	0.0111759	3.8275e-05	0.011159	3.82723e-05	0.0111982	3.8435e-05	0.00762477	2.7256e-05	0.00816959	2.7491e-05
0.0112549	3.85e-05	0.0112326	3.851e-05	0.0112596	3.84479e-05			0.0164645	5.50348e-05			0.0112308	3.8352e-05	0.0112536	3.8515e-05	0.0112142	3.84423e-05	0.011182	3.8385e-05	0.00773662	2.7605e-05	0.00812578	2.7347e-05
0.0112249	3.884e-05	0.0112776	3.873e-05	0.0112526	3.85833e-05			0.0166065	5.52282e-05			0.0113595	3.8752e-05	0.011244	3.8485e-05	0.0112887	3.86723e-05	0.0112758	3.8675e-05	0.00769521	2.7476e-05	0.00823257	2.7698e-05
0.0113509	3.874e-05	0.0112766	3.895e-05	0.0113176	3.87187e-05			0.0165925	5.54217e-05			0.0113209	3.8632e-05	0.0113668	3.8865e-05	0.0112694	3.86123e-05	0.011321	3.8815e-05	0.00778079	2.7742e-05	0.00818968	2.7557e-05
0.0113239	3.911e-05	0.0113886	3.891e-05	0.0113406	3.88541e-05			0.0166995	5.56151e-05			0.0114436	3.9012e-05	0.0113538	3.8825e-05	0.0113886	3.89823e-05	0.011321	3.8815e-05	0.0077853	2.7756e-05	0.00827667	2.7843e-05
0.0114239	3.903e-05	0.0113556	3.925e-05	0.0113856	3.89894e-05			0.0167525	5.58086e-05			0.0114178	3.8932e-05	0.0114477	3.9115e-05	0.0113531	3.88723e-05	0.0114019	3.9065e-05	0.00781132	2.7837e-05	0.00827362	2.7833e-05
0.0114269	3.933e-05	0.0114826	3.914e-05	0.0114676	3.91248e-05			0.0167885	5.6002e-05			0.0115048	3.9202e-05	0.0114703	3.9185e-05	0.0114787	3.92623e-05	0.0113793	3.8995e-05	0.00788308	2.806e-05	0.00830622	2.794e-05
0.0114769	3.939e-05	0.0114726	3.947e-05	0.0114476	3.92602e-05			0.0169025	5.61955e-05			0.0115274	3.9272e-05	0.0115156	3.9325e-05	0.0114561	3.91923e-05	0.0115046	3.9385e-05	0.0078457	2.7944e-05	0.00836667	2.8139e-05
0.0115649	3.944e-05	0.0115596	3.942e-05	0.0115686	3.93956e-05			0.0168915	5.63889e-05			0.0115371	3.9302e-05	0.0115512	3.9435e-05	0.0115371	3.94423e-05	0.0114917	3.9345e-05	0.00795428	2.8281e-05	0.00833275	2.8027e-05
0.0115469	3.971e-05	0.0115616	3.973e-05	0.0115276	3.9531e-05			0.0170335	5.65824e-05			0.0116404	3.9622e-05	0.0115867	3.9545e-05	0.0115629	3.95223e-05	0.0115885	3.9645e-05	0.00790217	2.8119e-05	0.00842992	2.8348e-05
0.0116519	3.972e-05	0.0116166	3.978e-05	0.0116556	3.96663e-05			0.0170175	5.67758e-05			0.0116275	3.9582e-05	0.0116478	3.9735e-05	0.0115951	3.96223e-05	0.0115788	3.9615e-05	0.00801131	2.8459e-05	0.00839135	2.8221e-05
0.0116189	4.007e-05	0.0116986	3.984e-05	0.0116386	3.98017e-05			0.0171445	5.69693e-05			0.0117533	3.9972e-05	0.0116349	3.9695e-05	0.011682	3.98923e-05	0.0116566	3.9855e-05	0.00801645	2.8475e-05	0.00848886	2.8541e-05
0.0117449	3.995e-05	0.0116736	4.015e-05	0.0117086	3.99371e-05			0.0171475	5.71627e-05			0.0117146	3.9852e-05	0.0117607	4.0085e-05	0.0116724	3.98623e-05	0.0116953	3.9975e-05	0.00804667	2.8569e-05	0.00845507	2.843e-05
0.0117259	4.03e-05	0.0117786	4.014e-05	0.0117816	4.00725e-05			0.0172515	5.73562e-05			0.0118339	4.0222e-05	0.011722	3.9965e-05	0.0117851	4.02123e-05	0.0117113	4.0025e-05	0.00807472	2.8656e-05	0.00853043	2.8678e-05
0.0117759	4.036e-05	0.0117506	4.048e-05	0.0117656	4.02079e-05			0.0173045	5.75496e-05			0.0118242	4.0192e-05	0.0118449	4.0345e-05	0.0117463	4.00923e-05	0.0118044	4.0315e-05	0.0080802	2.8673e-05	0.00854899	2.8739e-05
0.0118339	4.051e-05	0.0118736	4.036e-05	0.0118696	4.03432e-05			0.0173315	5.77431e-05			0.0118825	4.0372e-05	0.0118287	4.0295e-05	0.0118692	4.04723e-05	0.0117723	4.0215e-05	0.00816037	2.8922e-05	0.00856847	2.8803e-05
0.0118629	4.063e-05	0.0118546	4.071e-05	0.0118346	4.04786e-05			0.0174525	5.79365e-05			0.011931	4.0522e-05	0.0119097	4.0545e-05	0.0118596	4.04423e-05	0.0119009	4.0615e-05	0.00812681	2.8818e-05	0.00863334	2.9016e-05
0.0119409	4.072e-05	0.0119406	4.066e-05	0.0119606	4.0614e-05			0.0174455	5.813e-05			0.0119438	4.0562e-05	0.0119452	4.0655e-05	0.0119047	4.05823e-05	0.0118655	4.0505e-05	0.00823871	2.9165e-05	0.00859922	2.8904e-05
0.0119279	4.097e-05	0.0119566	4.094e-05	0.0119346	4.07494e-05			0.0175865	5.83234e-05			0.0120504	4.0892e-05	0.0119484	4.0665e-05	0.0119789	4.08123e-05	0.0119814	4.0865e-05	0.00818688	2.9004e-05	0.00870657	2.9257e-05
0.0120499	4.092e-05	0.0120116	4.099e-05	0.0120416	4.08848e-05			0.0175685	5.85169e-05			0.0120277	4.0822e-05	0.012064	4.1025e-05	0.0119885	4.08423e-05	0.0119717	4.0835e-05	0.00827592	2.928e-05	0.00865702	2.9094e-05
0.0120189	4.128e-05	0.0120676	4.115e-05	0.0120416	4.10201e-05			0.0176865	5.87103e-05			0.0121441	4.1182e-05	0.0120287	4.0915e-05	0.0120756	4.11123e-05	0.0120358	4.1035e-05	0.00827721	2.9284e-05	0.00875237	2.9407e-05
0.0121369	4.117e-05	0.0120656	4.137e-05	0.0120766	4.11555e-05			0.0177465	5.89038e-05			0.0121151	4.1092e-05	0.0121544	4.1305e-05	0.0120531	4.10423e-05	0.0120903	4.1205e-05	0.00832709	2.9439e-05	0.00873138	2.9338e-05
0.0121139	4.154e-05	0.0121786	4.133e-05	0.0121506	4.12909e-05			0.0177665	5.90972e-05			0.0122247	4.1432e-05	0.0121189	4.1195e-05	0.0121789	4.14323e-05	0.0120903	4.1205e-05	0.00837215	2.9579e-05	0.00878576	2.9517e-05
0.0121939	4.15e-05	0.0121436	4.169e-05	0.0121496	4.14263e-05			0.0178755	5.92907e-05			0.0122409	4.1482e-05	0.0122219	4.1515e-05	0.0121433	4.13223e-05	0.0121931	4.1525e-05	0.00836248	2.9549e-05	0.00882919	2.966e-05
0.0122299	4.172e-05	0.0122626	4.158e-05	0.0122656	4.15617e-05			0.0178835	5.94841e-05			0.0122732	4.1582e-05	0.0122348	4.1555e-05	0.0122499	4.16523e-05	0.0121642	4.1435e-05	0.00845869	2.9847e-05	0.00881707	2.962e-05
0.0122529	4.185e-05	0.0122556	4.191e-05	0.0122276	4.1697e-05			0.0180105	5.96776e-05			0.0123375	4.1782e-05	0.0122861	4.1715e-05	0.012279	4.17423e-05	0.0122928	4.1835e-05	0.00841043	2.9697e-05	0.00890872	2.9922e-05
0.0123359	4.192e-05	0.0123306	4.188e-05	0.0123546	4.18324e-05			0.0179955	5.9871e-05			0.0123343	4.1772e-05	0.0123408	4.1885e-05	0.0123177	4.18623e-05	0.0122928	4.1835e-05	0.00852032	3.0039e-05	0.00886401	2.9775e-05
0.0123159	4.222e-05	0.0123536	4.214e-05	0.0123266	4.19678e-05			0.0181365	6.00645e-05			0.0124433	4.2112e-05	0.0123279	4.1845e-05	0.0123596	4.19923e-05	0.0123571	4.2035e-05	0.00846952	2.9881e-05	0.00897206	3.013e-05
0.0124419	4.213e-05	0.0123796	4.229e-05	0.0124336	4.21032e-05			0.0181235	6.02579e-05			0.0124112	4.2012e-05	0.0124538	4.2235e-05	0.0123788	4.20523e-05	0.0123764	4.2095e-05	0.00856634	3.0182e-05	0.00893154	2.9997e-05
0.0124119	4.25e-05	0.0124686	4.233e-05	0.0124446	4.22386e-05			0.0182365	6.04514e-05			0.0125364	4.2402e-05	0.0124215	4.2135e-05	0.0124845	4.23823e-05	0.0124086	4.2195e-05	0.0085628	3.0171e-05	0.00903001	3.032e-05
0.0125169	4.241e-05	0.0124476	4.263e-05	0.0124706	4.23739e-05			0.0182635	6.06448e-05			0.0125138	4.2332e-05	0.0125441	4.2515e-05	0.0124461	4.22623e-05	0.0124827	4.2425e-05	0.00862612	3.0368e-05	0.00899653	3.021e-05
0.0125459	4.264e-05	0.0125726	4.253e-05	0.0125506	4.25093e-05			0.0183175	6.08383e-05			0.0125622	4.2482e-05	0.0125183	4.2435e-05	0.0125682	4.26423e-05	0.0124763	4.2405e-05	0.00864218	3.0418e-05	0.00902695	3.031e-05
0.0125719	4.276e-05	0.0125366	4.291e-05	0.0125406	4.26447e-05			0.0184275	6.10317e-05			0.0126201	4.2662e-05	0.0126246	4.2765e-05	0.012536	4.25423e-05	0.0125919	4.2765e-05	0.00863576	3.0398e-05	0.00911517	3.06e-05
0.0126239	4.293e-05	0.0126556	4.279e-05	0.0126586	4.27801e-05			0.0184205	6.12252e-05			0.0126457	4.2742e-05	0.0126246	4.2765e-05	0.0126419	4.28723e-05	0.0125566	4.2655e-05	0.00873231	3.0698e-05	0.00907869	3.048e-05
0.0126389	4.309e-05	0.0126736	4.305e-05	0.0126226	4.29155e-05			0.0185625	6.14187e-05			0.0127386	4.3032e-05	0.0126826	4.2945e-05	0.0126451	4.28823e-05	0.0126817	4.3045e-05	0.00868081	3.0538e-05	0.00917318	3.079e-05
0.0127409	4.309e-05	0.0127206	4.311e-05	0.0127326	4.30508e-05			0.0185415	6.16121e-05			0.0127225	4.2982e-05	0.0127436	4.3135e-05	0.0126869	4.30123e-05	0.0126624	4.2985e-05	0.00879336	3.0888e-05	0.00912739	3.064e-05
0.0127049	4.345e-05	0.0127536	4.334e-05	0.0127526	4.31862e-05			0.0186805	6.18055e-05			0.0128346	4.3332e-05	0.0127276	4.3085e-05	0.0127543	4.32223e-05	0.012746	4.3245e-05	0.00876122	3.0788e-05	0.00923435	3.099e-05
0.0128309	4.333e-05	0.0127656	4.35e-05	0.0128016	4.33216e-05			0.0186755	6.1999e-05			0.0128026	4.3232e-05	0.0128427	4.3445e-05	0.0127479	4.32023e-05	0.0127652	4.3305e-05	0.00884454	3.1048e-05	0.0091915	3.085e-05
0.0128059	4.372e-05	0.0128636	4.354e-05	0.0128486	4.3457e-05			0.0187785	6.21924e-05			0.0129248	4.3612e-05	0.0128139	4.3355e-05	0.01287	4.35823e-05	0.0128069	4.3435e-05	0.00884774	3.1058e-05	0.0092832	3.115e-05
0.0129059	4.363e-05	0.0128406	4.386e-05	0.0128606	4.35924e-05			0.0188345	6.23859e-05			0.0129021	4.3542e-05	0.0129361	4.3735e-05	0.0128346	4.34723e-05	0.0128935	4.3705e-05	0.00887664	3.1148e-05	0.0092832	3.115e-05
0.0129079	4.394e-05	0.0129636	4.375e-05	0.0129556	4.37277e-05			0.0188725	6.25793e-05			0.0129764	4.3772e-05	0.0129232	4.3695e-05	0.012931	4.37723e-05	0.0128614	4.3605e-05	0.00894096	3.1348e-05	0.00931067	3.124e-05
0.0129619	4.398e-05	0.0129356	4.412e-05	0.0129316	4.38631e-05			0.0189805	6.27728e-05			0.0130117	4.3882e-05	0.0129907	4.3905e-05	0.0129374	4.37923e-05	0.0129865	4.3995e-05	0.0089023	3.1228e-05	0.00936872	3.143e-05
0.0130239	4.412e-05	0.0130406	4.402e-05	0.0130506	4.39985e-05			0.0189675	6.29662e-05			0.0130182	4.3902e-05	0.0130612	4.4125e-05	0.0130209	4.40523e-05	0.0129513	4.3885e-05	0.00900868	3.1558e-05	0.00933817	3.133e-05
0.0130119	4.438e-05	0.0130646	4.427e-05	0.0130116	4.41339e-05			0.0191085	6.31597e-05			0.0131305	4.4252e-05	0.0130484	4.4085e-05	0.0130498	4.41423e-05	0.0130696	4.4255e-05	0.00896041	3.1408e-05	0.00944213	3.167e-05
0.0131329	4.43e-05	0.0130866	4.44e-05	0.0131366	4.42693e-05			0.0190895	6.33531e-05			0.0131047	4.4172e-05	0.0131351	4.4355e-05	0.013082	4.42423e-05	0.013076	4.4275e-05	0.00906976	3.1748e-05	0.00939327	3.151e-05
0.0130979	4.467e-05	0.0131486	4.454e-05	0.0131246	4.44046e-05			0.0192125	6.35466e-05			0.01323	4.4562e-05	0.0131158	4.4295e-05	0.0131622	4.44923e-05	0.0131271	4.4435e-05	0.00903111	3.1628e-05	0.00949412	3.184e-05
0.0132199	4.455e-05	0.0131556	4.473e-05	0.0131796	4.454e-05			0.0192285	6.374e-05			0.013198	4.4462e-05	0.0132374	4.4675e-05	0.0131398	4.44223e-05	0.0131591	4.4535e-05	0.00911161	3.1878e-05	0.00946054	3.173e-05
0.0132059	4.491e-05	0.0132676	4.47e-05	0.0132306	4.46754e-05			0.0193155	6.39335e-05			0.0133102	4.4812e-05	0.0132149	4.4605e-05	0.0132649	4.48123e-05	0.0131847	4.4615e-05	0.00915983	3.2028e-05	0.00952753	3.195e-05
0.0132899	4.487e-05	0.0132306	4.508e-05	0.0132416	4.48108e-05			0.0193745	6.4127e-05			0.0133134	4.4822e-05	0.0133244	4.4945e-05	0.0132681	4.48223e-05	0.0132742	4.4895e-05	0.00914374	3.1978e-05	0.00954887	3.202e-05
0.0133119	4.513e-05	0.0133546	4.496e-05	0.0133526	4.49462e-05			0.0193995	6.43204e-05			0.0133553	4.4952e-05	0.0133051	4.4885e-05	0.013342	4.50523e-05	0.0132518	4.4825e-05	0.00922111	3.2218e-05	0.00956718	3.208e-05
0.0133219	4.53e-05	0.0133376	4.531e-05	0.0133226	4.50815e-05			0.0195215	6.45139e-05			0.0134194	4.5152e-05	0.0133852	4.5135e-05	0.0133356	4.50323e-05	0.0133766	4.5215e-05	0.00918882	3.2118e-05	0.00963754	3.231e-05
0.0134239	4.531e-05	0.0134166	4.528e-05	0.0134416	4.52169e-05			0.0195145	6.47073e-05			0.0134194	4.5152e-05	0.0134203	4.5245e-05	0.0134124	4.52723e-05	0.0133447	4.5115e-05	0.00929871	3.2458e-05	0.00960391	3.22e-05
0.0134049	4.559e-05	0.0134356	4.555e-05	0.0134056	4.53523e-05			0.0196555	6.49007e-05			0.0135281	4.5492e-05	0.0134363	4.5295e-05	0.013438	4.53523e-05	0.0134568	4.5465e-05	0.00924708	3.2298e-05	0.00970788	3.254e-05
0.0135259	4.55e-05	0.0134766	4.562e-05	0.0135226	4.54877e-05			0.0196375	6.50942e-05			0.0134962	4.5392e-05	0.013526	4.5575e-05	0.0134603	4.54223e-05	0.0134503	4.5445e-05	0.00934382	3.2598e-05	0.00966808	3.241e-05
0.0135089	4.584e-05	0.0135466	4.574e-05	0.0135126	4.56231e-05			0.0197565	6.52876e-05			0.0136205	4.5782e-05	0.0135068	4.5515e-05	0.0135527	4.57123e-05	0.013505	4.5615e-05	0.00933416	3.2568e-05	0.00975059	3.268e-05
0.0136099	4.577e-05	0.0135326	4.6e-05	0.0135696	4.57584e-05			0.0197855	6.54811e-05			0.0135887	4.5682e-05	0.0136286	4.5895e-05	0.0135304	4.56423e-05	0.0135499	4.5755e-05	0.00938878	3.2738e-05	0.00974145	3.265e-05
0.0136099	4.61e-05	0.0136576	4.593e-05	0.0136266	4.58938e-05			0.0198215	6.56745e-05			0.0137004	4.6032e-05	0.013603	4.5815e-05	0.0136553	4.60323e-05	0.0135723	4.5825e-05	0.00941445	3.2818e-05	0.00980229	3.285e-05
0.0136739	4.61e-05	0.0136476	4.624e-05	0.0136256	4.60292e-05			0.0199535	6.5868e-05			0.0137036	4.6042e-05	0.0137115	4.6155e-05	0.0136199	4.59223e-05	0.0136746	4.6145e-05	0.00942409	3.2848e-05	0.00982364	3.292e-05
0.0137039	4.633e-05	0.0137406	4.618e-05	0.0137456	4.61646e-05			0.0199385	6.60614e-05			0.0137451	4.6172e-05	0.0137083	4.6145e-05	0.0137325	4.62723e-05	0.0136427	4.6045e-05	0.00950429	3.3098e-05	0.00982364	3.292e-05
0.0137319	4.645e-05	0.0137286	4.653e-05	0.0137076	4.63e-05			0.0200745	6.62549e-05			0.013809	4.6372e-05	0.0137532	4.6285e-05	0.0137261	4.62523e-05	0.0137673	4.6435e-05	0.00946259	3.2968e-05	0.00990921	3.32e-05
0.0138179	4.652e-05	0.0138056	4.65e-05	0.0138326	4.64353e-05			0.0200595	6.64483e-05			0.0138121	4.6382e-05	0.0138268	4.6515e-05	0.0138028	4.64923e-05	0.0137385	4.6345e-05	0.00957513	3.3318e-05	0.00986644	3.306e-05
0.0137959	4.68e-05	0.0138376	4.672e-05	0.0137986	4.65707e-05			0.0201985	6.66418e-05			0.0139175	4.6712e-05	0.013814	4.6475e-05	0.0138475	4.66323e-05	0.0138346	4.6645e-05	0.0095301	3.3178e-05	0.00997362	3.341e-05
0.0139169	4.672e-05	0.0138556	4.688e-05	0.0139046	4.67061e-05			0.0201815	6.68352e-05			0.0138823	4.6602e-05	0.0139255	4.6825e-05	0.0138411	4.66123e-05	0.0138795	4.6785e-05	0.00961705	3.3448e-05	0.00993378	3.328e-05
0.0138799	4.711e-05	0.0139426	4.693e-05	0.0139186	4.68415e-05			0.0202965	6.70287e-05			0.0140102	4.7002e-05	0.0139096	4.6775e-05	0.0139529	4.69623e-05	0.0138891	4.6815e-05	0.00961383	3.3438e-05	0.0100226	3.357e-05
0.0139909	4.7e-05	0.0139226	4.722e-05	0.0139596	4.69769e-05			0.0203305	6.72221e-05			0.0139847	4.6922e-05	0.0140185	4.7115e-05	0.0139178	4.68523e-05	0.0139628	4.7045e-05	0.00965877	3.3578e-05	0.0100165	3.355e-05
0.0139919	4.732e-05	0.0140456	4.713e-05	0.0140236	4.71122e-05			0.0203875	6.74156e-05			0.0140326	4.7072e-05	0.0140025	4.7065e-05	0.0140423	4.72423e-05	0.0139436	4.6985e-05	0.00970682	3.3728e-05	0.0100562	3.368e-05
0.0140449	4.738e-05	0.0140396	4.745e-05	0.0140156	4.72476e-05			0.0204875	6.7609e-05			0.0140899	4.7252e-05	0.014095	4.7355e-05	0.01402	4.71723e-05	0.0140714	4.7385e-05	0.00969078	3.3678e-05	0.0100928	3.38e-05
0.0141239	4.746e-05	0.0141246	4.741e-05	0.0141356	4.7383e-05			0.0204945	6.78025e-05			0.0141058	4.7302e-05	0.0140982	4.7365e-05	0.0141152	4.74723e-05	0.0140522	4.7325e-05	0.00979034	3.3988e-05	0.0100898	3.379e-05
0.0141199	4.768e-05	0.0141206	4.774e-05	0.0140956	4.75184e-05			0.0206225	6.79959e-05			0.0142079	4.7622e-05	0.0141495	4.7525e-05	0.0141152	4.74723e-05	0.0141546	4.7645e-05	0.00974211	3.3838e-05	0.0101814	3.409e-05
0.0142139	4.771e-05	0.0141946	4.772e-05	0.0142196	4.76538e-05			0.0206095	6.81894e-05			0.0142015	4.7602e-05	0.0142136	4.7725e-05	0.0141663	4.76323e-05	0.0141419	4.7605e-05	0.00985144	3.4178e-05	0.0101325	3.393e-05
0.0141809	4.804e-05	0.0142576	4.784e-05	0.0142016	4.77891e-05			0.0207425	6.83828e-05			0.014307	4.7932e-05	0.0141976	4.7675e-05	0.0142304	4.78323e-05	0.014228	4.7875e-05	0.00981932	3.4078e-05	0.0102335	3.426e-05
0.0143059	4.794e-05	0.0142376	4.812e-05	0.0142836	4.79245e-05			0.0207405	6.85763e-05			0.0142718	4.7822e-05	0.0143223	4.8065e-05	0.0142272	4.78223e-05	0.014244	4.7925e-05	0.00989318	3.4308e-05	0.0101968	3.414e-05
0.0142789	4.831e-05	0.0143316	4.815e-05	0.0143426	4.80599e-05			0.0208475	6.87697e-05			0.0143998	4.8222e-05	0.0142839	4.7945e-05	0.0143423	4.81823e-05	0.0142728	4.8015e-05	0.00989318	3.4308e-05	0.0102793	3.441e-05
0.0143489	4.831e-05	0.0143106	4.846e-05	0.0143356	4.81953e-05			0.0208935	6.89632e-05			0.0143743	4.8142e-05	0.0144055	4.8325e-05	0.0143134	4.80923e-05	0.0143557	4.8275e-05	0.00992522	3.4408e-05	0.0102823	3.442e-05
0.0143849	4.854e-05	0.0144376	4.835e-05	0.0144246	4.83307e-05			0.0209275	6.91566e-05			0.0144476	4.8372e-05	0.0143864	4.8265e-05	0.0144349	4.84723e-05	0.014343	4.8235e-05	0.00999257	3.4618e-05	0.010322	3.455e-05
0.0144349	4.861e-05	0.0144216	4.871e-05	0.0144056	4.8466e-05			0.0210395	6.93501e-05			0.0144859	4.8492e-05	0.0144754	4.8545e-05	0.0144093	4.83923e-05	0.0144608	4.8605e-05	0.00997008	3.4548e-05	0.0103711	3.471e-05
0.0144969	4.875e-05	0.0145146	4.864e-05	0.0145286	4.86014e-05			0.0210315	6.95435e-05			0.0145146	4.8582e-05	0.0145009	4.8625e-05	0.0144796	4.86123e-05	0.014429	4.8505e-05	0.0100732	3.4868e-05	0.0103403	3.461e-05
0.0144929	4.898e-05	0.0145146	4.896e-05	0.0144916	4.87368e-05			0.0211695	6.9737e-05			0.0146007	4.8852e-05	0.0145296	4.8715e-05	0.0145211	4.87423e-05	0.014543	4.8865e-05	0.0100217	3.4708e-05	0.0104478	3.496e-05
0.0146079	4.893e-05	0.0145606	4.902e-05	0.0146096	4.88722e-05			0.0211515	6.99304e-05			0.0145816	4.8792e-05	0.0146188	4.8995e-05	0.0145562	4.88523e-05	0.0145272	4.8815e-05	0.0101084	3.4978e-05	0.0103987	3.48e-05
0.0145749	4.929e-05	0.0146316	4.913e-05	0.0145946	4.90076e-05			0.0212785	7.01239e-05			0.0147029	4.9172e-05	0.0145901	4.8905e-05	0.0146393	4.91123e-05	0.0145908	4.9015e-05	0.010102	3.4958e-05	0.0105	3.513e-05
0.0146969	4.916e-05	0.0146206	4.938e-05	0.0146516	4.91429e-05			0.0213345	7.03173e-05			0.0146677	4.9062e-05	0.0147147	4.9295e-05	0.014617	4.90423e-05	0.0146385	4.9165e-05	0.0101758	3.5188e-05	0.0104724	3.504e-05
0.0146729	4.953e-05	0.0147366	4.933e-05	0.0147106	4.92783e-05			0.0213595	7.05108e-05			0.0147761	4.9402e-05	0.0146765	4.9175e-05	0.0147382	4.94223e-05	0.0146608	4.9235e-05	0.0101918	3.5238e-05	0.010546	3.528e-05
0.0147539	4.949e-05	0.0147066	4.968e-05	0.0147186	4.94137e-05			0.0214355	7.07042e-05			0.014792	4.9452e-05	0.0147942	4.9545e-05	0.0147	4.93023e-05	0.0147497	4.9515e-05	0.0102046	3.5278e-05	0.0105491	3.529e-05
0.0147819	4.974e-05	0.0148236	4.957e-05	0.0148236	4.95491e-05			0.0214635	7.08977e-05			0.0148239	4.9552e-05	0.0147847	4.9515e-05	0.0148179	4.96723e-05	0.0147306	4.9455e-05	0.010288	3.5538e-05	0.0105858	3.541e-05
0.0148219	4.983e-05	0.0148106	4.993e-05	0.0147936	4.96845e-05			0.0215825	7.10911e-05			0.0148877	4.9752e-05	0.0148611	4.9755e-05	0.0148338	4.97223e-05	0.0148516	4.9835e-05	0.0102399	3.5388e-05	0.0106442	3.56e-05
0.0148879	4.996e-05	0.0149006	4.987e-05	0.0149156	4.98198e-05			0.0215755	7.12846e-05			0.0149004	4.9792e-05	0.0148898	4.9845e-05	0.0148878	4.98923e-05	0.014842	4.9805e-05	0.0103489	3.5728e-05	0.0106103	3.549e-05
0.0148829	5.019e-05	0.0149106	5.015e-05	0.0148826	4.99552e-05			0.0217145	7.1478e-05			0.0149988	5.0102e-05	0.014893	4.9855e-05	0.0149133	4.99723e-05	0.0149313	5.0085e-05	0.010304	3.5588e-05	0.0107148	3.583e-05
0.0149989	5.013e-05	0.0149476	5.025e-05	0.0149966	5.00906e-05			0.0216945	7.16715e-05			0.014967	5.0002e-05	0.0150074	5.0215e-05	0.014942	5.00623e-05	0.0149153	5.0035e-05	0.0104036	3.5898e-05	0.0106657	3.567e-05
0.0149629	5.05e-05	0.0150176	5.035e-05	0.0149936	5.0226e-05			0.0218215	7.18649e-05			0.0150913	5.0392e-05	0.0149757	5.0115e-05	0.0150185	5.03023e-05	0.0149693	5.0205e-05	0.0103907	3.5858e-05	0.0107668	3.6e-05
0.0150839	5.038e-05	0.0150136	5.058e-05	0.0150476	5.03614e-05			0.0218425	7.20584e-05			0.0150626	5.0302e-05	0.0151031	5.0515e-05	0.0150026	5.02523e-05	0.0150359	5.0415e-05	0.0104293	3.5978e-05	0.0107515	3.595e-05
0.0150849	5.068e-05	0.0151246	5.054e-05	0.0150906	5.04967e-05			0.0218965	7.22518e-05			0.015171	5.0642e-05	0.0150712	5.0415e-05	0.0151235	5.06323e-05	0.0150359	5.0415e-05	0.0104807	3.6138e-05	0.0107821	3.605e-05
0.0151389	5.072e-05	0.0150906	5.091e-05	0.0150986	5.06321e-05			0.0219955	7.24453e-05			0.0151678	5.0632e-05	0.0151765	5.0745e-05	0.0150918	5.05323e-05	0.0151413	5.0745e-05	0.0104711	3.6108e-05	0.0108557	3.629e-05
0.0151759	5.094e-05	0.0152116	5.078e-05	0.0152106	5.07675e-05			0.0219965	7.26387e-05			0.0152153	5.0782e-05	0.015186	5.0775e-05	0.0152029	5.08823e-05	0.0151094	5.0645e-05	0.0105641	3.6398e-05	0.010825	3.619e-05
0.0152039	5.105e-05	0.0152276	5.104e-05	0.0151746	5.09029e-05			0.0221365	7.28322e-05			0.0152724	5.0962e-05	0.0152434	5.0955e-05	0.0151934	5.08523e-05	0.0152336	5.1035e-05	0.0105224	3.6268e-05	0.0109172	3.649e-05
0.0152839	5.115e-05	0.0152776	5.111e-05	0.0152886	5.10383e-05			0.0221155	7.30257e-05			0.0152883	5.1012e-05	0.0152943	5.1115e-05	0.0152667	5.10823e-05	0.0152082	5.0955e-05	0.0106313	3.6608e-05	0.0108743	3.635e-05
0.0152629	5.145e-05	0.0153046	5.135e-05	0.0153036	5.11736e-05			0.0222525	7.32191e-05			0.015387	5.1322e-05	0.0152848	5.1085e-05	0.0153114	5.12223e-05	0.0153095	5.1275e-05	0.0105865	3.6468e-05	0.0109815	3.67e-05
0.0153869	5.134e-05	0.0153296	5.147e-05	0.0153686	5.1309e-05			0.0222495	7.34126e-05			0.0153552	5.1222e-05	0.0153962	5.1435e-05	0.0153241	5.12623e-05	0.0153127	5.1285e-05	0.0106732	3.6738e-05	0.0109355	3.655e-05
0.0153559	5.172e-05	0.0154176	5.153e-05	0.0153926	5.14444e-05			0.0223615	7.3606e-05			0.0154793	5.1612e-05	0.0153643	5.1335e-05	0.0154225	5.15723e-05	0.0153668	5.1455e-05	0.01067	3.6728e-05	0.0110337	3.687e-05
0.0154589	5.162e-05	0.0153906	5.185e-05	0.0154326	5.15798e-05			0.0223895	7.37994e-05			0.0154474	5.1512e-05	0.0154921	5.1735e-05	0.0153876	5.14623e-05	0.0154369	5.1675e-05	0.0107053	3.6838e-05	0.0110184	3.682e-05
0.0154539	5.195e-05	0.0155156	5.174e-05	0.0155016	5.17152e-05			0.0224435	7.39929e-05			0.0155334	5.1782e-05	0.0154697	5.1665e-05	0.0154926	5.17923e-05	0.0154242	5.1635e-05	0.0107565	3.6998e-05	0.0110552	3.694e-05
0.0155139	5.197e-05	0.0154836	5.212e-05	0.0154816	5.18505e-05			0.0225365	7.41863e-05			0.0155589	5.1862e-05	0.0155649	5.1965e-05	0.015483	5.17623e-05	0.015529	5.1965e-05	0.0107501	3.6978e-05	0.0110982	3.708e-05
0.0155669	5.214e-05	0.0155986	5.2e-05	0.0156016	5.19859e-05			0.0225475	7.43798e-05			0.0155715	5.1902e-05	0.0155965	5.2065e-05	0.0155781	5.20623e-05	0.0155004	5.1875e-05	0.0108464	3.7278e-05	0.0110982	3.708e-05
0.0155809	5.231e-05	0.0156046	5.229e-05	0.0155626	5.21213e-05			0.0226715	7.45732e-05			0.0156729	5.2222e-05	0.0156124	5.2115e-05	0.0155813	5.20723e-05	0.0156242	5.2265e-05	0.0107982	3.7128e-05	0.0111844	3.736e-05
0.0156809	5.233e-05	0.0156666	5.232e-05	0.0156886	5.22567e-05			0.0226565	7.47667e-05			0.015657	5.2172e-05	0.0156821	5.2335e-05	0.0156446	5.22723e-05	0.0156179	5.2245e-05	0.0109071	3.7468e-05	0.0111414	3.722e-05
0.0156519	5.265e-05	0.0156986	5.255e-05	0.0156656	5.23921e-05			0.0227965	7.49601e-05			0.0157774	5.2552e-05	0.0156726	5.2305e-05	0.0157111	5.24823e-05	0.0156875	5.2465e-05	0.0108719	3.7358e-05	0.011246	3.756e-05
0.0157749	5.256e-05	0.0157086	5.273e-05	0.0157446	5.25274e-05			0.0227925	7.51536e-05			0.0157489	5.2462e-05	0.01579	5.2675e-05	0.0156921	5.24223e-05	0.0157002	5.2505e-05	0.0109522	3.7608e-05	0.0111999	3.741e-05
0.0157449	5.293e-05	0.0158126	5.272e-05	0.0157826	5.26628e-05			0.0228915	7.5347e-05			0.0158627	5.2822e-05	0.0157582	5.2575e-05	0.0158128	5.28023e-05	0.0157509	5.2665e-05	0.0109875	3.7718e-05	0.0112951	3.772e-05
0.0158369	5.286e-05	0.0157806	5.305e-05	0.0158006	5.27982e-05			0.0229375	7.55405e-05			0.0158374	5.2742e-05	0.015876	5.2945e-05	0.0158064	5.27823e-05	0.0158144	5.2865e-05	0.0109843	3.7708e-05	0.011289	3.77e-05
0.0158419	5.317e-05	0.0159026	5.296e-05	0.0158956	5.29336e-05			0.0229715	7.57339e-05			0.0159105	5.2972e-05	0.0158569	5.2885e-05	0.015898	5.30723e-05	0.015808	5.2845e-05	0.0110484	3.7908e-05	0.011335	3.785e-05
0.0158789	5.326e-05	0.0158706	5.334e-05	0.0158656	5.3069e-05			0.0230835	7.59274e-05			0.015955	5.3112e-05	0.0159427	5.3155e-05	0.0158758	5.30023e-05	0.0159225	5.3205e-05	0.0110195	3.7818e-05	0.0113781	3.799e-05
0.0159539	5.336e-05	0.0159776	5.323e-05	0.0159886	5.32043e-05			0.0230795	7.61209e-05			0.0159741	5.3172e-05	0.0159617	5.3215e-05	0.015968	5.32923e-05	0.0158874	5.3095e-05	0.0111255	3.8148e-05	0.0113565	3.792e-05
0.0159579	5.356e-05	0.0159796	5.354e-05	0.0159536	5.33397e-05			0.0232195	7.63143e-05			0.016066	5.3462e-05	0.0159776	5.3265e-05	0.0159902	5.33623e-05	0.0160083	5.3475e-05	0.0110743	3.7988e-05	0.011455	3.824e-05
0.0160679	5.355e-05	0.0160406	5.358e-05	0.0160726	5.34751e-05			0.0232015	7.65077e-05			0.0160438	5.3392e-05	0.0160695	5.3555e-05	0.0160155	5.34423e-05	0.0159893	5.3415e-05	0.0111831	3.8328e-05	0.011415	3.811e-05
0.0160439	5.389e-05	0.0160906	5.375e-05	0.0160576	5.36105e-05			0.0233285	7.67012e-05			0.0161676	5.3782e-05	0.0160537	5.3505e-05	0.016098	5.37023e-05	0.0160718	5.3675e-05	0.0111511	3.8228e-05	0.0115072	3.841e-05
0.0161609	5.377e-05	0.0160936	5.395e-05	0.0161276	5.37459e-05			0.0233415	7.68946e-05			0.0161295	5.3662e-05	0.0161774	5.3895e-05	0.0160789	5.36423e-05	0.0161067	5.3785e-05	0.0112216	3.8448e-05	0.0114857	3.834e-05
0.0161449	5.411e-05	0.0161986	5.394e-05	0.0161696	5.38812e-05			0.0233885	7.70881e-05			0.0162372	5.4002e-05	0.0161456	5.3795e-05	0.0161995	5.40223e-05	0.0161289	5.3855e-05	0.0112377	3.8498e-05	0.0115624	3.859e-05
0.0162219	5.409e-05	0.0161846	5.426e-05	0.0161736	5.40166e-05			0.0235095	7.72815e-05			0.0162372	5.4002e-05	0.016257	5.4145e-05	0.0161679	5.39223e-05	0.0162115	5.4115e-05	0.0112537	3.8548e-05	0.0115685	3.861e-05
0.0162399	5.436e-05	0.0162876	5.417e-05	0.0162896	5.4152e-05			0.0235085	7.7475e-05			0.0162908	5.4172e-05	0.0162442	5.4105e-05	0.0162756	5.42623e-05	0.0161861	5.4035e-05	0.0113402	3.8818e-05	0.0115931	3.869e-05
0.0162869	5.441e-05	0.0162646	5.454e-05	0.0162516	5.42874e-05			0.0236315	7.76684e-05			0.0163414	5.4332e-05	0.0163269	5.4365e-05	0.0162661	5.42323e-05	0.0163098	5.4425e-05	0.0113017	3.8698e-05	0.0116516	3.888e-05
0.0163499	5.454e-05	0.0163616	5.446e-05	0.0163746	5.44228e-05			0.0236245	7.78619e-05			0.0163572	5.4382e-05	0.0163491	5.4435e-05	0.0163518	5.45023e-05	0.016275	5.4315e-05	0.0114107	3.9038e-05	0.011627	3.88e-05
0.0163439	5.477e-05	0.0163706	5.475e-05	0.0163456	5.45581e-05			0.0237615	7.80553e-05			0.0164551	5.4692e-05	0.0163618	5.4475e-05	0.0163772	5.45823e-05	0.016392	5.4685e-05	0.0113594	3.8878e-05	0.0117283	3.913e-05
0.0164589	5.474e-05	0.0164226	5.481e-05	0.0164546	5.46935e-05			0.0237495	7.82488e-05			0.0164298	5.4612e-05	0.0164666	5.4805e-05	0.016393	5.46323e-05	0.0164015	5.4715e-05	0.011465	3.9208e-05	0.0116792	3.897e-05
0.0164239	5.512e-05	0.0164786	5.497e-05	0.0164516	5.48289e-05			0.0238675	7.84422e-05			0.0165536	5.5002e-05	0.0164475	5.4745e-05	0.0165003	5.49723e-05	0.0164489	5.4865e-05	0.0114394	3.9128e-05	0.0117837	3.931e-05
0.0165369	5.5e-05	0.0164726	5.52e-05	0.0165056	5.49643e-05			0.0238875	7.86357e-05			0.016525	5.4912e-05	0.0165683	5.5125e-05	0.0164623	5.48523e-05	0.0164869	5.4985e-05	0.0114972	3.9308e-05	0.0117529	3.921e-05
0.0165199	5.536e-05	0.0165846	5.516e-05	0.0165586	5.50997e-05			0.0239515	7.88291e-05			0.0165854	5.5102e-05	0.0165619	5.5105e-05	0.0165887	5.52523e-05	0.0164869	5.4985e-05	0.0115356	3.9428e-05	0.0118174	3.942e-05
0.0166029	5.532e-05	0.0165716	5.547e-05	0.0165606	5.5235e-05			0.0240365	7.90226e-05			0.0166299	5.5242e-05	0.016638	5.5345e-05	0.016554	5.51423e-05	0.0165975	5.5335e-05	0.0115196	3.9378e-05	0.0118389	3.949e-05
0.0166579	5.548e-05	0.0166736	5.539e-05	0.0166736	5.53704e-05			0.0240455	7.9216e-05			0.0166521	5.5312e-05	0.0166474	5.5375e-05	0.0166615	5.54823e-05	0.0165912	5.5315e-05	0.0116191	3.9688e-05	0.011845	3.951e-05
0.0166709	5.564e-05	0.0166546	5.574e-05	0.0166356	5.55058e-05			0.0241755	7.94095e-05			0.0167407	5.5592e-05	0.0166917	5.5515e-05	0.0166552	5.54623e-05	0.0166951	5.5645e-05	0.0115774	3.9558e-05	0.0119373	3.981e-05
0.0167399	5.575e-05	0.0167406	5.569e-05	0.0167606	5.56412e-05			0.0241605	7.96029e-05			0.016747	5.5612e-05	0.0167484	5.5695e-05	0.0167183	5.56623e-05	0.0166636	5.5545e-05	0.0116895	3.9908e-05	0.011888	3.965e-05
0.0167199	5.604e-05	0.0167896	5.586e-05	0.0167316	5.57766e-05			0.0242975	7.97964e-05			0.0168417	5.5912e-05	0.0167421	5.5675e-05	0.0167655	5.58123e-05	0.0167618	5.5855e-05	0.0116703	3.9848e-05	0.0119926	3.999e-05
0.0168429	5.594e-05	0.0167846	5.609e-05	0.0168156	5.59119e-05			0.0242905	7.99898e-05			0.0168132	5.5822e-05	0.0168587	5.6045e-05	0.0167624	5.58023e-05	0.0167713	5.5885e-05	0.0117311	4.0038e-05	0.0119496	3.985e-05
0.0168099	5.633e-05	0.0168796	5.613e-05	0.0168736	5.60473e-05			0.0244025	8.01833e-05			0.0169402	5.6222e-05	0.0168271	5.5945e-05	0.0168793	5.61723e-05	0.0168219	5.6045e-05	0.0117279	4.0028e-05	0.0120452	4.016e-05
0.0168899	5.631e-05	0.0168526	5.644e-05	0.0168796	5.61827e-05			0.0244335	8.03767e-05			0.0169084	5.6122e-05	0.0169506	5.6335e-05	0.0168508	5.60823e-05	0.0168852	5.6245e-05	0.0117759	4.0178e-05	0.0120298	4.011e-05
0.0169239	5.655e-05	0.0169756	5.634e-05	0.0169646	5.63181e-05			0.0244905	8.05702e-05			0.0170003	5.6412e-05	0.0169285	5.6265e-05	0.016971	5.64623e-05	0.0168883	5.6255e-05	0.0118176	4.0308e-05	0.0120851	4.029e-05
0.0169789	5.657e-05	0.0169486	5.671e-05	0.0169386	5.64535e-05			0.0245755	8.07636e-05			0.0170224	5.6482e-05	0.017026	5.6575e-05	0.0169425	5.63723e-05	0.0169964	5.6595e-05	0.0117983	4.0248e-05	0.0121281	4.043e-05
0.0170239	5.676e-05	0.0170546	5.661e-05	0.0170606	5.65888e-05			0.0245835	8.09571e-05			0.0170539	5.6582e-05	0.0170292	5.6585e-05	0.0170027	5.65623e-05	0.0169583	5.6475e-05	0.0119007	4.0568e-05	0.0120942	4.032e-05
0.0170429	5.69e-05	0.0170386	5.697e-05	0.0170236	5.67242e-05			0.0247175	8.11505e-05			0.0171298	5.6822e-05	0.0170736	5.6725e-05	0.017047	5.67023e-05	0.0170819	5.6865e-05	0.0118527	4.0418e-05	0.012196	4.065e-05
0.0171399	5.691e-05	0.0171146	5.694e-05	0.0171416	5.68596e-05			0.0247005	8.1344e-05			0.0171139	5.6772e-05	0.0171495	5.6965e-05	0.0170976	5.68623e-05	0.0170535	5.6775e-05	0.0119455	4.0708e-05	0.0121559	4.052e-05
0.0171149	5.726e-05	0.0171526	5.716e-05	0.0171216	5.6995e-05			0.0248315	8.15374e-05			0.0172343	5.7152e-05	0.0171306	5.6905e-05	0.0171641	5.70723e-05	0.0171481	5.7075e-05	0.0119264	4.0648e-05	0.0122606	4.086e-05
0.0172299	5.715e-05	0.0171656	5.732e-05	0.0171926	5.71304e-05			0.0248575	8.17309e-05			0.0171995	5.7042e-05	0.0172471	5.7275e-05	0.0171515	5.70323e-05	0.0171733	5.7155e-05	0.0120096	4.0908e-05	0.0122175	4.072e-05
0.0172019	5.754e-05	0.0172676	5.734e-05	0.0172366	5.72657e-05			0.0249155	8.19243e-05			0.0173228	5.7432e-05	0.0172124	5.7165e-05	0.0172653	5.73923e-05	0.0172049	5.7255e-05	0.0120288	4.0968e-05	0.0123097	4.102e-05
0.0172959	5.746e-05	0.0172356	5.768e-05	0.0172626	5.74011e-05			0.0249905	8.21178e-05			0.0173165	5.7412e-05	0.0173326	5.7545e-05	0.0172369	5.73023e-05	0.0172714	5.7465e-05	0.0120416	4.1008e-05	0.0123097	4.102e-05
0.0173049	5.776e-05	0.0173606	5.756e-05	0.0173506	5.75365e-05			0.0250155	8.23112e-05			0.0173639	5.7562e-05	0.0173295	5.7535e-05	0.0173536	5.76723e-05	0.0172619	5.7435e-05	0.0121153	4.1238e-05	0.0123436	4.113e-05
0.0173639	5.778e-05	0.0173276	5.795e-05	0.0173316	5.76719e-05			0.0251235	8.25047e-05			0.0174082	5.7702e-05	0.0174022	5.7765e-05	0.0173505	5.76623e-05	0.0173817	5.7815e-05	0.0120865	4.1148e-05	0.0123991	4.131e-05
0.0174089	5.797e-05	0.0174376	5.783e-05	0.0174466	5.78073e-05			0.0251235	8.26981e-05			0.0174334	5.7782e-05	0.0174243	5.7835e-05	0.0174266	5.79023e-05	0.0173628	5.7755e-05	0.0121858	4.1458e-05	0.0123684	4.121e-05
0.0174199	5.816e-05	0.0174376	5.817e-05	0.0174116	5.79426e-05			0.0252585	8.28916e-05			0.017525	5.8072e-05	0.0174306	5.7855e-05	0.0174456	5.79623e-05	0.0174671	5.8085e-05	0.0121346	4.1298e-05	0.0124698	4.154e-05
0.0175229	5.816e-05	0.0174856	5.822e-05	0.0175296	5.8078e-05			0.0252395	8.3085e-05			0.017506	5.8012e-05	0.0175254	5.8155e-05	0.0174582	5.80023e-05	0.0174418	5.8005e-05	0.0122398	4.1628e-05	0.0124207	4.138e-05
0.0174929	5.849e-05	0.0175446	5.837e-05	0.0175146	5.82134e-05			0.0253695	8.32785e-05			0.0176261	5.8392e-05	0.0175127	5.8115e-05	0.0175529	5.83023e-05	0.0175114	5.8225e-05	0.0122047	4.1518e-05	0.0125282	4.173e-05
0.0176179	5.837e-05	0.0175456	5.857e-05	0.0175916	5.83488e-05			0.0253825	8.34719e-05			0.0175883	5.8272e-05	0.0176362	5.8505e-05	0.0175371	5.82523e-05	0.0175525	5.8355e-05	0.0122654	4.1708e-05	0.0124975	4.163e-05
0.0176189	5.868e-05	0.0176596	5.855e-05	0.0176246	5.84842e-05			0.0254525	8.36654e-05			0.0177048	5.8642e-05	0.0176078	5.8415e-05	0.0176601	5.86423e-05	0.0175809	5.8445e-05	0.0122974	4.1808e-05	0.0125497	4.18e-05
0.0176829	5.869e-05	0.0176256	5.891e-05	0.0176376	5.86195e-05			0.0255175	8.38588e-05			0.0176953	5.8612e-05	0.0177214	5.8775e-05	0.0176254	5.85323e-05	0.0176757	5.8745e-05	0.0123069	4.1838e-05	0.0126083	4.199e-05
0.0176939	5.899e-05	0.0177446	5.879e-05	0.0177436	5.87549e-05			0.0255375	8.40523e-05			0.0177617	5.8822e-05	0.0177088	5.8735e-05	0.017739	5.88923e-05	0.0176472	5.8655e-05	0.0123866	4.2088e-05	0.0125898	4.193e-05
0.0177369	5.906e-05	0.0177516	5.908e-05	0.0177096	5.88903e-05			0.0256735	8.42457e-05			0.0177964	5.8932e-05	0.0177784	5.8955e-05	0.0177264	5.88523e-05	0.0177704	5.9045e-05	0.0123516	4.1978e-05	0.0126667	4.218e-05
0.0178239	5.916e-05	0.0178186	5.908e-05	0.0178266	5.90257e-05			0.0256595	8.44392e-05			0.0178186	5.9002e-05	0.0178132	5.9065e-05	0.017802	5.90923e-05	0.0177325	5.8925e-05	0.0124601	4.2318e-05	0.012639	4.209e-05
0.0178049	5.939e-05	0.0178236	5.938e-05	0.0178226	5.91611e-05			0.0257945	8.46326e-05			0.0179194	5.9322e-05	0.017832	5.9125e-05	0.0178304	5.91823e-05	0.0178493	5.9295e-05	0.0124121	4.2168e-05	0.0127405	4.242e-05
0.0179139	5.934e-05	0.0178616	5.946e-05	0.0179086	5.92964e-05			0.0257805	8.48261e-05			0.0178848	5.9212e-05	0.0179265	5.9425e-05	0.0178524	5.92523e-05	0.0178398	5.9265e-05	0.0125175	4.2498e-05	0.0126912	4.226e-05
0.0178789	5.972e-05	0.0179386	5.955e-05	0.0179056	5.94318e-05			0.0258995	8.50196e-05			0.0180079	5.9602e-05	0.017895	5.9325e-05	0.0179472	5.95523e-05	0.0179059	5.9475e-05	0.0124952	4.2428e-05	0.0127928	4.259e-05
0.0179999	5.959e-05	0.0179206	5.984e-05	0.0179636	5.95672e-05			0.0259215	8.5213e-05			0.0179763	5.9502e-05	0.0180208	5.9725e-05	0.0179187	5.94623e-05	0.0179595	5.9645e-05	0.0125527	4.2608e-05	0.0127682	4.251e-05
0.0179729	5.997e-05	0.0180386	5.976e-05	0.0180096	5.97026e-05			0.0259895	8.54064e-05			0.0180741	5.9812e-05	0.0179989	5.9655e-05	0.0180293	5.98123e-05	0.0179595	5.9645e-05	0.0125846	4.2708e-05	0.0128329	4.272e-05
0.0180529	5.995e-05	0.0180166	6.012e-05	0.0180206	5.9838e-05			0.0260705	8.55999e-05			0.0180868	5.9852e-05	0.0180965	5.9965e-05	0.0180104	5.97523e-05	0.0180635	5.9975e-05	0.0125974	4.2748e-05	0.0128607	4.281e-05
0.0180769	6.02e-05	0.0181316	6.001e-05	0.0181276	5.99733e-05			0.0260805	8.57933e-05			0.0181089	5.9922e-05	0.0181281	6.0065e-05	0.0181235	6.01123e-05	0.0180321	5.9875e-05	0.0126741	4.2988e-05	0.0128545	4.279e-05
0.0181209	6.027e-05	0.0181366	6.029e-05	0.0180936	6.01087e-05			0.0262065	8.59868e-05			0.018191	6.0182e-05	0.0181501	6.0135e-05	0.0181141	6.00823e-05	0.0181547	6.0265e-05	0.0126326	4.2858e-05	0.012941	4.307e-05
0.0182039	6.035e-05	0.0181906	6.033e-05	0.0182176	6.02441e-05			0.0261915	8.61802e-05			0.0181942	6.0192e-05	0.018213	6.0335e-05	0.0181802	6.02923e-05	0.0181453	6.0235e-05	0.0127378	4.3188e-05	0.0128979	4.293e-05
0.0181779	6.065e-05	0.0182076	6.06e-05	0.0181826	6.03795e-05			0.0263325	8.63737e-05			0.018304	6.0542e-05	0.0182067	6.0315e-05	0.0182276	6.04423e-05	0.018224	6.0485e-05	0.0126964	4.3058e-05	0.0130054	4.328e-05
0.0182999	6.055e-05	0.0182426	6.069e-05	0.0182796	6.05149e-05			0.0263255	8.65671e-05			0.0182695	6.0432e-05	0.0183132	6.0655e-05	0.0182276	6.04423e-05	0.0182272	6.0495e-05	0.0127792	4.3318e-05	0.0129593	4.313e-05
0.0182629	6.094e-05	0.0183306	6.074e-05	0.0182896	6.06502e-05			0.0264335	8.67606e-05			0.0183954	6.0832e-05	0.018285	6.0565e-05	0.018338	6.07923e-05	0.0182807	6.0665e-05	0.0128015	4.3388e-05	0.0130579	4.345e-05
0.0183709	6.084e-05	0.0183036	6.107e-05	0.0183326	6.07856e-05			0.0264705	8.6954e-05			0.0183671	6.0742e-05	0.0184047	6.0945e-05	0.0183223	6.07423e-05	0.0183438	6.0865e-05	0.0128143	4.3428e-05	0.0130518	4.343e-05
0.0183739	6.114e-05	0.0184276	6.095e-05	0.0184126	6.0921e-05			0.0265145	8.71475e-05			0.0184488	6.1002e-05	0.0183795	6.0865e-05	0.0184258	6.10723e-05	0.0183281	6.0815e-05	0.0128688	4.3598e-05	0.0130919	4.356e-05
0.0184049	6.128e-05	0.0183976	6.134e-05	0.0183926	6.10564e-05			0.0266035	8.73409e-05			0.0184739	6.1082e-05	0.0184803	6.1185e-05	0.0183976	6.09823e-05	0.0184509	6.1205e-05	0.0128624	4.3578e-05	0.0131383	4.371e-05
0.0184749	6.138e-05	0.0185086	6.122e-05	0.0185166	6.11918e-05			0.0266205	8.75344e-05			0.0185084	6.1192e-05	0.0184803	6.1185e-05	0.018498	6.13023e-05	0.0184162	6.1095e-05	0.0129518	4.3858e-05	0.0131228	4.366e-05
0.0184799	6.159e-05	0.0185016	6.156e-05	0.0184776	6.13271e-05			0.0267475	8.77278e-05			0.0185805	6.1422e-05	0.0185306	6.1345e-05	0.0184948	6.12923e-05	0.018536	6.1475e-05	0.012904	4.3708e-05	0.0132062	4.393e-05
0.0185859	6.156e-05	0.0185726	6.155e-05	0.0185936	6.14625e-05			0.0267315	8.79213e-05			0.0185742	6.1402e-05	0.0185935	6.1545e-05	0.0185512	6.14723e-05	0.0185046	6.1375e-05	0.0130157	4.4058e-05	0.0131752	4.383e-05
0.0185679	6.188e-05	0.0186036	6.177e-05	0.0185736	6.15979e-05			0.0268645	8.81148e-05			0.0186906	6.1772e-05	0.0185841	6.1515e-05	0.0186109	6.16623e-05	0.0186079	6.1705e-05	0.0129741	4.3928e-05	0.0132709	4.414e-05
0.0186839	6.177e-05	0.0186166	6.195e-05	0.0186636	6.17333e-05			0.0268615	8.83082e-05			0.0186529	6.1652e-05	0.0187001	6.1885e-05	0.0186046	6.16423e-05	0.018611	6.1715e-05	0.0130571	4.4188e-05	0.013234	4.402e-05
0.0186609	6.213e-05	0.0187146	6.195e-05	0.0186816	6.18687e-05			0.0269175	8.85016e-05			0.0187754	6.2042e-05	0.0186626	6.1765e-05	0.018724	6.20223e-05	0.0186583	6.1865e-05	0.0130634	4.4208e-05	0.0133172	4.429e-05
0.0187589	6.204e-05	0.0186986	6.227e-05	0.0187056	6.2004e-05			0.0270305	8.86951e-05			0.0187534	6.1972e-05	0.018785	6.2155e-05	0.0186863	6.19023e-05	0.0187276	6.2085e-05	0.013089	4.4288e-05	0.0133172	4.429e-05
0.0187509	6.238e-05	0.0188106	6.217e-05	0.0188116	6.21394e-05			0.0270425	8.88885e-05			0.0188192	6.2182e-05	0.01876	6.2075e-05	0.0188058	6.22823e-05	0.0187087	6.2025e-05	0.013156	4.4498e-05	0.0133574	4.442e-05
0.0188179	6.24e-05	0.0187846	6.255e-05	0.0187896	6.22748e-05			0.0271495	8.9082e-05			0.0188663	6.2332e-05	0.0188476	6.2355e-05	0.0187807	6.22023e-05	0.0188282	6.2405e-05	0.0131337	4.4428e-05	0.0134099	4.459e-05
0.0188679	6.257e-05	0.0188876	6.246e-05	0.0188996	6.24102e-05			0.0271535	8.92754e-05			0.0188915	6.2412e-05	0.0188727	6.2435e-05	0.0188776	6.25123e-05	0.0187968	6.2305e-05	0.0132292	4.4728e-05	0.013379	4.449e-05
0.0188769	6.275e-05	0.0188916	6.276e-05	0.0188616	6.25456e-05			0.0272855	8.94689e-05			0.0189734	6.2672e-05	0.0189009	6.2525e-05	0.0188933	6.25623e-05	0.0189163	6.2685e-05	0.0131814	4.4578e-05	0.0134838	4.483e-05
0.0189769	6.275e-05	0.0189446	6.28e-05	0.0189806	6.26809e-05			0.0272655	8.96623e-05			0.0189577	6.2622e-05	0.018989	6.2805e-05	0.0189184	6.26423e-05	0.0189257	6.2715e-05	0.0132868	4.4908e-05	0.0134346	4.467e-05
0.0189439	6.309e-05	0.0189996	6.296e-05	0.0189656	6.28163e-05			0.0273905	8.98558e-05			0.019074	6.2992e-05	0.018967	6.2735e-05	0.0190064	6.29223e-05	0.0189666	6.2845e-05	0.0132516	4.4798e-05	0.0135422	4.502e-05
0.0190629	6.298e-05	0.0189896	6.32e-05	0.0190256	6.29517e-05			0.0274135	9.00492e-05			0.0190364	6.2872e-05	0.0190832	6.3105e-05	0.0189844	6.28523e-05	0.0190076	6.2975e-05	0.0133283	4.5038e-05	0.0135083	4.491e-05
0.0190439	6.334e-05	0.0191036	6.315e-05	0.0190686	6.30871e-05			0.0274855	9.02427e-05			0.0191145	6.3122e-05	0.01908	6.3095e-05	0.0191069	6.32423e-05	0.0190139	6.2995e-05	0.0133443	4.5088e-05	0.0135762	4.513e-05
0.0191319	6.329e-05	0.0190876	6.347e-05	0.0190876	6.32225e-05			0.0275465	9.04361e-05			0.0191427	6.3212e-05	0.0191677	6.3375e-05	0.0190693	6.31223e-05	0.0191204	6.3335e-05	0.0133443	4.5088e-05	0.0136071	4.523e-05
0.0191689	6.349e-05	0.0191916	6.338e-05	0.0191876	6.33578e-05			0.0275765	9.06296e-05			0.0191771	6.3322e-05	0.0191551	6.3335e-05	0.0191759	6.34623e-05	0.0190985	6.3265e-05	0.0134336	4.5368e-05	0.0136071	4.523e-05
0.0191939	6.364e-05	0.0191686	6.377e-05	0.0191596	6.34932e-05			0.0276855	9.0823e-05			0.0192618	6.3592e-05	0.0192117	6.3515e-05	0.0191727	6.34523e-05	0.0192176	6.3645e-05	0.0134049	4.5278e-05	0.0136936	4.551e-05
0.0192529	6.378e-05	0.0192606	6.37e-05	0.0192806	6.36286e-05			0.0276825	9.10165e-05			0.0192618	6.3592e-05	0.0192587	6.3665e-05	0.0192446	6.36823e-05	0.0191862	6.3545e-05	0.0135098	4.5608e-05	0.0136505	4.537e-05
0.0192459	6.403e-05	0.0193016	6.389e-05	0.0192486	6.3764e-05			0.0278195	9.12099e-05			0.0193686	6.3932e-05	0.019265	6.3685e-05	0.0192884	6.38223e-05	0.0192992	6.3905e-05	0.013478	4.5508e-05	0.0137553	4.571e-05
0.0193609	6.396e-05	0.0193146	6.406e-05	0.0193566	6.38994e-05			0.0278045	9.14034e-05			0.019334	6.3822e-05	0.0193716	6.4025e-05	0.0192822	6.38023e-05	0.0192836	6.3855e-05	0.0135513	4.5738e-05	0.0137028	4.554e-05
0.0193289	6.432e-05	0.0193796	6.418e-05	0.0193836	6.40347e-05			0.0279215	9.15968e-05			0.0194567	6.4212e-05	0.0193434	6.3935e-05	0.0193888	6.41423e-05	0.0193493	6.4065e-05	0.0135449	4.5718e-05	0.0138078	4.588e-05
0.0194269	6.425e-05	0.0193736	6.442e-05	0.0194056	6.41701e-05			0.0279455	9.17903e-05			0.0194221	6.4102e-05	0.0194687	6.4335e-05	0.0193668	6.40723e-05	0.0193931	6.4205e-05	0.0135928	4.5868e-05	0.0137801	4.579e-05
0.0194249	6.457e-05	0.0194886	6.435e-05	0.0194516	6.43055e-05			0.0280015	9.19837e-05			0.0195226	6.4422e-05	0.0194374	6.4235e-05	0.0194897	6.44623e-05	0.0193962	6.4215e-05	0.0136342	4.5998e-05	0.013848	4.601e-05
0.0195059	6.453e-05	0.0194586	6.472e-05	0.0194696	6.44409e-05			0.0280915	9.21772e-05			0.0195257	6.4432e-05	0.0195376	6.4555e-05	0.019452	6.43423e-05	0.0194999	6.4545e-05	0.0136374	4.6008e-05	0.013879	4.611e-05
0.0195399	6.475e-05	0.0195736	6.46e-05	0.0195706	6.45763e-05			0.0281065	9.23706e-05			0.0195822	6.4612e-05	0.0195376	6.4555e-05	0.0195239	6.45723e-05	0.0194748	6.4465e-05	0.0137234	4.6278e-05	0.0138543	4.603e-05
0.0195689	6.486e-05	0.0195476	6.497e-05	0.0195376	6.47116e-05			0.0282295	9.25641e-05			0.0196419	6.4802e-05	0.0195847	6.4705e-05	0.019552	6.46623e-05	0.0195969	6.4855e-05	0.0136788	4.6138e-05	0.013953	4.635e-05
0.0196469	6.496e-05	0.0196406	6.492e-05	0.0196636	6.4847e-05			0.0282195	9.27575e-05			0.0196325	6.4772e-05	0.0196631	6.4955e-05	0.0196084	6.48423e-05	0.0195718	6.4775e-05	0.0137804	4.6458e-05	0.013916	4.623e-05
0.0196249	6.527e-05	0.0196636	6.518e-05	0.0196346	6.49824e-05			0.0283555	9.2951e-05			0.019748	6.5142e-05	0.0196506	6.4915e-05	0.0196712	6.50423e-05	0.0196754	6.5105e-05	0.0137391	4.6328e-05	0.0140238	4.658e-05
0.0197479	6.516e-05	0.0196836	6.532e-05	0.0197306	6.51178e-05			0.0283755	9.31444e-05			0.0197167	6.5042e-05	0.0197598	6.5265e-05	0.0196712	6.50423e-05	0.0196723	6.5095e-05	0.0138314	4.6618e-05	0.0139776	4.643e-05
0.0197119	6.554e-05	0.0197746	6.536e-05	0.0197386	6.52532e-05			0.0284275	9.33379e-05			0.019839	6.5432e-05	0.0197254	6.5155e-05	0.0197778	6.53823e-05	0.0197287	6.5275e-05	0.013825	4.6598e-05	0.0140701	4.673e-05
0.0198259	6.542e-05	0.0197506	6.567e-05	0.0197846	6.53885e-05			0.0284885	9.35313e-05			0.0198201	6.5372e-05	0.0198474	6.5545e-05	0.0197465	6.52823e-05	0.0197882	6.5465e-05	0.0138727	4.6748e-05	0.0140671	4.672e-05
0.0198169	6.577e-05	0.0198736	6.556e-05	0.0198566	6.55239e-05			0.0285385	9.37248e-05			0.0198954	6.5612e-05	0.019838	6.5515e-05	0.0198684	6.56723e-05	0.0197725	6.5415e-05	0.0139301	4.6928e-05	0.0141102	4.686e-05
0.0198839	6.575e-05	0.0198406	6.594e-05	0.0198416	6.56593e-05			0.0286285	9.39182e-05			0.0199142	6.5672e-05	0.0199165	6.5765e-05	0.0198527	6.56223e-05	0.0198948	6.5805e-05	0.0139046	4.6848e-05	0.014141	4.696e-05
0.0199219	6.597e-05	0.0199506	6.583e-05	0.0199566	6.57947e-05			0.0286445	9.41117e-05			0.019955	6.5802e-05	0.019926	6.5795e-05	0.0199371	6.58923e-05	0.0198697	6.5725e-05	0.0139966	4.7138e-05	0.0141317	4.693e-05
0.0199389	6.612e-05	0.0199406	6.617e-05	0.0199196	6.59301e-05			0.0287685	9.43051e-05			0.0200364	6.6062e-05	0.0199416	6.5845e-05	0.0199434	6.59123e-05	0.0199762	6.6065e-05	0.0139491	4.6988e-05	0.0142211	4.722e-05
0.0200359	6.615e-05	0.0200106	6.618e-05	0.0200456	6.60654e-05			0.0287515	9.44986e-05			0.0200208	6.6012e-05	0.0200352	6.6145e-05	0.0199843	6.60423e-05	0.0199511	6.5985e-05	0.0140629	4.7348e-05	0.0141842	4.71e-05
0.0200069	6.649e-05	0.0200446	6.64e-05	0.0200296	6.62008e-05			0.0288785	9.4692e-05			0.0201367	6.6382e-05	0.0200259	6.6115e-05	0.0200629	6.62923e-05	0.0200546	6.6315e-05	0.0140249	4.7228e-05	0.0142922	4.745e-05
0.0201299	6.637e-05	0.0200646	6.654e-05	0.0201026	6.63362e-05			0.0288855	9.48855e-05			0.0200992	6.6262e-05	0.0201412	6.6485e-05	0.0200504	6.62523e-05	0.020064	6.6345e-05	0.0140884	4.7428e-05	0.0142459	4.73e-05
0.0201219	6.669e-05	0.0201576	6.657e-05	0.0201246	6.64716e-05			0.0289725	9.50789e-05			0.0202209	6.6652e-05	0.0201069	6.6375e-05	0.0201627	6.66123e-05	0.0200983	6.6455e-05	0.0141075	4.7488e-05	0.0143077	4.75e-05
0.0201989	6.666e-05	0.0201326	6.689e-05	0.0201526	6.6607e-05			0.0290235	9.52724e-05			0.0201928	6.6562e-05	0.0202287	6.6765e-05	0.0201314	6.65123e-05	0.0201736	6.6695e-05	0.0141393	4.7588e-05	0.0143632	4.768e-05
0.0202009	6.698e-05	0.0202556	6.678e-05	0.0202456	6.67423e-05			0.0290465	9.54658e-05			0.0202802	6.6842e-05	0.0202006	6.6675e-05	0.0202441	6.68723e-05	0.0201548	6.6635e-05	0.0141995	4.7778e-05	0.0143601	4.767e-05
0.0202649	6.697e-05	0.0202426	6.71e-05	0.0202176	6.68777e-05			0.0291805	9.56593e-05			0.0203052	6.6922e-05	0.0202909	6.6965e-05	0.0202191	6.67923e-05	0.0202738	6.7015e-05	0.0141837	4.7728e-05	0.0144249	4.788e-05
0.0203079	6.717e-05	0.0203306	6.705e-05	0.0203326	6.70131e-05			0.0291685	9.58527e-05			0.0203334	6.7012e-05	0.0203189	6.7055e-05	0.0203224	6.71223e-05	0.0202393	6.6905e-05	0.0142758	4.8018e-05	0.014394	4.778e-05
0.0203209	6.734e-05	0.0203236	6.739e-05	0.0203206	6.71485e-05			0.0293015	9.60462e-05			0.0204178	6.7282e-05	0.0203471	6.7145e-05	0.0203286	6.71423e-05	0.0203584	6.7285e-05	0.0142249	4.7858e-05	0.0144989	4.812e-05
0.0204199	6.737e-05	0.0203916	6.74e-05	0.0204266	6.72839e-05			0.0292845	9.62396e-05			0.020399	6.7222e-05	0.0204285	6.7405e-05	0.0203789	6.73023e-05	0.0203428	6.7235e-05	0.0143361	4.8208e-05	0.0144495	4.796e-05
0.0203889	6.771e-05	0.0204396	6.758e-05	0.0204126	6.74192e-05			0.0294125	9.64331e-05			0.0205146	6.7592e-05	0.0204067	6.7335e-05	0.0204449	6.75123e-05	0.0204143	6.7465e-05	0.0143013	4.8098e-05	0.0145482	4.828e-05
0.0205149	6.76e-05	0.0204336	6.784e-05	0.0204746	6.75546e-05			0.0294285	9.66265e-05			0.0204834	6.7492e-05	0.0205282	6.7725e-05	0.0204324	6.74723e-05	0.0204611	6.7615e-05	0.0143806	4.8348e-05	0.0145236	4.82e-05

## Sheet: Figure 2b
Sample AD12a 280nm
B=12 T, T_ph = 0.021 K		B=12 T, T_ph = 0.04 K		B=12 T, T_ph = 0.06 K				B=12 T, T_ph = 0.08 K				B=12 T, T_ph = 0.1 K		B=12 T, T_ph = 0.12 K		B=12 T, T_ph = 0.15 K		B=12 T, T_ph = 0.2 K		B=12 T, T_ph = 0.3 K		B=12 T, T_ph = 0.5 K
T_el (K)	I (A)	T_el (K)	I (A)	T_el (K)	I (A)	T_el (K)	I (A)	T_el (K)	I (A)	T_el (K)	I (A)	T_el (K)	I (A)	T_el (K)	I (A)	T_el (K)	I (A)	T_el (K)	I (A)	T_el (K)	I (A)	T_el (K)	I (A)
0.65814	-6.77e-05	0.612096	-6.779e-05		-6.769e-05	0.0990357	-6.17879e-06		-9.663e-05	0.241375	-8e-06		-6.7868e-05		-6.7855e-05	0.653838	-6.77677e-05	0.642712	-6.7975e-05	0.543962	-4.8342e-05	0.601105	-4.854e-05
	-6.745e-05		-6.747e-05	0.600053	-6.75546e-05	0.0913777	-6.08348e-06		-9.64365e-05	0.239558	-7.9e-06		-6.7588e-05		-6.7685e-05	0.653581	-6.77277e-05	0.641306	-6.7615e-05	0.544318	-4.8482e-05	0.60066	-4.821e-05
0.603911	-6.751e-05	0.627504	-6.745e-05		-6.74192e-05	0.0902289	-5.98414e-06		-9.62431e-05	0.237095	-7.8e-06		-6.7648e-05		-6.7455e-05	0.651702	-6.76077e-05	0.641306	-6.7645e-05	0.542841	-4.8122e-05	0.600901	-4.832e-05
	-6.716e-05	0.624706	-6.728e-05	0.600193	-6.72839e-05	0.0891823	-5.87704e-06		-9.60496e-05	0.235111	-7.7e-06		-6.7268e-05		-6.7515e-05	0.647628	-6.73477e-05	0.634802	-6.7375e-05	0.543798	-4.8262e-05	0.600259	-4.802e-05
0.598898	-6.728e-05		-6.703e-05		-6.71485e-05	0.0883791	-5.78138e-06		-9.58562e-05	0.232572	-7.6e-06		-6.7368e-05	0.686128	-6.7145e-05	0.648124	-6.74077e-05	0.634445	-6.7295e-05	0.542649	-4.8102e-05	0.600559	-4.816e-05
	-6.691e-05	0.601094	-6.711e-05	0.632288	-6.70131e-05	0.0876233	-5.67914e-06		-9.56627e-05	0.230526	-7.5e-06		-6.7028e-05	0.684147	-6.7265e-05	0.645923	-6.70177e-05	0.633963	-6.7215e-05	0.542456	-4.7992e-05	0.600193	-4.796e-05
0.605191	-6.697e-05		-6.675e-05	0.621931	-6.68777e-05	0.0869591	-5.57952e-06		-9.54693e-05	0.228201	-7.4e-06		-6.7038e-05	0.68826	-6.6925e-05	0.646036	-6.71277e-05	0.632482	-6.6905e-05	0.542273	-4.7932e-05	0.600193	-4.785e-05
0.623596	-6.674e-05	0.597376	-6.688e-05		-6.67423e-05	0.086364	-5.48214e-06		-9.52758e-05	0.225651	-7.3e-06		-6.6838e-05	0.68826	-6.6925e-05	0.644375	-6.67577e-05	0.63286	-6.7005e-05	0.540287	-4.7692e-05	0.600193	-4.783e-05
0.63219	-6.661e-05		-6.65e-05	0.602592	-6.6607e-05	0.0857928	-5.3813e-06		-9.50824e-05	0.222956	-7.2e-06		-6.6658e-05	0.695123	-6.6685e-05	0.644705	-6.68477e-05	0.631334	-6.6625e-05	0.541123	-4.7792e-05	0.599651	-4.756e-05
0.614103	-6.65e-05	0.601495	-6.658e-05		-6.64716e-05	0.0852776	-5.28386e-06		-9.4889e-05	0.220558	-7.1e-06		-6.6638e-05	0.694518	-6.6595e-05	0.643453	-6.65777e-05	0.631621	-6.6735e-05	0.538971	-4.7452e-05	0.60008	-4.768e-05
0.695236	-6.627e-05	0.634414	-6.629e-05	0.597093	-6.63362e-05	0.084751	-5.17895e-06		-9.46955e-05	0.217755	-7e-06		-6.6338e-05	0.658988	-6.6535e-05	0.643441	-6.64977e-05	0.630382	-6.6375e-05	0.539805	-4.7602e-05	0.59927	-4.734e-05
0.598146	-6.632e-05	0.623398	-6.623e-05		-6.62008e-05	0.0843065	-5.08599e-06		-9.45021e-05	0.214635	-6.9e-06		-6.6448e-05	0.656959	-6.6215e-05	0.642883	-6.64277e-05	0.630756	-6.6415e-05	0.538217	-4.7282e-05	0.599619	-4.75e-05
	-6.594e-05	0.61729	-6.607e-05	0.602499	-6.60654e-05	0.0838381	-4.98294e-06		-9.43086e-05	0.211762	-6.8e-06		-6.6088e-05	0.657526	-6.6315e-05	0.641869	-6.61277e-05	0.62958	-6.6185e-05	0.538482	-4.7342e-05	0.599126	-4.717e-05
0.59639	-6.606e-05		-6.583e-05	0.644469	-6.59301e-05	0.0833968	-4.88273e-06		-9.41152e-05	0.208625	-6.7e-06		-6.6088e-05	0.655608	-6.5945e-05	0.642174	-6.61877e-05	0.62826	-6.6045e-05	0.538114	-4.7222e-05	0.599179	-4.726e-05
0.650238	-6.571e-05	0.595987	-6.591e-05	0.629898	-6.57947e-05	0.0829769	-4.78451e-06		-9.39217e-05	0.205119	-6.6e-06		-6.5808e-05	0.656006	-6.6015e-05	0.635112	-6.58077e-05	0.628021	-6.6015e-05	0.537331	-4.7052e-05	0.598744	-4.705e-05
0.608429	-6.572e-05		-6.554e-05	0.603911	-6.56593e-05	0.0825555	-4.68146e-06		-9.37283e-05	0.201684	-6.5e-06		-6.5798e-05	0.654481	-6.5715e-05	0.640153	-6.58677e-05	0.625764	-6.5685e-05	0.537604	-4.7092e-05	0.598364	-4.693e-05
0.626791	-6.549e-05	0.591485	-6.566e-05		-6.55239e-05	0.0821719	-4.58402e-06		-9.35348e-05	0.198101	-6.4e-06		-6.5628e-05	0.654105	-6.5695e-05	0.633085	-6.55677e-05	0.626665	-6.5785e-05	0.536462	-4.6832e-05	0.598493	-4.695e-05
0.628888	-6.538e-05	0.654594	-6.53e-05	0.59372	-6.53885e-05	0.081768	-4.47929e-06		-9.33413e-05	0.19345	-6.3e-06		-6.5458e-05	0.650838	-6.5525e-05	0.633135	-6.55777e-05	0.624349	-6.5405e-05	0.536993	-4.6932e-05	0.597601	-4.668e-05
0.60008	-6.533e-05	0.603129	-6.533e-05		-6.52532e-05	0.0814028	-4.38249e-06		-9.31479e-05	0.188948	-6.2e-06		-6.5448e-05	0.647369	-6.5335e-05	0.632823	-6.54577e-05	0.625063	-6.5515e-05	0.535857	-4.6582e-05	0.597924	-4.681e-05
0.654565	-6.505e-05	0.625764	-6.508e-05	0.589377	-6.51178e-05	0.0810559	-4.28862e-06		-9.29544e-05	0.182936	-6.1e-06		-6.5108e-05	0.647489	-6.5345e-05	0.631743	-6.52577e-05	0.624056	-6.5285e-05	0.536191	-4.6742e-05	0.597326	-4.646e-05
0.589055	-6.512e-05	0.642407	-6.494e-05	0.687358	-6.49824e-05	0.0806673	-4.18379e-06		-9.2761e-05	0.174263	-6e-06		-6.5228e-05	0.64569	-6.5005e-05	0.631707	-6.52477e-05	0.623675	-6.5185e-05	0.535155	-4.6472e-05	0.597542	-4.662e-05
	-6.472e-05	0.598635	-6.492e-05	0.600375	-6.4847e-05	0.080305	-4.08461e-06		-9.25675e-05	0.160922	-5.9e-06		-6.4828e-05	0.646012	-6.5105e-05	0.630382	-6.48577e-05	0.623398	-6.5005e-05	0.535155	-4.6472e-05	0.596907	-4.633e-05
0.594027	-6.483e-05	0.653404	-6.463e-05	0.58825	-6.47116e-05	0.0799287	-3.97796e-06		-9.23741e-05	0.144968	-5.8e-06		-6.4898e-05	0.644352	-6.4765e-05	0.631057	-6.49677e-05	0.622089	-6.4785e-05	0.534909	-4.6442e-05	0.596907	-4.633e-05
0.624124	-6.453e-05	0.596651	-6.468e-05	0.64277	-6.45763e-05	0.0795745	-3.88042e-06		-9.21807e-05	0.127791	-5.7e-06	0.684947	-6.4628e-05	0.644457	-6.4805e-05	0.629181	-6.45877e-05	0.622319	-6.4825e-05	0.534318	-4.6182e-05	0.596572	-4.623e-05
0.641081	-6.439e-05	0.684912	-6.432e-05	0.601223	-6.44409e-05	0.0792293	-3.78385e-06		-9.19872e-05	0.114653	-5.6e-06	0.687426	-6.4478e-05	0.643127	-6.4485e-05	0.629964	-6.46877e-05	0.620698	-6.4485e-05	0.534576	-4.6242e-05	0.596009	-4.607e-05
0.608044	-6.431e-05	0.588078	-6.444e-05	0.60898	-6.43055e-05	0.0788869	-3.68753e-06		-9.17938e-05	0.109565	-5.5e-06	0.687753	-6.4448e-05	0.643032	-6.4475e-05	0.627407	-6.44077e-05	0.621295	-6.4575e-05	0.532858	-4.5922e-05	0.596024	-4.614e-05
0.62391	-6.415e-05	0.655608	-6.406e-05	0.597601	-6.41701e-05	0.0785339	-3.58965e-06		-9.16003e-05	0.106935	-5.4e-06	0.695123	-6.4188e-05	0.642545	-6.4315e-05	0.627228	-6.43477e-05	0.619063	-6.4185e-05	0.533538	-4.6062e-05	0.594672	-4.58e-05
0.590278	-6.413e-05	0.618402	-6.404e-05	0.646036	-6.40347e-05	0.0781823	-3.49134e-06		-9.14069e-05	0.105327	-5.3e-06	0.695461	-6.4258e-05	0.641306	-6.4075e-05	0.625807	-6.41577e-05	0.619456	-6.4285e-05	0.532385	-4.5712e-05	0.595669	-4.594e-05
0.658482	-6.379e-05	0.619118	-6.387e-05	0.657457	-6.38994e-05	0.0778176	-3.38659e-06		-9.12134e-05	0.104036	-5.2e-06	0.657526	-6.3888e-05	0.641605	-6.4125e-05	0.625078	-6.39777e-05	0.617492	-6.3965e-05	0.532606	-4.5842e-05	0.593148	-4.559e-05
0.584992	-6.39e-05	0.631057	-6.372e-05	0.602221	-6.3764e-05	0.0774788	-3.28588e-06		-9.102e-05	0.102944	-5.1e-06	0.658292	-6.3998e-05	0.634229	-6.3765e-05	0.625201	-6.40177e-05	0.61734	-6.3925e-05	0.53227	-4.5612e-05	0.59413	-4.574e-05
0.616077	-6.36e-05	0.590521	-6.372e-05	0.599179	-6.36286e-05	0.0771525	-3.18636e-06		-9.08265e-05	0.101991	-5e-06	0.656058	-6.3628e-05	0.634978	-6.3895e-05	0.623617	-6.36677e-05	0.616744	-6.3805e-05	0.532214	-4.5582e-05	0.592087	-4.544e-05
0.587686	-6.361e-05	0.65009	-6.339e-05	0.648083	-6.34932e-05	0.0768109	-3.08436e-06		-9.0633e-05	0.101144	-4.9e-06	0.656364	-6.3658e-05	0.632547	-6.3515e-05	0.623987	-6.37477e-05	0.615794	-6.3555e-05	0.532045	-4.5522e-05	0.592198	-4.545e-05
0.61737	-6.331e-05	0.583187	-6.349e-05	0.583407	-6.33578e-05	0.076452	-2.98476e-06		-9.04396e-05	0.100377	-4.8e-06	0.654648	-6.3398e-05	0.632723	-6.3545e-05	0.622527	-6.33777e-05	0.615964	-6.3615e-05	0.530771	-4.5322e-05	0.591557	-4.539e-05
0.603347	-6.326e-05	0.649645	-6.31e-05	0.632067	-6.32225e-05	0.0761194	-2.89189e-06		-9.02461e-05	0.0996709	-4.7e-06	0.654481	-6.3288e-05	0.631621	-6.3345e-05	0.62261	-6.34177e-05	0.612923	-6.3235e-05	0.531463	-4.5382e-05	0.590278	-4.511e-05
0.601407	-6.31e-05	0.590278	-6.319e-05	0.599171	-6.30871e-05	0.0757695	-2.79172e-06		-9.00527e-05	0.0990132	-4.6e-06	0.653884	-6.3238e-05	0.631291	-6.3255e-05	0.621805	-6.31877e-05	0.613719	-6.3355e-05	0.529829	-4.5052e-05	0.590667	-4.525e-05
0.616819	-6.294e-05	0.623542	-6.288e-05	0.598666	-6.29517e-05	0.0754075	-2.68957e-06		-8.98592e-05	0.098397	-4.5e-06	0.648159	-6.2938e-05	0.630849	-6.3105e-05	0.621449	-6.30877e-05	0.611746	-6.2985e-05	0.53036	-4.5192e-05	0.589786	-4.494e-05
0.586672	-6.291e-05	0.601298	-6.286e-05	0.581151	-6.28163e-05	0.0750684	-2.59052e-06		-8.96658e-05	0.0978176	-4.4e-06	0.650428	-6.3048e-05	0.629097	-6.2845e-05	0.621024	-6.29977e-05	0.611919	-6.3045e-05	0.529042	-4.4852e-05	0.590136	-4.508e-05
0.646224	-6.257e-05	0.603116	-6.268e-05	0.5991	-6.26809e-05	0.0747109	-2.49122e-06		-8.94723e-05	0.0972696	-4.3e-06	0.646035	-6.2668e-05	0.629904	-6.2935e-05	0.619118	-6.27377e-05	0.610343	-6.2785e-05	0.529643	-4.4972e-05	0.589225	-4.474e-05
0.577961	-6.269e-05	0.619456	-6.252e-05	0.64925	-6.25456e-05	0.0743015	-2.38766e-06		-8.92789e-05	0.0967493	-4.2e-06	0.646239	-6.2748e-05	0.626665	-6.2555e-05	0.619456	-6.28177e-05	0.609207	-6.2675e-05	0.52879	-4.4752e-05	0.589377	-4.483e-05
0.633162	-6.231e-05	0.585308	-6.251e-05	0.60008	-6.24102e-05	0.0739157	-2.28425e-06		-8.90854e-05	0.0962537	-4.1e-06	0.644407	-6.2428e-05	0.627336	-6.2665e-05	0.616978	-6.24177e-05	0.608939	-6.2625e-05	0.528351	-4.4682e-05	0.588775	-4.459e-05
0.588772	-6.236e-05	0.645014	-6.215e-05	0.608733	-6.22748e-05	0.0735974	-2.18957e-06		-8.8892e-05	0.0957779	-4e-06	0.644369	-6.2418e-05	0.624751	-6.2295e-05	0.617558	-6.25377e-05	0.607519	-6.2305e-05	0.528522	-4.4702e-05	0.588758	-4.458e-05
0.607959	-6.21e-05	0.576062	-6.228e-05	0.625764	-6.21394e-05	0.0732413	-2.0931e-06		-8.86986e-05	0.0953192	-3.9e-06	0.643446	-6.2218e-05	0.625044	-6.2325e-05	0.615926	-6.22177e-05	0.607801	-6.2385e-05	0.527302	-4.4402e-05	0.588512	-4.453e-05
0.605261	-6.2e-05	0.629305	-6.19e-05	0.601668	-6.2004e-05	0.0728187	-1.98441e-06		-8.85051e-05	0.0948769	-3.8e-06	0.64277	-6.2068e-05	0.623759	-6.2095e-05	0.615852	-6.21977e-05	0.605037	-6.2015e-05	0.527658	-4.4502e-05	0.587799	-4.429e-05
0.597376	-6.189e-05	0.58784	-6.195e-05	0.601946	-6.18687e-05	0.0724868	-1.89508e-06		-8.83117e-05	0.0944498	-3.7e-06	0.642638	-6.2048e-05	0.623398	-6.1985e-05	0.614049	-6.19577e-05	0.605652	-6.2135e-05	0.525769	-4.4162e-05	0.588025	-4.438e-05
0.617454	-6.169e-05	0.611873	-6.168e-05	0.583041	-6.17333e-05	0.0720951	-1.79442e-06		-8.81182e-05	0.0940362	-3.6e-06	0.640844	-6.1738e-05	0.623345	-6.1925e-05	0.613201	-6.18677e-05	0.604253	-6.1765e-05	0.52669	-4.4322e-05	0.586993	-4.405e-05
0.578886	-6.17e-05	0.599199	-6.163e-05	0.617937	-6.15979e-05	0.0717137	-1.68804e-06		-8.79248e-05	0.0936335	-3.5e-06	0.641755	-6.1848e-05	0.621434	-6.1615e-05	0.612522	-6.17777e-05	0.604383	-6.1815e-05	0.525122	-4.3982e-05	0.587549	-4.42e-05
0.627447	-6.136e-05	0.595415	-6.146e-05	0.574819	-6.14625e-05	0.0713499	-1.59072e-06		-8.77313e-05	0.0932376	-3.4e-06	0.633085	-6.1448e-05	0.621976	-6.1735e-05	0.611008	-6.15177e-05	0.603887	-6.1595e-05	0.525435	-4.4092e-05	0.586793	-4.388e-05
0.575179	-6.146e-05	0.620395	-6.127e-05	0.631579	-6.13271e-05	0.0709325	-1.49584e-06		-8.75378e-05	0.0928502	-3.3e-06	0.633081	-6.1438e-05	0.619456	-6.1335e-05	0.611652	-6.15977e-05	0.603347	-6.1455e-05	0.524863	-4.3932e-05	0.586898	-4.396e-05
0.620491	-6.11e-05	0.575622	-6.131e-05	0.579812	-6.11918e-05	0.0704298	-1.39071e-06		-8.73444e-05	0.0924701	-3.2e-06	0.63174	-6.1228e-05	0.620085	-6.1455e-05	0.608274	-6.11977e-05	0.603249	-6.1405e-05	0.5242	-4.3802e-05	0.586804	-4.389e-05
0.584597	-6.114e-05	0.631395	-6.093e-05	0.608921	-6.10564e-05	0.0699885	-1.29184e-06		-8.71509e-05	0.0920944	-3.1e-06	0.631464	-6.1158e-05	0.617817	-6.1085e-05	0.609015	-6.12877e-05	0.601653	-6.1085e-05	0.524355	-4.3822e-05	0.586447	-4.367e-05
0.603673	-6.087e-05	0.572516	-6.106e-05	0.6041	-6.0921e-05	0.0696677	-1.19196e-06		-8.69575e-05	0.0917238	-3e-06	0.631057	-6.1008e-05	0.617547	-6.1065e-05	0.607741	-6.09677e-05	0.602221	-6.1185e-05	0.522835	-4.3522e-05	0.586489	-4.37e-05
0.601319	-6.078e-05	0.626377	-6.067e-05	0.587554	-6.07856e-05	0.0692473	-1.09532e-06		-8.6764e-05	0.0913586	-2.9e-06	0.630382	-6.0848e-05	0.616637	-6.0915e-05	0.607741	-6.09877e-05	0.601094	-6.0795e-05	0.523301	-4.3632e-05	0.585465	-4.34e-05
0.584644	-6.07e-05	0.584414	-6.073e-05	0.623208	-6.06502e-05	0.0686432	-9.93118e-07		-8.65706e-05	0.0909934	-2.8e-06	0.630371	-6.0838e-05	0.615852	-6.0725e-05	0.605491	-6.07277e-05	0.601319	-6.0915e-05	0.521734	-4.3292e-05	0.586066	-4.353e-05
0.620949	-6.043e-05	0.604267	-6.045e-05	0.573488	-6.05149e-05	0.068228	-8.90088e-07		-8.63771e-05	0.090629	-2.7e-06	0.627267	-6.0508e-05	0.615675	-6.0705e-05	0.604862	-6.06177e-05	0.6004	-6.0575e-05	0.522566	-4.3442e-05	0.584727	-4.317e-05
0.572365	-6.05e-05	0.602221	-6.036e-05	0.628188	-6.03795e-05	0.067965	-7.92292e-07		-8.61837e-05	0.0902764	-2.6e-06	0.628545	-6.0628e-05	0.612911	-6.0395e-05	0.604862	-6.06177e-05	0.600424	-6.0585e-05	0.521319	-4.3132e-05	0.585295	-4.332e-05
0.627408	-6.012e-05	0.577771	-6.032e-05	0.572918	-6.02441e-05	0.0671939	-6.92021e-07		-8.59902e-05	0.0899267	-2.5e-06	0.625201	-6.0228e-05	0.613619	-6.0505e-05	0.603904	-6.02677e-05	0.60023	-6.0495e-05	0.521414	-4.3192e-05	0.58432	-4.301e-05
0.575179	-6.022e-05	0.621457	-6.002e-05	0.623398	-6.01087e-05	0.0661217	-5.94264e-07		-8.57968e-05	0.0895719	-2.4e-06	0.62526	-6.0258e-05	0.611649	-6.0195e-05	0.603911	-6.03177e-05	0.599647	-6.0225e-05	0.521306	-4.3122e-05	0.584343	-4.302e-05
0.612335	-5.988e-05	0.570038	-6.011e-05	0.572812	-5.99733e-05	0.0655971	-4.95027e-07		-8.56034e-05	0.0892175	-2.3e-06	0.62395	-6.0018e-05	0.611755	-6.0215e-05	0.602793	-5.99777e-05	0.599629	-6.0185e-05	0.520088	-4.2892e-05	0.584133	-4.297e-05
0.588747	-5.988e-05	0.623945	-5.972e-05	0.601094	-5.9838e-05		-4.13182e-07		-8.54099e-05	0.0888696	-2.2e-06	0.623826	-5.9988e-05	0.609318	-5.9955e-05	0.603233	-6.00877e-05	0.598671	-5.9865e-05	0.520348	-4.2972e-05	0.583405	-4.276e-05
0.589125	-5.97e-05	0.574533	-5.981e-05	0.614049	-5.97026e-05		-3.34838e-07		-8.52165e-05	0.0885201	-2.1e-06	0.623398	-5.9858e-05	0.608496	-5.9845e-05	0.602008	-5.97877e-05	0.599172	-5.9975e-05	0.519426	-4.2632e-05	0.583428	-4.28e-05
0.617168	-5.947e-05	0.614729	-5.946e-05	0.599179	-5.95672e-05		-2.21999e-07		-8.5023e-05	0.0881634	-2e-06	0.621828	-5.9608e-05	0.607997	-5.9725e-05	0.601558	-5.97277e-05	0.59756	-5.9605e-05	0.519877	-4.2782e-05	0.582346	-4.252e-05
0.571886	-5.953e-05	0.583946	-5.949e-05	0.588665	-5.94318e-05		-9.93037e-08		-8.48296e-05	0.0878068	-1.9e-06	0.622012	-5.9648e-05	0.606389	-5.9485e-05	0.601145	-5.95477e-05	0.59769	-5.9685e-05	0.518698	-4.2452e-05	0.582942	-4.266e-05
0.618708	-5.919e-05	0.593035	-5.927e-05	0.619456	-5.92964e-05		4.71661e-09		-8.46361e-05	0.0874535	-1.8e-06	0.619456	-5.9278e-05	0.60699	-5.9525e-05	0.600768	-5.93877e-05	0.596988	-5.9355e-05	0.519244	-4.2562e-05	0.581018	-4.231e-05
0.568806	-5.929e-05	0.616763	-5.906e-05	0.621507	-5.91611e-05		1.02656e-07		-8.44426e-05	0.0871027	-1.7e-06	0.620545	-5.9398e-05	0.604332	-5.9165e-05	0.600907	-5.94077e-05	0.59693	-5.9345e-05	0.518573	-4.2432e-05	0.582187	-4.247e-05
0.615478	-5.891e-05	0.572812	-5.91e-05	0.567459	-5.90257e-05		2.21792e-07		-8.42492e-05	0.0867416	-1.6e-06	0.617299	-5.9018e-05	0.604911	-5.9295e-05	0.60008	-5.90477e-05	0.596024	-5.9215e-05	0.517861	-4.2282e-05	0.580424	-4.216e-05
0.571576	-5.9e-05	0.618902	-5.877e-05	0.573826	-5.88903e-05	0.065528	3.48717e-07		-8.40557e-05	0.0863543	-1.5e-06	0.617361	-5.9028e-05	0.603726	-5.8915e-05	0.600193	-5.91577e-05	0.594432	-5.8955e-05	0.517465	-4.2232e-05	0.580464	-4.217e-05
0.58872	-5.874e-05	0.566999	-5.889e-05	0.608032	-5.87549e-05	0.0669464	4.15914e-07		-8.38623e-05	0.085957	-1.4e-06	0.615945	-5.8798e-05	0.603911	-5.8985e-05	0.599232	-5.87677e-05	0.594944	-5.9015e-05	0.516462	-4.2032e-05	0.580162	-4.209e-05
0.5793	-5.868e-05	0.611784	-5.851e-05	0.581025	-5.86195e-05	0.0673933	5.02938e-07		-8.36688e-05	0.0855431	-1.3e-06	0.615208	-5.8708e-05	0.603016	-5.8695e-05	0.59943	-5.88677e-05	0.590618	-5.8635e-05	0.516752	-4.2082e-05	0.578884	-4.188e-05
0.584371	-5.848e-05	0.570781	-5.858e-05	0.600508	-5.84842e-05	0.0678314	6.01801e-07		-8.34754e-05	0.085107	-1.2e-06	0.614388	-5.8628e-05	0.602361	-5.8575e-05	0.598289	-5.85477e-05	0.591945	-5.8745e-05	0.515096	-4.1752e-05	0.579337	-4.195e-05
0.598683	-5.831e-05	0.600081	-5.827e-05	0.570776	-5.83488e-05	0.0682532	6.99033e-07		-8.3282e-05	0.0846675	-1.1e-06	0.612414	-5.8358e-05	0.602221	-5.8515e-05	0.59788	-5.84777e-05	0.589459	-5.8365e-05	0.515521	-4.1902e-05	0.577833	-4.163e-05
0.569377	-5.83e-05	0.580377	-5.825e-05	0.59659	-5.82134e-05	0.0688657	7.9912e-07		-8.30885e-05	0.0842259	-1e-06	0.612923	-5.8438e-05	0.601299	-5.8295e-05	0.597544	-5.83677e-05	0.589865	-5.8435e-05	0.514699	-4.1552e-05	0.578418	-4.179e-05
0.611949	-5.796e-05	0.584691	-5.806e-05	0.587125	-5.8078e-05	0.0693865	9.03193e-07		-8.28951e-05	0.0837915	-9e-07	0.610538	-5.8098e-05	0.601319	-5.8305e-05	0.59661	-5.81377e-05	0.588717	-5.8175e-05	0.514981	-4.1692e-05	0.577561	-4.145e-05
0.562464	-5.807e-05	0.598645	-5.789e-05	0.580092	-5.79426e-05	0.0696619	9.95746e-07		-8.27016e-05	0.0833712	-8e-07	0.610885	-5.8118e-05	0.600235	-5.7935e-05	0.596997	-5.81977e-05	0.588133	-5.8065e-05	0.514215	-4.1492e-05	0.577771	-4.158e-05
0.602221	-5.77e-05	0.56312	-5.792e-05	0.604794	-5.78073e-05	0.0700784	1.10525e-06		-8.25082e-05	0.0828805	-7e-07	0.608067	-5.7818e-05	0.60047	-5.8025e-05	0.59413	-5.77977e-05	0.587873	-5.7985e-05	0.513714	-4.1412e-05	0.577121	-4.136e-05
0.570144	-5.775e-05	0.60799	-5.755e-05	0.562498	-5.76719e-05	0.0705481	1.20413e-06		-8.23147e-05	0.0823081	-6e-07	0.607886	-5.7788e-05	0.59967	-5.7695e-05	0.595113	-5.78977e-05	0.586786	-5.7695e-05	0.513505	-4.1362e-05	0.576845	-4.13e-05
0.58825	-5.748e-05	0.560027	-5.767e-05	0.569423	-5.75365e-05	0.0710578	1.30523e-06		-8.21213e-05	0.0818323	-5e-07	0.606956	-5.7628e-05	0.599968	-5.7725e-05	0.591475	-5.75477e-05	0.586924	-5.7795e-05	0.51272	-4.1122e-05	0.576525	-4.124e-05
0.586672	-5.739e-05	0.604268	-5.728e-05	0.600946	-5.74011e-05	0.071416	1.4001e-06		-8.19278e-05	0.0815428	-4e-07	0.605117	-5.7468e-05	0.599179	-5.7475e-05	0.592266	-5.76077e-05	0.585845	-5.7405e-05	0.513033	-4.1232e-05	0.576028	-4.102e-05
0.57131	-5.729e-05	0.568615	-5.735e-05	0.599251	-5.72657e-05	0.0717382	1.50411e-06		-8.17343e-05	0.0812544	-3e-07	0.605022	-5.7428e-05	0.598837	-5.7395e-05	0.590278	-5.74277e-05	0.586447	-5.7525e-05	0.511848	-4.0872e-05	0.576162	-4.11e-05
0.599164	-5.705e-05	0.594939	-5.704e-05	0.593032	-5.71304e-05	0.0720953	1.59858e-06		-8.15409e-05	0.0807917	-2e-07	0.603911	-5.7128e-05	0.598139	-5.7295e-05	0.589606	-5.72677e-05	0.584644	-5.7215e-05	0.512362	-4.1032e-05	0.575453	-4.076e-05
0.562892	-5.708e-05	0.573772	-5.703e-05	0.587686	-5.6995e-05	0.0724826	1.70076e-06		-8.13474e-05	0.080125	-1e-07	0.604018	-5.7218e-05	0.5972	-5.6985e-05	0.589318	-5.71977e-05	0.584644	-5.7215e-05	0.51095	-4.0682e-05	0.575813	-4.091e-05
0.603034	-5.673e-05	0.572043	-5.687e-05	0.588938	-5.68596e-05	0.0728003	1.79752e-06		-8.1154e-05		0	0.602896	-5.6838e-05	0.597441	-5.7095e-05	0.587712	-5.68777e-05	0.58343	-5.6975e-05	0.511556	-4.0782e-05	0.575179	-4.062e-05
0.558687	-5.685e-05	0.597601	-5.664e-05	0.565531	-5.67242e-05	0.0731113	1.89909e-06		-8.09605e-05	0.0799598	1e-07	0.603218	-5.6928e-05	0.596008	-5.6755e-05	0.588183	-5.69877e-05	0.582841	-5.6855e-05	0.511042	-4.0692e-05	0.575179	-4.067e-05
0.589295	-5.651e-05	0.559567	-5.67e-05	0.566776	-5.65888e-05	0.0734249	2.00049e-06		-8.07671e-05	0.0806155	2e-07	0.6015	-5.6588e-05	0.596255	-5.6835e-05	0.586693	-5.65877e-05	0.582631	-5.6805e-05	0.509879	-4.0492e-05	0.574829	-4.046e-05
0.578512	-5.645e-05	0.601319	-5.633e-05	0.596862	-5.64535e-05	0.0737523	2.0955e-06		-8.05736e-05	0.0810812	3e-07	0.601319	-5.6518e-05	0.593914	-5.6485e-05	0.586898	-5.66977e-05	0.5799	-5.6465e-05	0.510121	-4.0522e-05	0.574584	-4.039e-05
0.581221	-5.627e-05	0.555917	-5.645e-05	0.555514	-5.63181e-05	0.0741005	2.19879e-06		-8.03802e-05	0.081464	4e-07	0.601094	-5.6418e-05	0.59418	-5.6515e-05	0.585813	-5.63577e-05	0.580483	-5.6575e-05	0.508828	-4.0222e-05	0.574695	-4.043e-05
0.579129	-5.617e-05	0.597601	-5.607e-05	0.601116	-5.61827e-05	0.074425	2.29885e-06		-8.01868e-05	0.0818239	5e-07	0.600527	-5.6218e-05	0.591485	-5.6295e-05	0.585893	-5.63677e-05	0.577784	-5.6195e-05	0.509598	-4.0342e-05	0.573796	-4.011e-05
0.568515	-5.607e-05	0.579317	-5.602e-05	0.555395	-5.60473e-05	0.0747347	2.39367e-06		-7.99933e-05	0.0822472	6e-07	0.600574	-5.6228e-05	0.590217	-5.6135e-05	0.584644	-5.61477e-05	0.578279	-5.6295e-05	0.507723	-4.0012e-05	0.574272	-4.024e-05
0.594831	-5.582e-05	0.580635	-5.585e-05	0.555456	-5.59119e-05	0.0750629	2.49415e-06		-7.97999e-05	0.0827237	7e-07	0.599665	-5.5888e-05	0.589959	-5.6075e-05	0.583752	-5.59877e-05	0.576869	-5.5965e-05	0.508555	-4.0172e-05	0.573027	-3.989e-05
0.555456	-5.588e-05	0.58928	-5.57e-05	0.559817	-5.57766e-05	0.0754056	2.59549e-06		-7.96064e-05	0.0831981	8e-07	0.600152	-5.5998e-05	0.58825	-5.5785e-05	0.583954	-5.60277e-05	0.576817	-5.5955e-05	0.507226	-3.9872e-05	0.573491	-4.004e-05
0.580802	-5.557e-05	0.561488	-5.569e-05	0.593869	-5.56412e-05	0.0757487	2.69354e-06		-7.9413e-05	0.0836687	9e-07	0.598816	-5.5618e-05	0.588973	-5.5885e-05	0.581478	-5.56677e-05	0.57608	-5.5805e-05	0.507377	-3.9922e-05	0.572684	-3.973e-05
0.554079	-5.563e-05	0.597584	-5.539e-05	0.593214	-5.55058e-05	0.0760919	2.79503e-06		-7.92195e-05	0.084096	1e-06	0.599179	-5.5708e-05	0.5872	-5.5515e-05	0.582691	-5.57577e-05	0.575215	-5.5565e-05	0.506787	-3.9772e-05	0.572787	-3.977e-05
[truncated: 909 more rows]

## Sheet: Figure 2c
Sample AD12a 280nm
[truncated: 4,622 more rows]

## Sheet: Figure 3a
Sample AD12a 280nm
[truncated: 1,035 more rows]

## Sheet: Figure 3b
Graphical solution of heat-balance equation																											Inset - T_{el} solutions vs I
[truncated: 3,619 more rows]

[truncated: 35 more sheets: Figure 3c, Figure 4a, Figure 4b, Figure 4c, Figure 4d, Figure S1a, FigureS1b, FigureS1c, FigureS1d, FigureS1e, Figure23, Figure S3, Figure S4a, Figure S4b, Figure S4c, Figure S4d, Figure S4e, Figure S4f, Figure S4g, Figure S5a …]
